# Supplementary material for: Salivary proteome of aphthous stomatitis reveals the participation of vitamin metabolism, nutrients, and bacteria
Source: Sci Rep. 2021 Aug 2;11:15646. doi: 10.1038/s41598-021-95228-8 (PMC8329211; doi:10.1038/s41598-021-95228-8)
Supplement: Supplementary file 1 — Supplementary Information 1. [file 41598_2021_95228_MOESM1_ESM.xlsx]

## Sheet: Database content
Database content
Identified human proteins
Sheet1	Identified proteins FragPipe
Sheet2	Identified protein names
Sheet3	Quantified proteins names MSStats
Sheet4	Comparison results MSStats
Sheet5	Protein findings-Msstats
Identified bacterial proteins
Sheet6	Oral microbiome
Sheet7	Identified proteins FragPipe2
Sheet8	Comparison results MSStats2
Sheet9	Protein findings-MSstats2

## Sheet: Identified proteins FragPipe
Identified human proteins		Database content
ProteinName	PeptideSequence	PrecursorCharge	FragmentIon	ProductCharge	IsotopeLabelType	Condition	BioReplicate	Run	Intensity
KV37	IVMTQSPPTLSLSPGER	2	NA	NA	L	a_healthy	1	1	NA
KV37	IVMTQSPPTLSLSPGER	2	NA	NA	L	a_healthy	2	2	NA
KV37	IVMTQSPPTLSLSPGER	2	NA	NA	L	a_healthy	3	3	NA
KV37	IVMTQSPPTLSLSPGER	2	NA	NA	L	c_remission	1	7	NA
KV37	IVMTQSPPTLSLSPGER	2	NA	NA	L	c_remission	2	8	39300.1
KV37	IVMTQSPPTLSLSPGER	2	NA	NA	L	c_remission	3	9	NA
KV37	IVMTQSPPTLSLSPGER	2	NA	NA	L	b_ulcer	1	4	NA
KV37	IVMTQSPPTLSLSPGER	2	NA	NA	L	b_ulcer	2	5	33929
KV37	IVMTQSPPTLSLSPGER	2	NA	NA	L	b_ulcer	3	6	NA
KV37	IVMTQSPPTLSLSPGER	3	NA	NA	L	a_healthy	1	1	6143
KV37	IVMTQSPPTLSLSPGER	3	NA	NA	L	a_healthy	2	2	NA
KV37	IVMTQSPPTLSLSPGER	3	NA	NA	L	a_healthy	3	3	NA
KV37	IVMTQSPPTLSLSPGER	3	NA	NA	L	c_remission	1	7	NA
KV37	IVMTQSPPTLSLSPGER	3	NA	NA	L	c_remission	2	8	NA
KV37	IVMTQSPPTLSLSPGER	3	NA	NA	L	c_remission	3	9	7977.76
KV37	IVMTQSPPTLSLSPGER	3	NA	NA	L	b_ulcer	1	4	NA
KV37	IVMTQSPPTLSLSPGER	3	NA	NA	L	b_ulcer	2	5	NA
KV37	IVMTQSPPTLSLSPGER	3	NA	NA	L	b_ulcer	3	6	NA
KV37	EIVMTQSPPTLSLSPGER	2	NA	NA	L	a_healthy	1	1	284917
KV37	EIVMTQSPPTLSLSPGER	2	NA	NA	L	a_healthy	2	2	NA
KV37	EIVMTQSPPTLSLSPGER	2	NA	NA	L	a_healthy	3	3	163100
KV37	EIVMTQSPPTLSLSPGER	2	NA	NA	L	c_remission	1	7	NA
KV37	EIVMTQSPPTLSLSPGER	2	NA	NA	L	c_remission	2	8	381988
KV37	EIVMTQSPPTLSLSPGER	2	NA	NA	L	c_remission	3	9	186980
KV37	EIVMTQSPPTLSLSPGER	2	NA	NA	L	b_ulcer	1	4	NA
KV37	EIVMTQSPPTLSLSPGER	2	NA	NA	L	b_ulcer	2	5	105253
KV37	EIVMTQSPPTLSLSPGER	2	NA	NA	L	b_ulcer	3	6	177161
KV37	EIVMTQSPPTLSLSPGER	3	NA	NA	L	a_healthy	1	1	54018.4
KV37	EIVMTQSPPTLSLSPGER	3	NA	NA	L	a_healthy	2	2	173012
KV37	EIVMTQSPPTLSLSPGER	3	NA	NA	L	a_healthy	3	3	153128
KV37	EIVMTQSPPTLSLSPGER	3	NA	NA	L	c_remission	1	7	203911
KV37	EIVMTQSPPTLSLSPGER	3	NA	NA	L	c_remission	2	8	177996
KV37	EIVMTQSPPTLSLSPGER	3	NA	NA	L	c_remission	3	9	144916
KV37	EIVMTQSPPTLSLSPGER	3	NA	NA	L	b_ulcer	1	4	110484
KV37	EIVMTQSPPTLSLSPGER	3	NA	NA	L	b_ulcer	2	5	NA
KV37	EIVMTQSPPTLSLSPGER	3	NA	NA	L	b_ulcer	3	6	157487
KV37	E[-18.0106]IVMTQSPPTLSLSPGER	2	NA	NA	L	a_healthy	1	1	NA
KV37	E[-18.0106]IVMTQSPPTLSLSPGER	2	NA	NA	L	a_healthy	2	2	26624.1
KV37	E[-18.0106]IVMTQSPPTLSLSPGER	2	NA	NA	L	a_healthy	3	3	NA
KV37	E[-18.0106]IVMTQSPPTLSLSPGER	2	NA	NA	L	c_remission	1	7	NA
KV37	E[-18.0106]IVMTQSPPTLSLSPGER	2	NA	NA	L	c_remission	2	8	17846.1
KV37	E[-18.0106]IVMTQSPPTLSLSPGER	2	NA	NA	L	c_remission	3	9	NA
KV37	E[-18.0106]IVMTQSPPTLSLSPGER	2	NA	NA	L	b_ulcer	1	4	NA
KV37	E[-18.0106]IVMTQSPPTLSLSPGER	2	NA	NA	L	b_ulcer	2	5	NA
KV37	E[-18.0106]IVMTQSPPTLSLSPGER	2	NA	NA	L	b_ulcer	3	6	NA
KV37	E[-18.0106]IVMTQSPPTLSLSPGER	3	NA	NA	L	a_healthy	1	1	15440
KV37	E[-18.0106]IVMTQSPPTLSLSPGER	3	NA	NA	L	a_healthy	2	2	30217.4
KV37	E[-18.0106]IVMTQSPPTLSLSPGER	3	NA	NA	L	a_healthy	3	3	NA
KV37	E[-18.0106]IVMTQSPPTLSLSPGER	3	NA	NA	L	c_remission	1	7	NA
KV37	E[-18.0106]IVMTQSPPTLSLSPGER	3	NA	NA	L	c_remission	2	8	NA
KV37	E[-18.0106]IVMTQSPPTLSLSPGER	3	NA	NA	L	c_remission	3	9	NA
KV37	E[-18.0106]IVMTQSPPTLSLSPGER	3	NA	NA	L	b_ulcer	1	4	17055.7
KV37	E[-18.0106]IVMTQSPPTLSLSPGER	3	NA	NA	L	b_ulcer	2	5	NA
KV37	E[-18.0106]IVMTQSPPTLSLSPGER	3	NA	NA	L	b_ulcer	3	6	NA
LV469	GDGIPDRFSGSSSGAER	3	NA	NA	L	a_healthy	1	1	95050.9
LV469	GDGIPDRFSGSSSGAER	3	NA	NA	L	a_healthy	2	2	96478.6
LV469	GDGIPDRFSGSSSGAER	3	NA	NA	L	a_healthy	3	3	60345.2
LV469	GDGIPDRFSGSSSGAER	3	NA	NA	L	c_remission	1	7	82534.3
LV469	GDGIPDRFSGSSSGAER	3	NA	NA	L	c_remission	2	8	78276.2
LV469	GDGIPDRFSGSSSGAER	3	NA	NA	L	c_remission	3	9	37365.6
LV469	GDGIPDRFSGSSSGAER	3	NA	NA	L	b_ulcer	1	4	82099.2
LV469	GDGIPDRFSGSSSGAER	3	NA	NA	L	b_ulcer	2	5	91689.6
LV469	GDGIPDRFSGSSSGAER	3	NA	NA	L	b_ulcer	3	6	56976
LV469	PDRFSGSSSGAER	2	NA	NA	L	a_healthy	1	1	51301.6
LV469	PDRFSGSSSGAER	2	NA	NA	L	a_healthy	2	2	22276.2
LV469	PDRFSGSSSGAER	2	NA	NA	L	a_healthy	3	3	42464.2
LV469	PDRFSGSSSGAER	2	NA	NA	L	c_remission	1	7	37688.4
LV469	PDRFSGSSSGAER	2	NA	NA	L	c_remission	2	8	30145.9
LV469	PDRFSGSSSGAER	2	NA	NA	L	c_remission	3	9	28395.3
LV469	PDRFSGSSSGAER	2	NA	NA	L	b_ulcer	1	4	25762.5
LV469	PDRFSGSSSGAER	2	NA	NA	L	b_ulcer	2	5	80653.4
LV469	PDRFSGSSSGAER	2	NA	NA	L	b_ulcer	3	6	46567.7
LV469	FSGSSSGAER	2	NA	NA	L	a_healthy	1	1	60137
LV469	FSGSSSGAER	2	NA	NA	L	a_healthy	2	2	48508.9
LV469	FSGSSSGAER	2	NA	NA	L	a_healthy	3	3	38849.9
LV469	FSGSSSGAER	2	NA	NA	L	c_remission	1	7	NA
LV469	FSGSSSGAER	2	NA	NA	L	c_remission	2	8	25200.4
LV469	FSGSSSGAER	2	NA	NA	L	c_remission	3	9	NA
LV469	FSGSSSGAER	2	NA	NA	L	b_ulcer	1	4	59474.9
LV469	FSGSSSGAER	2	NA	NA	L	b_ulcer	2	5	33532.2
LV469	FSGSSSGAER	2	NA	NA	L	b_ulcer	3	6	54682
LV469	Q[-17.0265]LVLTQSPSASASLGASVK	2	NA	NA	L	a_healthy	1	1	NA
LV469	Q[-17.0265]LVLTQSPSASASLGASVK	2	NA	NA	L	a_healthy	2	2	NA
LV469	Q[-17.0265]LVLTQSPSASASLGASVK	2	NA	NA	L	a_healthy	3	3	NA
LV469	Q[-17.0265]LVLTQSPSASASLGASVK	2	NA	NA	L	c_remission	1	7	NA
LV469	Q[-17.0265]LVLTQSPSASASLGASVK	2	NA	NA	L	c_remission	2	8	NA
LV469	Q[-17.0265]LVLTQSPSASASLGASVK	2	NA	NA	L	c_remission	3	9	NA
LV469	Q[-17.0265]LVLTQSPSASASLGASVK	2	NA	NA	L	b_ulcer	1	4	NA
LV469	Q[-17.0265]LVLTQSPSASASLGASVK	2	NA	NA	L	b_ulcer	2	5	NA
LV469	Q[-17.0265]LVLTQSPSASASLGASVK	2	NA	NA	L	b_ulcer	3	6	NA
LV469	KGDGIPDRFSGSSSGAER	3	NA	NA	L	a_healthy	1	1	25148.2
LV469	KGDGIPDRFSGSSSGAER	3	NA	NA	L	a_healthy	2	2	19522.7
LV469	KGDGIPDRFSGSSSGAER	3	NA	NA	L	a_healthy	3	3	15412.4
LV469	KGDGIPDRFSGSSSGAER	3	NA	NA	L	c_remission	1	7	11353.2
LV469	KGDGIPDRFSGSSSGAER	3	NA	NA	L	c_remission	2	8	22876
LV469	KGDGIPDRFSGSSSGAER	3	NA	NA	L	c_remission	3	9	NA
LV469	KGDGIPDRFSGSSSGAER	3	NA	NA	L	b_ulcer	1	4	5685.52
LV469	KGDGIPDRFSGSSSGAER	3	NA	NA	L	b_ulcer	2	5	26174.8
LV469	KGDGIPDRFSGSSSGAER	3	NA	NA	L	b_ulcer	3	6	16713.1
LV469	LNSDGSHSKGDGIPDRFSGSSSGAER	4	NA	NA	L	a_healthy	1	1	51221.9
LV469	LNSDGSHSKGDGIPDRFSGSSSGAER	4	NA	NA	L	a_healthy	2	2	42756.4
LV469	LNSDGSHSKGDGIPDRFSGSSSGAER	4	NA	NA	L	a_healthy	3	3	34644.2
LV469	LNSDGSHSKGDGIPDRFSGSSSGAER	4	NA	NA	L	c_remission	1	7	31693
LV469	LNSDGSHSKGDGIPDRFSGSSSGAER	4	NA	NA	L	c_remission	2	8	41281
LV469	LNSDGSHSKGDGIPDRFSGSSSGAER	4	NA	NA	L	c_remission	3	9	NA
LV469	LNSDGSHSKGDGIPDRFSGSSSGAER	4	NA	NA	L	b_ulcer	1	4	43014.1
LV469	LNSDGSHSKGDGIPDRFSGSSSGAER	4	NA	NA	L	b_ulcer	2	5	46380.4
LV469	LNSDGSHSKGDGIPDRFSGSSSGAER	4	NA	NA	L	b_ulcer	3	6	43096.9
LV469	LTC[57.0215]TLSSGHSSYAIAWHQQQPEKGPR	4	NA	NA	L	a_healthy	1	1	193617
LV469	LTC[57.0215]TLSSGHSSYAIAWHQQQPEKGPR	4	NA	NA	L	a_healthy	2	2	174698
LV469	LTC[57.0215]TLSSGHSSYAIAWHQQQPEKGPR	4	NA	NA	L	a_healthy	3	3	138452
LV469	LTC[57.0215]TLSSGHSSYAIAWHQQQPEKGPR	4	NA	NA	L	c_remission	1	7	110711
LV469	LTC[57.0215]TLSSGHSSYAIAWHQQQPEKGPR	4	NA	NA	L	c_remission	2	8	107633
LV469	LTC[57.0215]TLSSGHSSYAIAWHQQQPEKGPR	4	NA	NA	L	c_remission	3	9	48961.9
LV469	LTC[57.0215]TLSSGHSSYAIAWHQQQPEKGPR	4	NA	NA	L	b_ulcer	1	4	149390
LV469	LTC[57.0215]TLSSGHSSYAIAWHQQQPEKGPR	4	NA	NA	L	b_ulcer	2	5	219723
LV469	LTC[57.0215]TLSSGHSSYAIAWHQQQPEKGPR	4	NA	NA	L	b_ulcer	3	6	150108
LV469	LTC[57.0215]TLSSGHSSYAIAWHQQQPEKGPR	5	NA	NA	L	a_healthy	1	1	117720
LV469	LTC[57.0215]TLSSGHSSYAIAWHQQQPEKGPR	5	NA	NA	L	a_healthy	2	2	94643.4
LV469	LTC[57.0215]TLSSGHSSYAIAWHQQQPEKGPR	5	NA	NA	L	a_healthy	3	3	66601.4
LV469	LTC[57.0215]TLSSGHSSYAIAWHQQQPEKGPR	5	NA	NA	L	c_remission	1	7	92994.3
LV469	LTC[57.0215]TLSSGHSSYAIAWHQQQPEKGPR	5	NA	NA	L	c_remission	2	8	61519.1
LV469	LTC[57.0215]TLSSGHSSYAIAWHQQQPEKGPR	5	NA	NA	L	c_remission	3	9	49334.3
LV469	LTC[57.0215]TLSSGHSSYAIAWHQQQPEKGPR	5	NA	NA	L	b_ulcer	1	4	93272.2
LV469	LTC[57.0215]TLSSGHSSYAIAWHQQQPEKGPR	5	NA	NA	L	b_ulcer	2	5	120105
LV469	LTC[57.0215]TLSSGHSSYAIAWHQQQPEKGPR	5	NA	NA	L	b_ulcer	3	6	87209.8
LV861	FSGSILGNK	2	NA	NA	L	a_healthy	1	1	70520.8
LV861	FSGSILGNK	2	NA	NA	L	a_healthy	2	2	86342.2
LV861	FSGSILGNK	2	NA	NA	L	a_healthy	3	3	39682.2
LV861	FSGSILGNK	2	NA	NA	L	c_remission	1	7	59383.1
LV861	FSGSILGNK	2	NA	NA	L	c_remission	2	8	70986.9
LV861	FSGSILGNK	2	NA	NA	L	c_remission	3	9	25218.6
LV861	FSGSILGNK	2	NA	NA	L	b_ulcer	1	4	48071.9
LV861	FSGSILGNK	2	NA	NA	L	b_ulcer	2	5	78773.1
LV861	FSGSILGNK	2	NA	NA	L	b_ulcer	3	6	51338.6
LV861	PDRFSGSILGNK	2	NA	NA	L	a_healthy	1	1	252696
LV861	PDRFSGSILGNK	2	NA	NA	L	a_healthy	2	2	178022
LV861	PDRFSGSILGNK	2	NA	NA	L	a_healthy	3	3	102292
LV861	PDRFSGSILGNK	2	NA	NA	L	c_remission	1	7	183016
LV861	PDRFSGSILGNK	2	NA	NA	L	c_remission	2	8	81633.8
LV861	PDRFSGSILGNK	2	NA	NA	L	c_remission	3	9	NA
LV861	PDRFSGSILGNK	2	NA	NA	L	b_ulcer	1	4	117401
LV861	PDRFSGSILGNK	2	NA	NA	L	b_ulcer	2	5	202292
LV861	PDRFSGSILGNK	2	NA	NA	L	b_ulcer	3	6	188598
LV861	TLIYSTNTR	2	NA	NA	L	a_healthy	1	1	138078
LV861	TLIYSTNTR	2	NA	NA	L	a_healthy	2	2	155922
LV861	TLIYSTNTR	2	NA	NA	L	a_healthy	3	3	120764
LV861	TLIYSTNTR	2	NA	NA	L	c_remission	1	7	130987
LV861	TLIYSTNTR	2	NA	NA	L	c_remission	2	8	141026
LV861	TLIYSTNTR	2	NA	NA	L	c_remission	3	9	NA
LV861	TLIYSTNTR	2	NA	NA	L	b_ulcer	1	4	82067.4
LV861	TLIYSTNTR	2	NA	NA	L	b_ulcer	2	5	239885
LV861	TLIYSTNTR	2	NA	NA	L	b_ulcer	3	6	123044
LV861	GVPDRFSGSILGNK	2	NA	NA	L	a_healthy	1	1	26275
LV861	GVPDRFSGSILGNK	2	NA	NA	L	a_healthy	2	2	NA
LV861	GVPDRFSGSILGNK	2	NA	NA	L	a_healthy	3	3	12182.1
LV861	GVPDRFSGSILGNK	2	NA	NA	L	c_remission	1	7	NA
LV861	GVPDRFSGSILGNK	2	NA	NA	L	c_remission	2	8	11217.9
LV861	GVPDRFSGSILGNK	2	NA	NA	L	c_remission	3	9	NA
LV861	GVPDRFSGSILGNK	2	NA	NA	L	b_ulcer	1	4	NA
LV861	GVPDRFSGSILGNK	2	NA	NA	L	b_ulcer	2	5	22232
LV861	GVPDRFSGSILGNK	2	NA	NA	L	b_ulcer	3	6	18352
LV861	SSGVPDRFSGSILGNK	2	NA	NA	L	a_healthy	1	1	141088
LV861	SSGVPDRFSGSILGNK	2	NA	NA	L	a_healthy	2	2	119813
LV861	SSGVPDRFSGSILGNK	2	NA	NA	L	a_healthy	3	3	62731.5
LV861	SSGVPDRFSGSILGNK	2	NA	NA	L	c_remission	1	7	115443
LV861	SSGVPDRFSGSILGNK	2	NA	NA	L	c_remission	2	8	105153
LV861	SSGVPDRFSGSILGNK	2	NA	NA	L	c_remission	3	9	31412.5
LV861	SSGVPDRFSGSILGNK	2	NA	NA	L	b_ulcer	1	4	69689.6
LV861	SSGVPDRFSGSILGNK	2	NA	NA	L	b_ulcer	2	5	123878
LV861	SSGVPDRFSGSILGNK	2	NA	NA	L	b_ulcer	3	6	93271.7
LV861	SSGVPDRFSGSILGNK	3	NA	NA	L	a_healthy	1	1	98768.6
LV861	SSGVPDRFSGSILGNK	3	NA	NA	L	a_healthy	2	2	192640
LV861	SSGVPDRFSGSILGNK	3	NA	NA	L	a_healthy	3	3	78176.9
LV861	SSGVPDRFSGSILGNK	3	NA	NA	L	c_remission	1	7	157466
LV861	SSGVPDRFSGSILGNK	3	NA	NA	L	c_remission	2	8	372872
LV861	SSGVPDRFSGSILGNK	3	NA	NA	L	c_remission	3	9	66670.1
LV861	SSGVPDRFSGSILGNK	3	NA	NA	L	b_ulcer	1	4	108963
LV861	SSGVPDRFSGSILGNK	3	NA	NA	L	b_ulcer	2	5	176722
LV861	SSGVPDRFSGSILGNK	3	NA	NA	L	b_ulcer	3	6	80636
LV460	LTC[57.0215]TLSSGHSSYIIAWHQQQPGKAPR	5	NA	NA	L	a_healthy	1	1	36716
LV460	LTC[57.0215]TLSSGHSSYIIAWHQQQPGKAPR	5	NA	NA	L	a_healthy	2	2	45276.1
LV460	LTC[57.0215]TLSSGHSSYIIAWHQQQPGKAPR	5	NA	NA	L	a_healthy	3	3	33338.5
LV460	LTC[57.0215]TLSSGHSSYIIAWHQQQPGKAPR	5	NA	NA	L	c_remission	1	7	16828.9
LV460	LTC[57.0215]TLSSGHSSYIIAWHQQQPGKAPR	5	NA	NA	L	c_remission	2	8	NA
LV460	LTC[57.0215]TLSSGHSSYIIAWHQQQPGKAPR	5	NA	NA	L	c_remission	3	9	NA
LV460	LTC[57.0215]TLSSGHSSYIIAWHQQQPGKAPR	5	NA	NA	L	b_ulcer	1	4	42623.1
LV460	LTC[57.0215]TLSSGHSSYIIAWHQQQPGKAPR	5	NA	NA	L	b_ulcer	2	5	42189.6
LV460	LTC[57.0215]TLSSGHSSYIIAWHQQQPGKAPR	5	NA	NA	L	b_ulcer	3	6	28660.5
LV460	Q[-17.0265]PVLTQSSSASASLGSSVK	2	NA	NA	L	a_healthy	1	1	55173.4
LV460	Q[-17.0265]PVLTQSSSASASLGSSVK	2	NA	NA	L	a_healthy	2	2	54391.5
LV460	Q[-17.0265]PVLTQSSSASASLGSSVK	2	NA	NA	L	a_healthy	3	3	37229.1
LV460	Q[-17.0265]PVLTQSSSASASLGSSVK	2	NA	NA	L	c_remission	1	7	29799
LV460	Q[-17.0265]PVLTQSSSASASLGSSVK	2	NA	NA	L	c_remission	2	8	NA
LV460	Q[-17.0265]PVLTQSSSASASLGSSVK	2	NA	NA	L	c_remission	3	9	NA
LV460	Q[-17.0265]PVLTQSSSASASLGSSVK	2	NA	NA	L	b_ulcer	1	4	36690
LV460	Q[-17.0265]PVLTQSSSASASLGSSVK	2	NA	NA	L	b_ulcer	2	5	65783.1
LV460	Q[-17.0265]PVLTQSSSASASLGSSVK	2	NA	NA	L	b_ulcer	3	6	21924.7
LV460	GSGVPDRFSGSSSGADR	3	NA	NA	L	a_healthy	1	1	6931.69
LV460	GSGVPDRFSGSSSGADR	3	NA	NA	L	a_healthy	2	2	27130.4
LV460	GSGVPDRFSGSSSGADR	3	NA	NA	L	a_healthy	3	3	24406.8
LV460	GSGVPDRFSGSSSGADR	3	NA	NA	L	c_remission	1	7	NA
LV460	GSGVPDRFSGSSSGADR	3	NA	NA	L	c_remission	2	8	15807.9
LV460	GSGVPDRFSGSSSGADR	3	NA	NA	L	c_remission	3	9	NA
LV460	GSGVPDRFSGSSSGADR	3	NA	NA	L	b_ulcer	1	4	27033.9
LV460	GSGVPDRFSGSSSGADR	3	NA	NA	L	b_ulcer	2	5	32896.3
LV460	GSGVPDRFSGSSSGADR	3	NA	NA	L	b_ulcer	3	6	18211.3
LV460	LTC[57.0215]TLSSGHSSYIIAWHQQQPGKAPR	4	NA	NA	L	a_healthy	1	1	33259.2
LV460	LTC[57.0215]TLSSGHSSYIIAWHQQQPGKAPR	4	NA	NA	L	a_healthy	2	2	46521.4
LV460	LTC[57.0215]TLSSGHSSYIIAWHQQQPGKAPR	4	NA	NA	L	a_healthy	3	3	36147.6
LV460	LTC[57.0215]TLSSGHSSYIIAWHQQQPGKAPR	4	NA	NA	L	c_remission	1	7	NA
LV460	LTC[57.0215]TLSSGHSSYIIAWHQQQPGKAPR	4	NA	NA	L	c_remission	2	8	NA
LV460	LTC[57.0215]TLSSGHSSYIIAWHQQQPGKAPR	4	NA	NA	L	c_remission	3	9	NA
LV460	LTC[57.0215]TLSSGHSSYIIAWHQQQPGKAPR	4	NA	NA	L	b_ulcer	1	4	48085.2
LV460	LTC[57.0215]TLSSGHSSYIIAWHQQQPGKAPR	4	NA	NA	L	b_ulcer	2	5	59830.5
LV460	LTC[57.0215]TLSSGHSSYIIAWHQQQPGKAPR	4	NA	NA	L	b_ulcer	3	6	16024.1
LVX54	GLTQPPSVSK	2	NA	NA	L	a_healthy	1	1	714048
LVX54	GLTQPPSVSK	2	NA	NA	L	a_healthy	2	2	856631
LVX54	GLTQPPSVSK	2	NA	NA	L	a_healthy	3	3	415030
LVX54	GLTQPPSVSK	2	NA	NA	L	c_remission	1	7	723854
LVX54	GLTQPPSVSK	2	NA	NA	L	c_remission	2	8	540514
LVX54	GLTQPPSVSK	2	NA	NA	L	c_remission	3	9	440646
LVX54	GLTQPPSVSK	2	NA	NA	L	b_ulcer	1	4	63286.2
LVX54	GLTQPPSVSK	2	NA	NA	L	b_ulcer	2	5	711235
LVX54	GLTQPPSVSK	2	NA	NA	L	b_ulcer	3	6	604512
LVX54	NNNRPSGISER	2	NA	NA	L	a_healthy	1	1	35608.4
LVX54	NNNRPSGISER	2	NA	NA	L	a_healthy	2	2	83904.8
LVX54	NNNRPSGISER	2	NA	NA	L	a_healthy	3	3	30890.3
LVX54	NNNRPSGISER	2	NA	NA	L	c_remission	1	7	37553.9
LVX54	NNNRPSGISER	2	NA	NA	L	c_remission	2	8	48858.4
LVX54	NNNRPSGISER	2	NA	NA	L	c_remission	3	9	20630.7
LVX54	NNNRPSGISER	2	NA	NA	L	b_ulcer	1	4	54268.5
LVX54	NNNRPSGISER	2	NA	NA	L	b_ulcer	2	5	35991.4
LVX54	NNNRPSGISER	2	NA	NA	L	b_ulcer	3	6	28487.8
LVX54	NNNRPSGISER	3	NA	NA	L	a_healthy	1	1	67277.5
LVX54	NNNRPSGISER	3	NA	NA	L	a_healthy	2	2	153026
LVX54	NNNRPSGISER	3	NA	NA	L	a_healthy	3	3	48885.2
LVX54	NNNRPSGISER	3	NA	NA	L	c_remission	1	7	NA
LVX54	NNNRPSGISER	3	NA	NA	L	c_remission	2	8	34280.3
LVX54	NNNRPSGISER	3	NA	NA	L	c_remission	3	9	NA
LVX54	NNNRPSGISER	3	NA	NA	L	b_ulcer	1	4	68055.5
LVX54	NNNRPSGISER	3	NA	NA	L	b_ulcer	2	5	NA
LVX54	NNNRPSGISER	3	NA	NA	L	b_ulcer	3	6	NA
LV746	TLIYDTSNK	2	NA	NA	L	a_healthy	1	1	68523.2
LV746	TLIYDTSNK	2	NA	NA	L	a_healthy	2	2	58003.9
LV746	TLIYDTSNK	2	NA	NA	L	a_healthy	3	3	72236.6
LV746	TLIYDTSNK	2	NA	NA	L	c_remission	1	7	70579.4
LV746	TLIYDTSNK	2	NA	NA	L	c_remission	2	8	50878.5
LV746	TLIYDTSNK	2	NA	NA	L	c_remission	3	9	39702.8
LV746	TLIYDTSNK	2	NA	NA	L	b_ulcer	1	4	73676.3
LV746	TLIYDTSNK	2	NA	NA	L	b_ulcer	2	5	77961.8
LV746	TLIYDTSNK	2	NA	NA	L	b_ulcer	3	6	77450.4
LV746	IYDTSNKHSWTPAR	3	NA	NA	L	a_healthy	1	1	47107.2
LV746	IYDTSNKHSWTPAR	3	NA	NA	L	a_healthy	2	2	34145
LV746	IYDTSNKHSWTPAR	3	NA	NA	L	a_healthy	3	3	18304.3
LV746	IYDTSNKHSWTPAR	3	NA	NA	L	c_remission	1	7	37373.7
LV746	IYDTSNKHSWTPAR	3	NA	NA	L	c_remission	2	8	NA
LV746	IYDTSNKHSWTPAR	3	NA	NA	L	c_remission	3	9	32683.4
LV746	IYDTSNKHSWTPAR	3	NA	NA	L	b_ulcer	1	4	27839.8
LV746	IYDTSNKHSWTPAR	3	NA	NA	L	b_ulcer	2	5	16224.1
LV746	IYDTSNKHSWTPAR	3	NA	NA	L	b_ulcer	3	6	36791
LV746	HSWTPAR	2	NA	NA	L	a_healthy	1	1	61458.1
LV746	HSWTPAR	2	NA	NA	L	a_healthy	2	2	86781.9
LV746	HSWTPAR	2	NA	NA	L	a_healthy	3	3	96870.9
LV746	HSWTPAR	2	NA	NA	L	c_remission	1	7	70098.3
LV746	HSWTPAR	2	NA	NA	L	c_remission	2	8	109901
LV746	HSWTPAR	2	NA	NA	L	c_remission	3	9	23562.1
LV746	HSWTPAR	2	NA	NA	L	b_ulcer	1	4	104317
LV746	HSWTPAR	2	NA	NA	L	b_ulcer	2	5	85884.7
LV746	HSWTPAR	2	NA	NA	L	b_ulcer	3	6	133605
LV746	TLIYDTSNKHSWTPAR	3	NA	NA	L	a_healthy	1	1	82598.6
LV746	TLIYDTSNKHSWTPAR	3	NA	NA	L	a_healthy	2	2	NA
LV746	TLIYDTSNKHSWTPAR	3	NA	NA	L	a_healthy	3	3	45998.4
LV746	TLIYDTSNKHSWTPAR	3	NA	NA	L	c_remission	1	7	54633.1
LV746	TLIYDTSNKHSWTPAR	3	NA	NA	L	c_remission	2	8	NA
LV746	TLIYDTSNKHSWTPAR	3	NA	NA	L	c_remission	3	9	53218.4
LV746	TLIYDTSNKHSWTPAR	3	NA	NA	L	b_ulcer	1	4	52796.4
LV746	TLIYDTSNKHSWTPAR	3	NA	NA	L	b_ulcer	2	5	NA
LV746	TLIYDTSNKHSWTPAR	3	NA	NA	L	b_ulcer	3	6	55573.1
LV746	FSGSLLGGK	2	NA	NA	L	a_healthy	1	1	490562
LV746	FSGSLLGGK	2	NA	NA	L	a_healthy	2	2	464398
LV746	FSGSLLGGK	2	NA	NA	L	a_healthy	3	3	532810
LV746	FSGSLLGGK	2	NA	NA	L	c_remission	1	7	408260
LV746	FSGSLLGGK	2	NA	NA	L	c_remission	2	8	755413
LV746	FSGSLLGGK	2	NA	NA	L	c_remission	3	9	334499
LV746	FSGSLLGGK	2	NA	NA	L	b_ulcer	1	4	274647
LV746	FSGSLLGGK	2	NA	NA	L	b_ulcer	2	5	751809
LV746	FSGSLLGGK	2	NA	NA	L	b_ulcer	3	6	637646
LV746	TLIYDTSNKHSWTPAR	4	NA	NA	L	a_healthy	1	1	45416.3
LV746	TLIYDTSNKHSWTPAR	4	NA	NA	L	a_healthy	2	2	60429.6
LV746	TLIYDTSNKHSWTPAR	4	NA	NA	L	a_healthy	3	3	20251
LV746	TLIYDTSNKHSWTPAR	4	NA	NA	L	c_remission	1	7	NA
LV746	TLIYDTSNKHSWTPAR	4	NA	NA	L	c_remission	2	8	56453.4
LV746	TLIYDTSNKHSWTPAR	4	NA	NA	L	c_remission	3	9	25958.8
LV746	TLIYDTSNKHSWTPAR	4	NA	NA	L	b_ulcer	1	4	33712.3
LV746	TLIYDTSNKHSWTPAR	4	NA	NA	L	b_ulcer	2	5	NA
LV746	TLIYDTSNKHSWTPAR	4	NA	NA	L	b_ulcer	3	6	16570.7
LV746	Q[-17.0265]AVVTQEPSLTVSPGGTVTLTC[57.0215]GSSTGAVTSGHYPYWFQQKPGQAPR	4	NA	NA	L	a_healthy	1	1	37290.1
LV746	Q[-17.0265]AVVTQEPSLTVSPGGTVTLTC[57.0215]GSSTGAVTSGHYPYWFQQKPGQAPR	4	NA	NA	L	a_healthy	2	2	25364.5
LV746	Q[-17.0265]AVVTQEPSLTVSPGGTVTLTC[57.0215]GSSTGAVTSGHYPYWFQQKPGQAPR	4	NA	NA	L	a_healthy	3	3	15603.6
LV746	Q[-17.0265]AVVTQEPSLTVSPGGTVTLTC[57.0215]GSSTGAVTSGHYPYWFQQKPGQAPR	4	NA	NA	L	c_remission	1	7	29142.7
LV746	Q[-17.0265]AVVTQEPSLTVSPGGTVTLTC[57.0215]GSSTGAVTSGHYPYWFQQKPGQAPR	4	NA	NA	L	c_remission	2	8	NA
LV746	Q[-17.0265]AVVTQEPSLTVSPGGTVTLTC[57.0215]GSSTGAVTSGHYPYWFQQKPGQAPR	4	NA	NA	L	c_remission	3	9	NA
LV746	Q[-17.0265]AVVTQEPSLTVSPGGTVTLTC[57.0215]GSSTGAVTSGHYPYWFQQKPGQAPR	4	NA	NA	L	b_ulcer	1	4	38063.6
LV746	Q[-17.0265]AVVTQEPSLTVSPGGTVTLTC[57.0215]GSSTGAVTSGHYPYWFQQKPGQAPR	4	NA	NA	L	b_ulcer	2	5	43342.5
LV746	Q[-17.0265]AVVTQEPSLTVSPGGTVTLTC[57.0215]GSSTGAVTSGHYPYWFQQKPGQAPR	4	NA	NA	L	b_ulcer	3	6	36836.6
LV537	Q[-17.0265]PVLTQPPSSSASPGESAR	2	NA	NA	L	a_healthy	1	1	113607
LV537	Q[-17.0265]PVLTQPPSSSASPGESAR	2	NA	NA	L	a_healthy	2	2	80806.1
LV537	Q[-17.0265]PVLTQPPSSSASPGESAR	2	NA	NA	L	a_healthy	3	3	78753.6
LV537	Q[-17.0265]PVLTQPPSSSASPGESAR	2	NA	NA	L	c_remission	1	7	NA
LV537	Q[-17.0265]PVLTQPPSSSASPGESAR	2	NA	NA	L	c_remission	2	8	48353.1
LV537	Q[-17.0265]PVLTQPPSSSASPGESAR	2	NA	NA	L	c_remission	3	9	46049.7
LV537	Q[-17.0265]PVLTQPPSSSASPGESAR	2	NA	NA	L	b_ulcer	1	4	87194.2
LV537	Q[-17.0265]PVLTQPPSSSASPGESAR	2	NA	NA	L	b_ulcer	2	5	87659.3
LV537	Q[-17.0265]PVLTQPPSSSASPGESAR	2	NA	NA	L	b_ulcer	3	6	NA
LV537	IYWYQQKPGSPPR	3	NA	NA	L	a_healthy	1	1	NA
LV537	IYWYQQKPGSPPR	3	NA	NA	L	a_healthy	2	2	NA
LV537	IYWYQQKPGSPPR	3	NA	NA	L	a_healthy	3	3	NA
LV537	IYWYQQKPGSPPR	3	NA	NA	L	c_remission	1	7	NA
LV537	IYWYQQKPGSPPR	3	NA	NA	L	c_remission	2	8	NA
LV537	IYWYQQKPGSPPR	3	NA	NA	L	c_remission	3	9	NA
LV537	IYWYQQKPGSPPR	3	NA	NA	L	b_ulcer	1	4	25542.1
LV537	IYWYQQKPGSPPR	3	NA	NA	L	b_ulcer	2	5	NA
LV537	IYWYQQKPGSPPR	3	NA	NA	L	b_ulcer	3	6	27443.9
LV537	YLLYYYSDSDKGQGSGVPSR	3	NA	NA	L	a_healthy	1	1	76645.7
LV537	YLLYYYSDSDKGQGSGVPSR	3	NA	NA	L	a_healthy	2	2	NA
LV537	YLLYYYSDSDKGQGSGVPSR	3	NA	NA	L	a_healthy	3	3	44940.4
LV537	YLLYYYSDSDKGQGSGVPSR	3	NA	NA	L	c_remission	1	7	40245.5
LV537	YLLYYYSDSDKGQGSGVPSR	3	NA	NA	L	c_remission	2	8	NA
LV537	YLLYYYSDSDKGQGSGVPSR	3	NA	NA	L	c_remission	3	9	NA
LV537	YLLYYYSDSDKGQGSGVPSR	3	NA	NA	L	b_ulcer	1	4	61323
LV537	YLLYYYSDSDKGQGSGVPSR	3	NA	NA	L	b_ulcer	2	5	101976
LV537	YLLYYYSDSDKGQGSGVPSR	3	NA	NA	L	b_ulcer	3	6	38165.6
LV322	SYELTQLPSVSVSPGQTAR	2	NA	NA	L	a_healthy	1	1	NA
LV322	SYELTQLPSVSVSPGQTAR	2	NA	NA	L	a_healthy	2	2	NA
LV322	SYELTQLPSVSVSPGQTAR	2	NA	NA	L	a_healthy	3	3	NA
LV322	SYELTQLPSVSVSPGQTAR	2	NA	NA	L	c_remission	1	7	NA
LV322	SYELTQLPSVSVSPGQTAR	2	NA	NA	L	c_remission	2	8	NA
LV322	SYELTQLPSVSVSPGQTAR	2	NA	NA	L	c_remission	3	9	67782.6
LV322	SYELTQLPSVSVSPGQTAR	2	NA	NA	L	b_ulcer	1	4	NA
LV322	SYELTQLPSVSVSPGQTAR	2	NA	NA	L	b_ulcer	2	5	NA
LV322	SYELTQLPSVSVSPGQTAR	2	NA	NA	L	b_ulcer	3	6	26109.8
LV218	LMIYEVSNRPSGVPDR	3	NA	NA	L	a_healthy	1	1	57335.1
LV218	LMIYEVSNRPSGVPDR	3	NA	NA	L	a_healthy	2	2	46786.4
LV218	LMIYEVSNRPSGVPDR	3	NA	NA	L	a_healthy	3	3	44493.5
LV218	LMIYEVSNRPSGVPDR	3	NA	NA	L	c_remission	1	7	65935.6
LV218	LMIYEVSNRPSGVPDR	3	NA	NA	L	c_remission	2	8	23331.7
LV218	LMIYEVSNRPSGVPDR	3	NA	NA	L	c_remission	3	9	15707.8
LV218	LMIYEVSNRPSGVPDR	3	NA	NA	L	b_ulcer	1	4	48450.3
LV218	LMIYEVSNRPSGVPDR	3	NA	NA	L	b_ulcer	2	5	39050.6
LV218	LMIYEVSNRPSGVPDR	3	NA	NA	L	b_ulcer	3	6	54181.9
LV218	LMIYEVSNRPSGVPDRFSGSK	3	NA	NA	L	a_healthy	1	1	36857.8
LV218	LMIYEVSNRPSGVPDRFSGSK	3	NA	NA	L	a_healthy	2	2	61984.8
LV218	LMIYEVSNRPSGVPDRFSGSK	3	NA	NA	L	a_healthy	3	3	23941.6
LV218	LMIYEVSNRPSGVPDRFSGSK	3	NA	NA	L	c_remission	1	7	24552.5
LV218	LMIYEVSNRPSGVPDRFSGSK	3	NA	NA	L	c_remission	2	8	39687.2
LV218	LMIYEVSNRPSGVPDRFSGSK	3	NA	NA	L	c_remission	3	9	14484.4
LV218	LMIYEVSNRPSGVPDRFSGSK	3	NA	NA	L	b_ulcer	1	4	25182.5
LV218	LMIYEVSNRPSGVPDRFSGSK	3	NA	NA	L	b_ulcer	2	5	27369.1
LV218	LMIYEVSNRPSGVPDRFSGSK	3	NA	NA	L	b_ulcer	3	6	37328.1
LV218	LMIYEVSNRPSGVPDRFSGSK	4	NA	NA	L	a_healthy	1	1	96256.7
LV218	LMIYEVSNRPSGVPDRFSGSK	4	NA	NA	L	a_healthy	2	2	138052
LV218	LMIYEVSNRPSGVPDRFSGSK	4	NA	NA	L	a_healthy	3	3	57773.2
LV218	LMIYEVSNRPSGVPDRFSGSK	4	NA	NA	L	c_remission	1	7	103228
LV218	LMIYEVSNRPSGVPDRFSGSK	4	NA	NA	L	c_remission	2	8	73785.3
LV218	LMIYEVSNRPSGVPDRFSGSK	4	NA	NA	L	c_remission	3	9	65776.1
LV218	LMIYEVSNRPSGVPDRFSGSK	4	NA	NA	L	b_ulcer	1	4	108140
LV218	LMIYEVSNRPSGVPDRFSGSK	4	NA	NA	L	b_ulcer	2	5	62282.6
LV218	LMIYEVSNRPSGVPDRFSGSK	4	NA	NA	L	b_ulcer	3	6	79079.9
LV218	VSWYQQPPGTAPK	2	NA	NA	L	a_healthy	1	1	456944
LV218	VSWYQQPPGTAPK	2	NA	NA	L	a_healthy	2	2	529016
LV218	VSWYQQPPGTAPK	2	NA	NA	L	a_healthy	3	3	346961
LV218	VSWYQQPPGTAPK	2	NA	NA	L	c_remission	1	7	401445
LV218	VSWYQQPPGTAPK	2	NA	NA	L	c_remission	2	8	272132
LV218	VSWYQQPPGTAPK	2	NA	NA	L	c_remission	3	9	255684
LV218	VSWYQQPPGTAPK	2	NA	NA	L	b_ulcer	1	4	459445
LV218	VSWYQQPPGTAPK	2	NA	NA	L	b_ulcer	2	5	475647
LV218	VSWYQQPPGTAPK	2	NA	NA	L	b_ulcer	3	6	460746
LV218	VSWYQQPPGTAPK	3	NA	NA	L	a_healthy	1	1	100673
LV218	VSWYQQPPGTAPK	3	NA	NA	L	a_healthy	2	2	132629
LV218	VSWYQQPPGTAPK	3	NA	NA	L	a_healthy	3	3	70489.2
LV218	VSWYQQPPGTAPK	3	NA	NA	L	c_remission	1	7	112206
LV218	VSWYQQPPGTAPK	3	NA	NA	L	c_remission	2	8	63041.9
LV218	VSWYQQPPGTAPK	3	NA	NA	L	c_remission	3	9	54298.5
LV218	VSWYQQPPGTAPK	3	NA	NA	L	b_ulcer	1	4	105217
LV218	VSWYQQPPGTAPK	3	NA	NA	L	b_ulcer	2	5	84239
LV218	VSWYQQPPGTAPK	3	NA	NA	L	b_ulcer	3	6	91872
LV316	ITC[57.0215]SGEALPK	2	NA	NA	L	a_healthy	1	1	81483.1
LV316	ITC[57.0215]SGEALPK	2	NA	NA	L	a_healthy	2	2	62908.8
LV316	ITC[57.0215]SGEALPK	2	NA	NA	L	a_healthy	3	3	67934
LV316	ITC[57.0215]SGEALPK	2	NA	NA	L	c_remission	1	7	110421
LV316	ITC[57.0215]SGEALPK	2	NA	NA	L	c_remission	2	8	78138.1
LV316	ITC[57.0215]SGEALPK	2	NA	NA	L	c_remission	3	9	69842.1
LV316	ITC[57.0215]SGEALPK	2	NA	NA	L	b_ulcer	1	4	59037.2
LV316	ITC[57.0215]SGEALPK	2	NA	NA	L	b_ulcer	2	5	96114.5
LV316	ITC[57.0215]SGEALPK	2	NA	NA	L	b_ulcer	3	6	78534.9
LV316	FSGSSSGTIVTLTISG	2	NA	NA	L	a_healthy	1	1	NA
LV316	FSGSSSGTIVTLTISG	2	NA	NA	L	a_healthy	2	2	NA
LV316	FSGSSSGTIVTLTISG	2	NA	NA	L	a_healthy	3	3	23430.8
LV316	FSGSSSGTIVTLTISG	2	NA	NA	L	c_remission	1	7	NA
LV316	FSGSSSGTIVTLTISG	2	NA	NA	L	c_remission	2	8	NA
LV316	FSGSSSGTIVTLTISG	2	NA	NA	L	c_remission	3	9	NA
LV316	FSGSSSGTIVTLTISG	2	NA	NA	L	b_ulcer	1	4	NA
LV316	FSGSSSGTIVTLTISG	2	NA	NA	L	b_ulcer	2	5	46463.8
LV316	FSGSSSGTIVTLTISG	2	NA	NA	L	b_ulcer	3	6	NA
LV310	YELTQPPSVSVSPGQTAR	2	NA	NA	L	a_healthy	1	1	369593
LV310	YELTQPPSVSVSPGQTAR	2	NA	NA	L	a_healthy	2	2	284222
LV310	YELTQPPSVSVSPGQTAR	2	NA	NA	L	a_healthy	3	3	167796
LV310	YELTQPPSVSVSPGQTAR	2	NA	NA	L	c_remission	1	7	156083
LV310	YELTQPPSVSVSPGQTAR	2	NA	NA	L	c_remission	2	8	134123
LV310	YELTQPPSVSVSPGQTAR	2	NA	NA	L	c_remission	3	9	192671
LV310	YELTQPPSVSVSPGQTAR	2	NA	NA	L	b_ulcer	1	4	244932
LV310	YELTQPPSVSVSPGQTAR	2	NA	NA	L	b_ulcer	2	5	260437
LV310	YELTQPPSVSVSPGQTAR	2	NA	NA	L	b_ulcer	3	6	261976
LV310	KYAYWYQQK	2	NA	NA	L	a_healthy	1	1	NA
LV310	KYAYWYQQK	2	NA	NA	L	a_healthy	2	2	NA
LV310	KYAYWYQQK	2	NA	NA	L	a_healthy	3	3	40052
LV310	KYAYWYQQK	2	NA	NA	L	c_remission	1	7	NA
LV310	KYAYWYQQK	2	NA	NA	L	c_remission	2	8	NA
LV310	KYAYWYQQK	2	NA	NA	L	c_remission	3	9	NA
LV310	KYAYWYQQK	2	NA	NA	L	b_ulcer	1	4	NA
LV310	KYAYWYQQK	2	NA	NA	L	b_ulcer	2	5	60574.9
LV310	KYAYWYQQK	2	NA	NA	L	b_ulcer	3	6	36731.4
LV310	ITC[57.0215]SGDALPK	2	NA	NA	L	a_healthy	1	1	1.01839e+06
LV310	ITC[57.0215]SGDALPK	2	NA	NA	L	a_healthy	2	2	991964
LV310	ITC[57.0215]SGDALPK	2	NA	NA	L	a_healthy	3	3	753251
LV310	ITC[57.0215]SGDALPK	2	NA	NA	L	c_remission	1	7	68545.6
LV310	ITC[57.0215]SGDALPK	2	NA	NA	L	c_remission	2	8	942987
LV310	ITC[57.0215]SGDALPK	2	NA	NA	L	c_remission	3	9	785545
LV310	ITC[57.0215]SGDALPK	2	NA	NA	L	b_ulcer	1	4	1.22059e+06
LV310	ITC[57.0215]SGDALPK	2	NA	NA	L	b_ulcer	2	5	1.17603e+06
LV310	ITC[57.0215]SGDALPK	2	NA	NA	L	b_ulcer	3	6	1.13164e+06
LV310	SGQAPVLVIYEDSKRPSGIPER	3	NA	NA	L	a_healthy	1	1	44120.3
LV310	SGQAPVLVIYEDSKRPSGIPER	3	NA	NA	L	a_healthy	2	2	NA
LV310	SGQAPVLVIYEDSKRPSGIPER	3	NA	NA	L	a_healthy	3	3	82077.8
LV310	SGQAPVLVIYEDSKRPSGIPER	3	NA	NA	L	c_remission	1	7	87258
LV310	SGQAPVLVIYEDSKRPSGIPER	3	NA	NA	L	c_remission	2	8	39103.3
LV310	SGQAPVLVIYEDSKRPSGIPER	3	NA	NA	L	c_remission	3	9	71799
LV310	SGQAPVLVIYEDSKRPSGIPER	3	NA	NA	L	b_ulcer	1	4	83268.1
LV310	SGQAPVLVIYEDSKRPSGIPER	3	NA	NA	L	b_ulcer	2	5	96874.5
LV310	SGQAPVLVIYEDSKRPSGIPER	3	NA	NA	L	b_ulcer	3	6	135925
LV310	YELTQPPSVSVSPGQTAR	3	NA	NA	L	a_healthy	1	1	237765
LV310	YELTQPPSVSVSPGQTAR	3	NA	NA	L	a_healthy	2	2	229121
LV310	YELTQPPSVSVSPGQTAR	3	NA	NA	L	a_healthy	3	3	63551.8
LV310	YELTQPPSVSVSPGQTAR	3	NA	NA	L	c_remission	1	7	112100
LV310	YELTQPPSVSVSPGQTAR	3	NA	NA	L	c_remission	2	8	NA
LV310	YELTQPPSVSVSPGQTAR	3	NA	NA	L	c_remission	3	9	163390
LV310	YELTQPPSVSVSPGQTAR	3	NA	NA	L	b_ulcer	1	4	146071
LV310	YELTQPPSVSVSPGQTAR	3	NA	NA	L	b_ulcer	2	5	107280
LV310	YELTQPPSVSVSPGQTAR	3	NA	NA	L	b_ulcer	3	6	180601
LV310	KYAYWYQQK	3	NA	NA	L	a_healthy	1	1	NA
LV310	KYAYWYQQK	3	NA	NA	L	a_healthy	2	2	14737.4
LV310	KYAYWYQQK	3	NA	NA	L	a_healthy	3	3	27639.8
LV310	KYAYWYQQK	3	NA	NA	L	c_remission	1	7	NA
LV310	KYAYWYQQK	3	NA	NA	L	c_remission	2	8	32474.6
LV310	KYAYWYQQK	3	NA	NA	L	c_remission	3	9	NA
LV310	KYAYWYQQK	3	NA	NA	L	b_ulcer	1	4	19375
LV310	KYAYWYQQK	3	NA	NA	L	b_ulcer	2	5	NA
LV310	KYAYWYQQK	3	NA	NA	L	b_ulcer	3	6	NA
LV310	ITC[57.0215]SGDALPKK	3	NA	NA	L	a_healthy	1	1	NA
LV310	ITC[57.0215]SGDALPKK	3	NA	NA	L	a_healthy	2	2	21948.9
LV310	ITC[57.0215]SGDALPKK	3	NA	NA	L	a_healthy	3	3	34136.6
LV310	ITC[57.0215]SGDALPKK	3	NA	NA	L	c_remission	1	7	NA
LV310	ITC[57.0215]SGDALPKK	3	NA	NA	L	c_remission	2	8	NA
LV310	ITC[57.0215]SGDALPKK	3	NA	NA	L	c_remission	3	9	NA
LV310	ITC[57.0215]SGDALPKK	3	NA	NA	L	b_ulcer	1	4	36181.9
LV310	ITC[57.0215]SGDALPKK	3	NA	NA	L	b_ulcer	2	5	NA
LV310	ITC[57.0215]SGDALPKK	3	NA	NA	L	b_ulcer	3	6	29135.4
LV310	SGQAPVLVIYEDSKRPSGIPER	4	NA	NA	L	a_healthy	1	1	118136
LV310	SGQAPVLVIYEDSKRPSGIPER	4	NA	NA	L	a_healthy	2	2	74110
LV310	SGQAPVLVIYEDSKRPSGIPER	4	NA	NA	L	a_healthy	3	3	147058
LV310	SGQAPVLVIYEDSKRPSGIPER	4	NA	NA	L	c_remission	1	7	221604
LV310	SGQAPVLVIYEDSKRPSGIPER	4	NA	NA	L	c_remission	2	8	105141
LV310	SGQAPVLVIYEDSKRPSGIPER	4	NA	NA	L	c_remission	3	9	143727
LV310	SGQAPVLVIYEDSKRPSGIPER	4	NA	NA	L	b_ulcer	1	4	207309
LV310	SGQAPVLVIYEDSKRPSGIPER	4	NA	NA	L	b_ulcer	2	5	179587
LV310	SGQAPVLVIYEDSKRPSGIPER	4	NA	NA	L	b_ulcer	3	6	341141
LV310	YAYWYQQK	2	NA	NA	L	a_healthy	1	1	59342.9
LV310	YAYWYQQK	2	NA	NA	L	a_healthy	2	2	58874
LV310	YAYWYQQK	2	NA	NA	L	a_healthy	3	3	51217.4
LV310	YAYWYQQK	2	NA	NA	L	c_remission	1	7	65638.1
LV310	YAYWYQQK	2	NA	NA	L	c_remission	2	8	66011.6
LV310	YAYWYQQK	2	NA	NA	L	c_remission	3	9	37644.1
LV310	YAYWYQQK	2	NA	NA	L	b_ulcer	1	4	73626.6
LV310	YAYWYQQK	2	NA	NA	L	b_ulcer	2	5	63494.2
LV310	YAYWYQQK	2	NA	NA	L	b_ulcer	3	6	98223.8
LV310	LTQPPSVSVSPGQTAR	2	NA	NA	L	a_healthy	1	1	84145.8
LV310	LTQPPSVSVSPGQTAR	2	NA	NA	L	a_healthy	2	2	48614.3
LV310	LTQPPSVSVSPGQTAR	2	NA	NA	L	a_healthy	3	3	62815.6
LV310	LTQPPSVSVSPGQTAR	2	NA	NA	L	c_remission	1	7	58186.2
LV310	LTQPPSVSVSPGQTAR	2	NA	NA	L	c_remission	2	8	30692.3
LV310	LTQPPSVSVSPGQTAR	2	NA	NA	L	c_remission	3	9	NA
LV310	LTQPPSVSVSPGQTAR	2	NA	NA	L	b_ulcer	1	4	65318.3
LV310	LTQPPSVSVSPGQTAR	2	NA	NA	L	b_ulcer	2	5	73759.1
LV310	LTQPPSVSVSPGQTAR	2	NA	NA	L	b_ulcer	3	6	29288
LV310	ASYELTQPPSVSVSPGQTAR	2	NA	NA	L	a_healthy	1	1	NA
LV310	ASYELTQPPSVSVSPGQTAR	2	NA	NA	L	a_healthy	2	2	NA
LV310	ASYELTQPPSVSVSPGQTAR	2	NA	NA	L	a_healthy	3	3	30092.4
LV310	ASYELTQPPSVSVSPGQTAR	2	NA	NA	L	c_remission	1	7	NA
LV310	ASYELTQPPSVSVSPGQTAR	2	NA	NA	L	c_remission	2	8	NA
LV310	ASYELTQPPSVSVSPGQTAR	2	NA	NA	L	c_remission	3	9	NA
LV310	ASYELTQPPSVSVSPGQTAR	2	NA	NA	L	b_ulcer	1	4	NA
LV310	ASYELTQPPSVSVSPGQTAR	2	NA	NA	L	b_ulcer	2	5	28308
LV310	ASYELTQPPSVSVSPGQTAR	2	NA	NA	L	b_ulcer	3	6	32375.2
LV310	E[-18.0106]ASYELTQPPSVSVSPGQTAR	3	NA	NA	L	a_healthy	1	1	NA
LV310	E[-18.0106]ASYELTQPPSVSVSPGQTAR	3	NA	NA	L	a_healthy	2	2	12298.4
LV310	E[-18.0106]ASYELTQPPSVSVSPGQTAR	3	NA	NA	L	a_healthy	3	3	NA
LV310	E[-18.0106]ASYELTQPPSVSVSPGQTAR	3	NA	NA	L	c_remission	1	7	NA
LV310	E[-18.0106]ASYELTQPPSVSVSPGQTAR	3	NA	NA	L	c_remission	2	8	13774.4
LV310	E[-18.0106]ASYELTQPPSVSVSPGQTAR	3	NA	NA	L	c_remission	3	9	NA
LV310	E[-18.0106]ASYELTQPPSVSVSPGQTAR	3	NA	NA	L	b_ulcer	1	4	NA
LV310	E[-18.0106]ASYELTQPPSVSVSPGQTAR	3	NA	NA	L	b_ulcer	2	5	NA
LV310	E[-18.0106]ASYELTQPPSVSVSPGQTAR	3	NA	NA	L	b_ulcer	3	6	NA
LV310	C[57.0215]SGDALPKK	2	NA	NA	L	a_healthy	1	1	NA
LV310	C[57.0215]SGDALPKK	2	NA	NA	L	a_healthy	2	2	NA
LV310	C[57.0215]SGDALPKK	2	NA	NA	L	a_healthy	3	3	NA
LV310	C[57.0215]SGDALPKK	2	NA	NA	L	c_remission	1	7	NA
LV310	C[57.0215]SGDALPKK	2	NA	NA	L	c_remission	2	8	NA
LV310	C[57.0215]SGDALPKK	2	NA	NA	L	c_remission	3	9	NA
LV310	C[57.0215]SGDALPKK	2	NA	NA	L	b_ulcer	1	4	12028.9
LV310	C[57.0215]SGDALPKK	2	NA	NA	L	b_ulcer	2	5	NA
LV310	C[57.0215]SGDALPKK	2	NA	NA	L	b_ulcer	3	6	14628.6
LV310	SYELTQPPSVSVSPGQTAR	2	NA	NA	L	a_healthy	1	1	1.95167e+06
LV310	SYELTQPPSVSVSPGQTAR	2	NA	NA	L	a_healthy	2	2	1.45374e+06
LV310	SYELTQPPSVSVSPGQTAR	2	NA	NA	L	a_healthy	3	3	1.45053e+06
LV310	SYELTQPPSVSVSPGQTAR	2	NA	NA	L	c_remission	1	7	1.4328e+06
LV310	SYELTQPPSVSVSPGQTAR	2	NA	NA	L	c_remission	2	8	1.29123e+06
LV310	SYELTQPPSVSVSPGQTAR	2	NA	NA	L	c_remission	3	9	1.18705e+06
LV310	SYELTQPPSVSVSPGQTAR	2	NA	NA	L	b_ulcer	1	4	1.72301e+06
LV310	SYELTQPPSVSVSPGQTAR	2	NA	NA	L	b_ulcer	2	5	2.01105e+06
LV310	SYELTQPPSVSVSPGQTAR	2	NA	NA	L	b_ulcer	3	6	1.68362e+06
LV310	SYELTQPPSVSVSPGQTAR	3	NA	NA	L	a_healthy	1	1	1.55917e+06
LV310	SYELTQPPSVSVSPGQTAR	3	NA	NA	L	a_healthy	2	2	1.20913e+06
LV310	SYELTQPPSVSVSPGQTAR	3	NA	NA	L	a_healthy	3	3	1.01304e+06
LV310	SYELTQPPSVSVSPGQTAR	3	NA	NA	L	c_remission	1	7	1.57419e+06
LV310	SYELTQPPSVSVSPGQTAR	3	NA	NA	L	c_remission	2	8	997623
LV310	SYELTQPPSVSVSPGQTAR	3	NA	NA	L	c_remission	3	9	1.13422e+06
LV310	SYELTQPPSVSVSPGQTAR	3	NA	NA	L	b_ulcer	1	4	1.6363e+06
LV310	SYELTQPPSVSVSPGQTAR	3	NA	NA	L	b_ulcer	2	5	1.53028e+06
LV310	SYELTQPPSVSVSPGQTAR	3	NA	NA	L	b_ulcer	3	6	1492288
LV39	YELTQPLSVSVALGQTAR	2	NA	NA	L	a_healthy	1	1	NA
LV39	YELTQPLSVSVALGQTAR	2	NA	NA	L	a_healthy	2	2	69362.2
LV39	YELTQPLSVSVALGQTAR	2	NA	NA	L	a_healthy	3	3	63755.2
LV39	YELTQPLSVSVALGQTAR	2	NA	NA	L	c_remission	1	7	44753.8
LV39	YELTQPLSVSVALGQTAR	2	NA	NA	L	c_remission	2	8	49708.9
LV39	YELTQPLSVSVALGQTAR	2	NA	NA	L	c_remission	3	9	60315.4
LV39	YELTQPLSVSVALGQTAR	2	NA	NA	L	b_ulcer	1	4	81616.4
LV39	YELTQPLSVSVALGQTAR	2	NA	NA	L	b_ulcer	2	5	58683.4
LV39	YELTQPLSVSVALGQTAR	2	NA	NA	L	b_ulcer	3	6	91370.2
LV39	NVHWYQQK	2	NA	NA	L	a_healthy	1	1	15796.3
LV39	NVHWYQQK	2	NA	NA	L	a_healthy	2	2	20231.6
LV39	NVHWYQQK	2	NA	NA	L	a_healthy	3	3	NA
LV39	NVHWYQQK	2	NA	NA	L	c_remission	1	7	18981.7
LV39	NVHWYQQK	2	NA	NA	L	c_remission	2	8	NA
LV39	NVHWYQQK	2	NA	NA	L	c_remission	3	9	10208.1
LV39	NVHWYQQK	2	NA	NA	L	b_ulcer	1	4	15622.9
LV39	NVHWYQQK	2	NA	NA	L	b_ulcer	2	5	19570.3
LV39	NVHWYQQK	2	NA	NA	L	b_ulcer	3	6	18519.8
LV39	NVHWYQQKPGQAPVLVIYR	3	NA	NA	L	a_healthy	1	1	37209
LV39	NVHWYQQKPGQAPVLVIYR	3	NA	NA	L	a_healthy	2	2	24036.6
LV39	NVHWYQQKPGQAPVLVIYR	3	NA	NA	L	a_healthy	3	3	27765.5
LV39	NVHWYQQKPGQAPVLVIYR	3	NA	NA	L	c_remission	1	7	34484.4
LV39	NVHWYQQKPGQAPVLVIYR	3	NA	NA	L	c_remission	2	8	33066.5
LV39	NVHWYQQKPGQAPVLVIYR	3	NA	NA	L	c_remission	3	9	29180.5
LV39	NVHWYQQKPGQAPVLVIYR	3	NA	NA	L	b_ulcer	1	4	42044.6
LV39	NVHWYQQKPGQAPVLVIYR	3	NA	NA	L	b_ulcer	2	5	46289
LV39	NVHWYQQKPGQAPVLVIYR	3	NA	NA	L	b_ulcer	3	6	40536.4
LV39	DSNRPSGIPER	3	NA	NA	L	a_healthy	1	1	NA
LV39	DSNRPSGIPER	3	NA	NA	L	a_healthy	2	2	NA
LV39	DSNRPSGIPER	3	NA	NA	L	a_healthy	3	3	NA
LV39	DSNRPSGIPER	3	NA	NA	L	c_remission	1	7	NA
LV39	DSNRPSGIPER	3	NA	NA	L	c_remission	2	8	NA
LV39	DSNRPSGIPER	3	NA	NA	L	c_remission	3	9	NA
LV39	DSNRPSGIPER	3	NA	NA	L	b_ulcer	1	4	10643.2
LV39	DSNRPSGIPER	3	NA	NA	L	b_ulcer	2	5	NA
LV39	DSNRPSGIPER	3	NA	NA	L	b_ulcer	3	6	NA
LV39	NVHWYQQKPGQAPVLVIYR	4	NA	NA	L	a_healthy	1	1	82313.7
LV39	NVHWYQQKPGQAPVLVIYR	4	NA	NA	L	a_healthy	2	2	60883
LV39	NVHWYQQKPGQAPVLVIYR	4	NA	NA	L	a_healthy	3	3	56355.7
LV39	NVHWYQQKPGQAPVLVIYR	4	NA	NA	L	c_remission	1	7	78475.2
LV39	NVHWYQQKPGQAPVLVIYR	4	NA	NA	L	c_remission	2	8	72242.3
LV39	NVHWYQQKPGQAPVLVIYR	4	NA	NA	L	c_remission	3	9	58359.3
LV39	NVHWYQQKPGQAPVLVIYR	4	NA	NA	L	b_ulcer	1	4	86974
LV39	NVHWYQQKPGQAPVLVIYR	4	NA	NA	L	b_ulcer	2	5	106669
LV39	NVHWYQQKPGQAPVLVIYR	4	NA	NA	L	b_ulcer	3	6	86246.2
LV39	SVSVALGQTAR	2	NA	NA	L	a_healthy	1	1	24667.8
LV39	SVSVALGQTAR	2	NA	NA	L	a_healthy	2	2	NA
LV39	SVSVALGQTAR	2	NA	NA	L	a_healthy	3	3	NA
LV39	SVSVALGQTAR	2	NA	NA	L	c_remission	1	7	NA
LV39	SVSVALGQTAR	2	NA	NA	L	c_remission	2	8	NA
LV39	SVSVALGQTAR	2	NA	NA	L	c_remission	3	9	NA
LV39	SVSVALGQTAR	2	NA	NA	L	b_ulcer	1	4	NA
LV39	SVSVALGQTAR	2	NA	NA	L	b_ulcer	2	5	14373.8
LV39	SVSVALGQTAR	2	NA	NA	L	b_ulcer	3	6	NA
KV228	SPLSLPVTPGEPASISC[57.0215]R	2	NA	NA	L	a_healthy	1	1	134539
KV228	SPLSLPVTPGEPASISC[57.0215]R	2	NA	NA	L	a_healthy	2	2	157992
KV228	SPLSLPVTPGEPASISC[57.0215]R	2	NA	NA	L	a_healthy	3	3	95849.8
KV228	SPLSLPVTPGEPASISC[57.0215]R	2	NA	NA	L	c_remission	1	7	126059
KV228	SPLSLPVTPGEPASISC[57.0215]R	2	NA	NA	L	c_remission	2	8	78781.2
KV228	SPLSLPVTPGEPASISC[57.0215]R	2	NA	NA	L	c_remission	3	9	88518
KV228	SPLSLPVTPGEPASISC[57.0215]R	2	NA	NA	L	b_ulcer	1	4	103832
KV228	SPLSLPVTPGEPASISC[57.0215]R	2	NA	NA	L	b_ulcer	2	5	138791
KV228	SPLSLPVTPGEPASISC[57.0215]R	2	NA	NA	L	b_ulcer	3	6	103748
KV228	YLQKPGQSPQLLIYLGSNR	2	NA	NA	L	a_healthy	1	1	17343.7
KV228	YLQKPGQSPQLLIYLGSNR	2	NA	NA	L	a_healthy	2	2	23937.5
KV228	YLQKPGQSPQLLIYLGSNR	2	NA	NA	L	a_healthy	3	3	23549
KV228	YLQKPGQSPQLLIYLGSNR	2	NA	NA	L	c_remission	1	7	18937.6
KV228	YLQKPGQSPQLLIYLGSNR	2	NA	NA	L	c_remission	2	8	NA
KV228	YLQKPGQSPQLLIYLGSNR	2	NA	NA	L	c_remission	3	9	25126.1
KV228	YLQKPGQSPQLLIYLGSNR	2	NA	NA	L	b_ulcer	1	4	15543.4
KV228	YLQKPGQSPQLLIYLGSNR	2	NA	NA	L	b_ulcer	2	5	26900.7
KV228	YLQKPGQSPQLLIYLGSNR	2	NA	NA	L	b_ulcer	3	6	24228.2
KV228	YLQKPGQSPQLLIYLGSNR	3	NA	NA	L	a_healthy	1	1	52220.4
KV228	YLQKPGQSPQLLIYLGSNR	3	NA	NA	L	a_healthy	2	2	68349.8
KV228	YLQKPGQSPQLLIYLGSNR	3	NA	NA	L	a_healthy	3	3	57903.6
KV228	YLQKPGQSPQLLIYLGSNR	3	NA	NA	L	c_remission	1	7	80720.4
KV228	YLQKPGQSPQLLIYLGSNR	3	NA	NA	L	c_remission	2	8	3981.5
KV228	YLQKPGQSPQLLIYLGSNR	3	NA	NA	L	c_remission	3	9	73306.2
KV228	YLQKPGQSPQLLIYLGSNR	3	NA	NA	L	b_ulcer	1	4	34870.7
KV228	YLQKPGQSPQLLIYLGSNR	3	NA	NA	L	b_ulcer	2	5	52526
KV228	YLQKPGQSPQLLIYLGSNR	3	NA	NA	L	b_ulcer	3	6	56858.7
KV228	PASISC[57.0215]R	2	NA	NA	L	a_healthy	1	1	26575
KV228	PASISC[57.0215]R	2	NA	NA	L	a_healthy	2	2	111382
KV228	PASISC[57.0215]R	2	NA	NA	L	a_healthy	3	3	102851
KV228	PASISC[57.0215]R	2	NA	NA	L	c_remission	1	7	34819.6
KV228	PASISC[57.0215]R	2	NA	NA	L	c_remission	2	8	76223.6
KV228	PASISC[57.0215]R	2	NA	NA	L	c_remission	3	9	83119.4
KV228	PASISC[57.0215]R	2	NA	NA	L	b_ulcer	1	4	114079
KV228	PASISC[57.0215]R	2	NA	NA	L	b_ulcer	2	5	162457
KV228	PASISC[57.0215]R	2	NA	NA	L	b_ulcer	3	6	120684
KV228	SSQSLLHSNGYNYLDWYLQKPGQSPQLLIYLGSNR	4	NA	NA	L	a_healthy	1	1	91602.7
KV228	SSQSLLHSNGYNYLDWYLQKPGQSPQLLIYLGSNR	4	NA	NA	L	a_healthy	2	2	65108.4
KV228	SSQSLLHSNGYNYLDWYLQKPGQSPQLLIYLGSNR	4	NA	NA	L	a_healthy	3	3	60705.6
KV228	SSQSLLHSNGYNYLDWYLQKPGQSPQLLIYLGSNR	4	NA	NA	L	c_remission	1	7	65476.8
KV228	SSQSLLHSNGYNYLDWYLQKPGQSPQLLIYLGSNR	4	NA	NA	L	c_remission	2	8	37400.8
KV228	SSQSLLHSNGYNYLDWYLQKPGQSPQLLIYLGSNR	4	NA	NA	L	c_remission	3	9	50913.8
KV228	SSQSLLHSNGYNYLDWYLQKPGQSPQLLIYLGSNR	4	NA	NA	L	b_ulcer	1	4	69891.1
KV228	SSQSLLHSNGYNYLDWYLQKPGQSPQLLIYLGSNR	4	NA	NA	L	b_ulcer	2	5	104019
KV228	SSQSLLHSNGYNYLDWYLQKPGQSPQLLIYLGSNR	4	NA	NA	L	b_ulcer	3	6	67919.4
KV228	GVPDRFSGSGSGTDFTLK	3	NA	NA	L	a_healthy	1	1	180943
KV228	GVPDRFSGSGSGTDFTLK	3	NA	NA	L	a_healthy	2	2	159507
KV228	GVPDRFSGSGSGTDFTLK	3	NA	NA	L	a_healthy	3	3	102851
KV228	GVPDRFSGSGSGTDFTLK	3	NA	NA	L	c_remission	1	7	262376
KV228	GVPDRFSGSGSGTDFTLK	3	NA	NA	L	c_remission	2	8	118495
KV228	GVPDRFSGSGSGTDFTLK	3	NA	NA	L	c_remission	3	9	100564
KV228	GVPDRFSGSGSGTDFTLK	3	NA	NA	L	b_ulcer	1	4	155764
KV228	GVPDRFSGSGSGTDFTLK	3	NA	NA	L	b_ulcer	2	5	167615
KV228	GVPDRFSGSGSGTDFTLK	3	NA	NA	L	b_ulcer	3	6	195272
KV228	VTPGEPASISC[57.0215]R	2	NA	NA	L	a_healthy	1	1	NA
KV228	VTPGEPASISC[57.0215]R	2	NA	NA	L	a_healthy	2	2	NA
KV228	VTPGEPASISC[57.0215]R	2	NA	NA	L	a_healthy	3	3	43219.5
KV228	VTPGEPASISC[57.0215]R	2	NA	NA	L	c_remission	1	7	NA
KV228	VTPGEPASISC[57.0215]R	2	NA	NA	L	c_remission	2	8	NA
KV228	VTPGEPASISC[57.0215]R	2	NA	NA	L	c_remission	3	9	NA
KV228	VTPGEPASISC[57.0215]R	2	NA	NA	L	b_ulcer	1	4	125571
KV228	VTPGEPASISC[57.0215]R	2	NA	NA	L	b_ulcer	2	5	NA
KV228	VTPGEPASISC[57.0215]R	2	NA	NA	L	b_ulcer	3	6	NA
KV228	PLSLPVTPGEPASISC[57.0215]R	2	NA	NA	L	a_healthy	1	1	97079.8
KV228	PLSLPVTPGEPASISC[57.0215]R	2	NA	NA	L	a_healthy	2	2	NA
KV228	PLSLPVTPGEPASISC[57.0215]R	2	NA	NA	L	a_healthy	3	3	51806
KV228	PLSLPVTPGEPASISC[57.0215]R	2	NA	NA	L	c_remission	1	7	71559.2
KV228	PLSLPVTPGEPASISC[57.0215]R	2	NA	NA	L	c_remission	2	8	NA
KV228	PLSLPVTPGEPASISC[57.0215]R	2	NA	NA	L	c_remission	3	9	55920.9
KV228	PLSLPVTPGEPASISC[57.0215]R	2	NA	NA	L	b_ulcer	1	4	58184.1
KV228	PLSLPVTPGEPASISC[57.0215]R	2	NA	NA	L	b_ulcer	2	5	84257.8
KV228	PLSLPVTPGEPASISC[57.0215]R	2	NA	NA	L	b_ulcer	3	6	68357.3
KV228	ISRVEAEDVGVY	2	NA	NA	L	a_healthy	1	1	154656
KV228	ISRVEAEDVGVY	2	NA	NA	L	a_healthy	2	2	149704
KV228	ISRVEAEDVGVY	2	NA	NA	L	a_healthy	3	3	110739
KV228	ISRVEAEDVGVY	2	NA	NA	L	c_remission	1	7	218457
KV228	ISRVEAEDVGVY	2	NA	NA	L	c_remission	2	8	157643
KV228	ISRVEAEDVGVY	2	NA	NA	L	c_remission	3	9	174470
KV228	ISRVEAEDVGVY	2	NA	NA	L	b_ulcer	1	4	119455
KV228	ISRVEAEDVGVY	2	NA	NA	L	b_ulcer	2	5	121998
KV228	ISRVEAEDVGVY	2	NA	NA	L	b_ulcer	3	6	122061
KV228	ISRVEAEDVGVYY	2	NA	NA	L	a_healthy	1	1	80070.6
KV228	ISRVEAEDVGVYY	2	NA	NA	L	a_healthy	2	2	118422
KV228	ISRVEAEDVGVYY	2	NA	NA	L	a_healthy	3	3	82560.6
KV228	ISRVEAEDVGVYY	2	NA	NA	L	c_remission	1	7	127404
KV228	ISRVEAEDVGVYY	2	NA	NA	L	c_remission	2	8	112529
KV228	ISRVEAEDVGVYY	2	NA	NA	L	c_remission	3	9	129742
KV228	ISRVEAEDVGVYY	2	NA	NA	L	b_ulcer	1	4	64871.3
KV228	ISRVEAEDVGVYY	2	NA	NA	L	b_ulcer	2	5	70397.9
KV228	ISRVEAEDVGVYY	2	NA	NA	L	b_ulcer	3	6	91005.7
KV228	ISRVEAEDVGVYYC[57.0215]	2	NA	NA	L	a_healthy	1	1	26311.1
KV228	ISRVEAEDVGVYYC[57.0215]	2	NA	NA	L	a_healthy	2	2	21163
KV228	ISRVEAEDVGVYYC[57.0215]	2	NA	NA	L	a_healthy	3	3	NA
KV228	ISRVEAEDVGVYYC[57.0215]	2	NA	NA	L	c_remission	1	7	25870.2
KV228	ISRVEAEDVGVYYC[57.0215]	2	NA	NA	L	c_remission	2	8	82953.5
KV228	ISRVEAEDVGVYYC[57.0215]	2	NA	NA	L	c_remission	3	9	21605.3
KV228	ISRVEAEDVGVYYC[57.0215]	2	NA	NA	L	b_ulcer	1	4	23575.2
KV228	ISRVEAEDVGVYYC[57.0215]	2	NA	NA	L	b_ulcer	2	5	21997
KV228	ISRVEAEDVGVYYC[57.0215]	2	NA	NA	L	b_ulcer	3	6	14650.4
KV228	DIVMTQSPLSLPVTPGEPASISC[57.0215]R	2	NA	NA	L	a_healthy	1	1	1.16151e+06
KV228	DIVMTQSPLSLPVTPGEPASISC[57.0215]R	2	NA	NA	L	a_healthy	2	2	1.45451e+06
KV228	DIVMTQSPLSLPVTPGEPASISC[57.0215]R	2	NA	NA	L	a_healthy	3	3	780573
KV228	DIVMTQSPLSLPVTPGEPASISC[57.0215]R	2	NA	NA	L	c_remission	1	7	956384
KV228	DIVMTQSPLSLPVTPGEPASISC[57.0215]R	2	NA	NA	L	c_remission	2	8	707996
KV228	DIVMTQSPLSLPVTPGEPASISC[57.0215]R	2	NA	NA	L	c_remission	3	9	638775
KV228	DIVMTQSPLSLPVTPGEPASISC[57.0215]R	2	NA	NA	L	b_ulcer	1	4	1.19915e+06
KV228	DIVMTQSPLSLPVTPGEPASISC[57.0215]R	2	NA	NA	L	b_ulcer	2	5	1.34583e+06
KV228	DIVMTQSPLSLPVTPGEPASISC[57.0215]R	2	NA	NA	L	b_ulcer	3	6	997381
KV228	DIVMTQSPLSLPVTPGEPASISC[57.0215]R	3	NA	NA	L	a_healthy	1	1	382160
KV228	DIVMTQSPLSLPVTPGEPASISC[57.0215]R	3	NA	NA	L	a_healthy	2	2	1390658
KV228	DIVMTQSPLSLPVTPGEPASISC[57.0215]R	3	NA	NA	L	a_healthy	3	3	56381.4
KV228	DIVMTQSPLSLPVTPGEPASISC[57.0215]R	3	NA	NA	L	c_remission	1	7	96695.5
KV228	DIVMTQSPLSLPVTPGEPASISC[57.0215]R	3	NA	NA	L	c_remission	2	8	1.0044e+06
KV228	DIVMTQSPLSLPVTPGEPASISC[57.0215]R	3	NA	NA	L	c_remission	3	9	42236.3
KV228	DIVMTQSPLSLPVTPGEPASISC[57.0215]R	3	NA	NA	L	b_ulcer	1	4	1175099
KV228	DIVMTQSPLSLPVTPGEPASISC[57.0215]R	3	NA	NA	L	b_ulcer	2	5	369924
KV228	DIVMTQSPLSLPVTPGEPASISC[57.0215]R	3	NA	NA	L	b_ulcer	3	6	289093
KV228	DIVMTQSPLSLPVTPGEPASISC[57.0215]R	4	NA	NA	L	a_healthy	1	1	NA
KV228	DIVMTQSPLSLPVTPGEPASISC[57.0215]R	4	NA	NA	L	a_healthy	2	2	64522
KV228	DIVMTQSPLSLPVTPGEPASISC[57.0215]R	4	NA	NA	L	a_healthy	3	3	NA
KV228	DIVMTQSPLSLPVTPGEPASISC[57.0215]R	4	NA	NA	L	c_remission	1	7	NA
KV228	DIVMTQSPLSLPVTPGEPASISC[57.0215]R	4	NA	NA	L	c_remission	2	8	41438.9
KV228	DIVMTQSPLSLPVTPGEPASISC[57.0215]R	4	NA	NA	L	c_remission	3	9	NA
KV228	DIVMTQSPLSLPVTPGEPASISC[57.0215]R	4	NA	NA	L	b_ulcer	1	4	48296.8
KV228	DIVMTQSPLSLPVTPGEPASISC[57.0215]R	4	NA	NA	L	b_ulcer	2	5	15361.1
KV228	DIVMTQSPLSLPVTPGEPASISC[57.0215]R	4	NA	NA	L	b_ulcer	3	6	NA
KV228	TQSPLSLPVTPGEPASISC[57.0215]R	2	NA	NA	L	a_healthy	1	1	83295.3
KV228	TQSPLSLPVTPGEPASISC[57.0215]R	2	NA	NA	L	a_healthy	2	2	90640.2
KV228	TQSPLSLPVTPGEPASISC[57.0215]R	2	NA	NA	L	a_healthy	3	3	48982
KV228	TQSPLSLPVTPGEPASISC[57.0215]R	2	NA	NA	L	c_remission	1	7	72691.8
KV228	TQSPLSLPVTPGEPASISC[57.0215]R	2	NA	NA	L	c_remission	2	8	54052
KV228	TQSPLSLPVTPGEPASISC[57.0215]R	2	NA	NA	L	c_remission	3	9	51417.8
KV228	TQSPLSLPVTPGEPASISC[57.0215]R	2	NA	NA	L	b_ulcer	1	4	70486
KV228	TQSPLSLPVTPGEPASISC[57.0215]R	2	NA	NA	L	b_ulcer	2	5	94886
KV228	TQSPLSLPVTPGEPASISC[57.0215]R	2	NA	NA	L	b_ulcer	3	6	60399.5
KV228	LLIYLGSNR	2	NA	NA	L	a_healthy	1	1	55941.4
KV228	LLIYLGSNR	2	NA	NA	L	a_healthy	2	2	59366.9
KV228	LLIYLGSNR	2	NA	NA	L	a_healthy	3	3	50544.2
KV228	LLIYLGSNR	2	NA	NA	L	c_remission	1	7	145700
KV228	LLIYLGSNR	2	NA	NA	L	c_remission	2	8	81460.9
KV228	LLIYLGSNR	2	NA	NA	L	c_remission	3	9	26691.8
KV228	LLIYLGSNR	2	NA	NA	L	b_ulcer	1	4	70788.1
KV228	LLIYLGSNR	2	NA	NA	L	b_ulcer	2	5	77998.3
KV228	LLIYLGSNR	2	NA	NA	L	b_ulcer	3	6	53530.6
KV228	PVTPGEPASISC[57.0215]R	2	NA	NA	L	a_healthy	1	1	1.44965e+06
KV228	PVTPGEPASISC[57.0215]R	2	NA	NA	L	a_healthy	2	2	569980
KV228	PVTPGEPASISC[57.0215]R	2	NA	NA	L	a_healthy	3	3	472818
KV228	PVTPGEPASISC[57.0215]R	2	NA	NA	L	c_remission	1	7	581456
KV228	PVTPGEPASISC[57.0215]R	2	NA	NA	L	c_remission	2	8	298111
KV228	PVTPGEPASISC[57.0215]R	2	NA	NA	L	c_remission	3	9	323072
KV228	PVTPGEPASISC[57.0215]R	2	NA	NA	L	b_ulcer	1	4	536188
KV228	PVTPGEPASISC[57.0215]R	2	NA	NA	L	b_ulcer	2	5	865630
KV228	PVTPGEPASISC[57.0215]R	2	NA	NA	L	b_ulcer	3	6	1760354
KV228	DIVM[15.9949]TQSPLSLPVTPGEPASISC[57.0215]R	2	NA	NA	L	a_healthy	1	1	5141.72
KV228	DIVM[15.9949]TQSPLSLPVTPGEPASISC[57.0215]R	2	NA	NA	L	a_healthy	2	2	45817.7
KV228	DIVM[15.9949]TQSPLSLPVTPGEPASISC[57.0215]R	2	NA	NA	L	a_healthy	3	3	5562.95
KV228	DIVM[15.9949]TQSPLSLPVTPGEPASISC[57.0215]R	2	NA	NA	L	c_remission	1	7	16078.3
KV228	DIVM[15.9949]TQSPLSLPVTPGEPASISC[57.0215]R	2	NA	NA	L	c_remission	2	8	NA
KV228	DIVM[15.9949]TQSPLSLPVTPGEPASISC[57.0215]R	2	NA	NA	L	c_remission	3	9	3384.99
KV228	DIVM[15.9949]TQSPLSLPVTPGEPASISC[57.0215]R	2	NA	NA	L	b_ulcer	1	4	22858.8
KV228	DIVM[15.9949]TQSPLSLPVTPGEPASISC[57.0215]R	2	NA	NA	L	b_ulcer	2	5	42668.3
KV228	DIVM[15.9949]TQSPLSLPVTPGEPASISC[57.0215]R	2	NA	NA	L	b_ulcer	3	6	8786
KV228	FSGSGSGTDFTLK	2	NA	NA	L	a_healthy	1	1	1.0138e+06
KV228	FSGSGSGTDFTLK	2	NA	NA	L	a_healthy	2	2	960661
KV228	FSGSGSGTDFTLK	2	NA	NA	L	a_healthy	3	3	1.01778e+06
KV228	FSGSGSGTDFTLK	2	NA	NA	L	c_remission	1	7	1.56705e+06
KV228	FSGSGSGTDFTLK	2	NA	NA	L	c_remission	2	8	858680
KV228	FSGSGSGTDFTLK	2	NA	NA	L	c_remission	3	9	788921
KV228	FSGSGSGTDFTLK	2	NA	NA	L	b_ulcer	1	4	1.29507e+06
KV228	FSGSGSGTDFTLK	2	NA	NA	L	b_ulcer	2	5	1.42272e+06
KV228	FSGSGSGTDFTLK	2	NA	NA	L	b_ulcer	3	6	1.5211e+06
KV228	DIVM[15.9949]TQSPLSLPVTPGEPASISC[57.0215]R	3	NA	NA	L	a_healthy	1	1	NA
KV228	DIVM[15.9949]TQSPLSLPVTPGEPASISC[57.0215]R	3	NA	NA	L	a_healthy	2	2	21389
KV228	DIVM[15.9949]TQSPLSLPVTPGEPASISC[57.0215]R	3	NA	NA	L	a_healthy	3	3	NA
KV228	DIVM[15.9949]TQSPLSLPVTPGEPASISC[57.0215]R	3	NA	NA	L	c_remission	1	7	NA
KV228	DIVM[15.9949]TQSPLSLPVTPGEPASISC[57.0215]R	3	NA	NA	L	c_remission	2	8	9138.72
KV228	DIVM[15.9949]TQSPLSLPVTPGEPASISC[57.0215]R	3	NA	NA	L	c_remission	3	9	12444.6
KV228	DIVM[15.9949]TQSPLSLPVTPGEPASISC[57.0215]R	3	NA	NA	L	b_ulcer	1	4	NA
KV228	DIVM[15.9949]TQSPLSLPVTPGEPASISC[57.0215]R	3	NA	NA	L	b_ulcer	2	5	NA
KV228	DIVM[15.9949]TQSPLSLPVTPGEPASISC[57.0215]R	3	NA	NA	L	b_ulcer	3	6	NA
KV228	PGEPASISC[57.0215]R	2	NA	NA	L	a_healthy	1	1	665792
KV228	PGEPASISC[57.0215]R	2	NA	NA	L	a_healthy	2	2	534189
KV228	PGEPASISC[57.0215]R	2	NA	NA	L	a_healthy	3	3	469169
KV228	PGEPASISC[57.0215]R	2	NA	NA	L	c_remission	1	7	600326
KV228	PGEPASISC[57.0215]R	2	NA	NA	L	c_remission	2	8	282710
KV228	PGEPASISC[57.0215]R	2	NA	NA	L	c_remission	3	9	414263
KV228	PGEPASISC[57.0215]R	2	NA	NA	L	b_ulcer	1	4	437589
KV228	PGEPASISC[57.0215]R	2	NA	NA	L	b_ulcer	2	5	714899
KV228	PGEPASISC[57.0215]R	2	NA	NA	L	b_ulcer	3	6	549839
KV228	PDRFSGSGSGTDFTLK	2	NA	NA	L	a_healthy	1	1	247617
KV228	PDRFSGSGSGTDFTLK	2	NA	NA	L	a_healthy	2	2	289128
KV228	PDRFSGSGSGTDFTLK	2	NA	NA	L	a_healthy	3	3	144440
KV228	PDRFSGSGSGTDFTLK	2	NA	NA	L	c_remission	1	7	59093.4
KV228	PDRFSGSGSGTDFTLK	2	NA	NA	L	c_remission	2	8	166188
KV228	PDRFSGSGSGTDFTLK	2	NA	NA	L	c_remission	3	9	65104.9
KV228	PDRFSGSGSGTDFTLK	2	NA	NA	L	b_ulcer	1	4	191656
KV228	PDRFSGSGSGTDFTLK	2	NA	NA	L	b_ulcer	2	5	277352
KV228	PDRFSGSGSGTDFTLK	2	NA	NA	L	b_ulcer	3	6	186911
KV228	PDRFSGSGSGTDFTLK	3	NA	NA	L	a_healthy	1	1	26772.5
KV228	PDRFSGSGSGTDFTLK	3	NA	NA	L	a_healthy	2	2	87468.9
KV228	PDRFSGSGSGTDFTLK	3	NA	NA	L	a_healthy	3	3	24504.6
KV228	PDRFSGSGSGTDFTLK	3	NA	NA	L	c_remission	1	7	23030.2
KV228	PDRFSGSGSGTDFTLK	3	NA	NA	L	c_remission	2	8	45818.4
KV228	PDRFSGSGSGTDFTLK	3	NA	NA	L	c_remission	3	9	15615.4
KV228	PDRFSGSGSGTDFTLK	3	NA	NA	L	b_ulcer	1	4	41149.7
KV228	PDRFSGSGSGTDFTLK	3	NA	NA	L	b_ulcer	2	5	45994.9
KV228	PDRFSGSGSGTDFTLK	3	NA	NA	L	b_ulcer	3	6	32973
KV228	NYLDWYLQKPGQSPQLLIYLGSNR	3	NA	NA	L	a_healthy	1	1	NA
KV228	NYLDWYLQKPGQSPQLLIYLGSNR	3	NA	NA	L	a_healthy	2	2	NA
KV228	NYLDWYLQKPGQSPQLLIYLGSNR	3	NA	NA	L	a_healthy	3	3	NA
KV228	NYLDWYLQKPGQSPQLLIYLGSNR	3	NA	NA	L	c_remission	1	7	8422.71
KV228	NYLDWYLQKPGQSPQLLIYLGSNR	3	NA	NA	L	c_remission	2	8	NA
KV228	NYLDWYLQKPGQSPQLLIYLGSNR	3	NA	NA	L	c_remission	3	9	NA
KV228	NYLDWYLQKPGQSPQLLIYLGSNR	3	NA	NA	L	b_ulcer	1	4	NA
KV228	NYLDWYLQKPGQSPQLLIYLGSNR	3	NA	NA	L	b_ulcer	2	5	20313.1
KV228	NYLDWYLQKPGQSPQLLIYLGSNR	3	NA	NA	L	b_ulcer	3	6	NA
KV228	SLPVTPGEPASISC[57.0215]R	2	NA	NA	L	a_healthy	1	1	130425
KV228	SLPVTPGEPASISC[57.0215]R	2	NA	NA	L	a_healthy	2	2	146939
KV228	SLPVTPGEPASISC[57.0215]R	2	NA	NA	L	a_healthy	3	3	138852
KV228	SLPVTPGEPASISC[57.0215]R	2	NA	NA	L	c_remission	1	7	100325
KV228	SLPVTPGEPASISC[57.0215]R	2	NA	NA	L	c_remission	2	8	168756
KV228	SLPVTPGEPASISC[57.0215]R	2	NA	NA	L	c_remission	3	9	95006.1
KV228	SLPVTPGEPASISC[57.0215]R	2	NA	NA	L	b_ulcer	1	4	154007
KV228	SLPVTPGEPASISC[57.0215]R	2	NA	NA	L	b_ulcer	2	5	143520
KV228	SLPVTPGEPASISC[57.0215]R	2	NA	NA	L	b_ulcer	3	6	125521
KV228	SGVPDRFSGSGSGTDFTLK	3	NA	NA	L	a_healthy	1	1	39897.7
KV228	SGVPDRFSGSGSGTDFTLK	3	NA	NA	L	a_healthy	2	2	41533.1
KV228	SGVPDRFSGSGSGTDFTLK	3	NA	NA	L	a_healthy	3	3	18610.7
KV228	SGVPDRFSGSGSGTDFTLK	3	NA	NA	L	c_remission	1	7	38580.4
KV228	SGVPDRFSGSGSGTDFTLK	3	NA	NA	L	c_remission	2	8	61696.9
KV228	SGVPDRFSGSGSGTDFTLK	3	NA	NA	L	c_remission	3	9	24759.1
KV228	SGVPDRFSGSGSGTDFTLK	3	NA	NA	L	b_ulcer	1	4	30272.4
KV228	SGVPDRFSGSGSGTDFTLK	3	NA	NA	L	b_ulcer	2	5	37755.5
KV228	SGVPDRFSGSGSGTDFTLK	3	NA	NA	L	b_ulcer	3	6	28885
KV228	LPVTPGEPASISC[57.0215]R	2	NA	NA	L	a_healthy	1	1	60320.4
KV228	LPVTPGEPASISC[57.0215]R	2	NA	NA	L	a_healthy	2	2	62217.5
KV228	LPVTPGEPASISC[57.0215]R	2	NA	NA	L	a_healthy	3	3	46018.4
KV228	LPVTPGEPASISC[57.0215]R	2	NA	NA	L	c_remission	1	7	59803.6
KV228	LPVTPGEPASISC[57.0215]R	2	NA	NA	L	c_remission	2	8	27058.1
KV228	LPVTPGEPASISC[57.0215]R	2	NA	NA	L	c_remission	3	9	39870.9
KV228	LPVTPGEPASISC[57.0215]R	2	NA	NA	L	b_ulcer	1	4	47935.5
KV228	LPVTPGEPASISC[57.0215]R	2	NA	NA	L	b_ulcer	2	5	69912.2
KV228	LPVTPGEPASISC[57.0215]R	2	NA	NA	L	b_ulcer	3	6	49962.1
KV228	TPGEPASISC[57.0215]R	2	NA	NA	L	a_healthy	1	1	1.03603e+06
KV228	TPGEPASISC[57.0215]R	2	NA	NA	L	a_healthy	2	2	958536
KV228	TPGEPASISC[57.0215]R	2	NA	NA	L	a_healthy	3	3	719862
KV228	TPGEPASISC[57.0215]R	2	NA	NA	L	c_remission	1	7	900028
KV228	TPGEPASISC[57.0215]R	2	NA	NA	L	c_remission	2	8	522717
KV228	TPGEPASISC[57.0215]R	2	NA	NA	L	c_remission	3	9	631461
KV228	TPGEPASISC[57.0215]R	2	NA	NA	L	b_ulcer	1	4	778998
KV228	TPGEPASISC[57.0215]R	2	NA	NA	L	b_ulcer	2	5	1.11255e+06
KV228	TPGEPASISC[57.0215]R	2	NA	NA	L	b_ulcer	3	6	855271
KV228	ASGVPDRFSGSGSGTDFTLK	2	NA	NA	L	a_healthy	1	1	1.68111e+06
KV228	ASGVPDRFSGSGSGTDFTLK	2	NA	NA	L	a_healthy	2	2	1.49096e+06
KV228	ASGVPDRFSGSGSGTDFTLK	2	NA	NA	L	a_healthy	3	3	1.05349e+06
KV228	ASGVPDRFSGSGSGTDFTLK	2	NA	NA	L	c_remission	1	7	1.13989e+06
KV228	ASGVPDRFSGSGSGTDFTLK	2	NA	NA	L	c_remission	2	8	1085161
KV228	ASGVPDRFSGSGSGTDFTLK	2	NA	NA	L	c_remission	3	9	986671
KV228	ASGVPDRFSGSGSGTDFTLK	2	NA	NA	L	b_ulcer	1	4	1.29587e+06
KV228	ASGVPDRFSGSGSGTDFTLK	2	NA	NA	L	b_ulcer	2	5	1.85346e+06
KV228	ASGVPDRFSGSGSGTDFTLK	2	NA	NA	L	b_ulcer	3	6	1.13722e+06
KV228	ASGVPDRFSGSGSGTDFTLK	3	NA	NA	L	a_healthy	1	1	7.71715e+06
KV228	ASGVPDRFSGSGSGTDFTLK	3	NA	NA	L	a_healthy	2	2	7852149
KV228	ASGVPDRFSGSGSGTDFTLK	3	NA	NA	L	a_healthy	3	3	5277004
KV228	ASGVPDRFSGSGSGTDFTLK	3	NA	NA	L	c_remission	1	7	6232105
KV228	ASGVPDRFSGSGSGTDFTLK	3	NA	NA	L	c_remission	2	8	4945179
KV228	ASGVPDRFSGSGSGTDFTLK	3	NA	NA	L	c_remission	3	9	5002440
KV228	ASGVPDRFSGSGSGTDFTLK	3	NA	NA	L	b_ulcer	1	4	6.08834e+06
KV228	ASGVPDRFSGSGSGTDFTLK	3	NA	NA	L	b_ulcer	2	5	8.13849e+06
KV228	ASGVPDRFSGSGSGTDFTLK	3	NA	NA	L	b_ulcer	3	6	6.17166e+06
KV228	ASGVPDRFSGSGSGTDFTLKISR	3	NA	NA	L	a_healthy	1	1	21471.8
KV228	ASGVPDRFSGSGSGTDFTLKISR	3	NA	NA	L	a_healthy	2	2	NA
KV228	ASGVPDRFSGSGSGTDFTLKISR	3	NA	NA	L	a_healthy	3	3	NA
KV228	ASGVPDRFSGSGSGTDFTLKISR	3	NA	NA	L	c_remission	1	7	14651
KV228	ASGVPDRFSGSGSGTDFTLKISR	3	NA	NA	L	c_remission	2	8	18399.2
KV228	ASGVPDRFSGSGSGTDFTLKISR	3	NA	NA	L	c_remission	3	9	14782.6
KV228	ASGVPDRFSGSGSGTDFTLKISR	3	NA	NA	L	b_ulcer	1	4	12769
KV228	ASGVPDRFSGSGSGTDFTLKISR	3	NA	NA	L	b_ulcer	2	5	31052.3
KV228	ASGVPDRFSGSGSGTDFTLKISR	3	NA	NA	L	b_ulcer	3	6	13523.7
KV228	ASGVPDRFSGSGSGTDFTLKISR	4	NA	NA	L	a_healthy	1	1	52368.3
KV228	ASGVPDRFSGSGSGTDFTLKISR	4	NA	NA	L	a_healthy	2	2	63674.9
KV228	ASGVPDRFSGSGSGTDFTLKISR	4	NA	NA	L	a_healthy	3	3	NA
KV228	ASGVPDRFSGSGSGTDFTLKISR	4	NA	NA	L	c_remission	1	7	22700.7
KV228	ASGVPDRFSGSGSGTDFTLKISR	4	NA	NA	L	c_remission	2	8	41778
KV228	ASGVPDRFSGSGSGTDFTLKISR	4	NA	NA	L	c_remission	3	9	NA
KV228	ASGVPDRFSGSGSGTDFTLKISR	4	NA	NA	L	b_ulcer	1	4	17189.6
KV228	ASGVPDRFSGSGSGTDFTLKISR	4	NA	NA	L	b_ulcer	2	5	29388
KV228	ASGVPDRFSGSGSGTDFTLKISR	4	NA	NA	L	b_ulcer	3	6	NA
KV228	RASGVPDRFSGSGSGTDFTLK	3	NA	NA	L	a_healthy	1	1	26925.9
KV228	RASGVPDRFSGSGSGTDFTLK	3	NA	NA	L	a_healthy	2	2	53861.8
KV228	RASGVPDRFSGSGSGTDFTLK	3	NA	NA	L	a_healthy	3	3	21960.5
KV228	RASGVPDRFSGSGSGTDFTLK	3	NA	NA	L	c_remission	1	7	NA
KV228	RASGVPDRFSGSGSGTDFTLK	3	NA	NA	L	c_remission	2	8	24743
KV228	RASGVPDRFSGSGSGTDFTLK	3	NA	NA	L	c_remission	3	9	22736.2
KV228	RASGVPDRFSGSGSGTDFTLK	3	NA	NA	L	b_ulcer	1	4	NA
KV228	RASGVPDRFSGSGSGTDFTLK	3	NA	NA	L	b_ulcer	2	5	37631.2
KV228	RASGVPDRFSGSGSGTDFTLK	3	NA	NA	L	b_ulcer	3	6	35394.8
KV228	GDIVMTQSPLSLPVTPGEPASISC[57.0215]R	2	NA	NA	L	a_healthy	1	1	NA
KV228	GDIVMTQSPLSLPVTPGEPASISC[57.0215]R	2	NA	NA	L	a_healthy	2	2	NA
KV228	GDIVMTQSPLSLPVTPGEPASISC[57.0215]R	2	NA	NA	L	a_healthy	3	3	6870.35
KV228	GDIVMTQSPLSLPVTPGEPASISC[57.0215]R	2	NA	NA	L	c_remission	1	7	NA
KV228	GDIVMTQSPLSLPVTPGEPASISC[57.0215]R	2	NA	NA	L	c_remission	2	8	NA
KV228	GDIVMTQSPLSLPVTPGEPASISC[57.0215]R	2	NA	NA	L	c_remission	3	9	NA
KV228	GDIVMTQSPLSLPVTPGEPASISC[57.0215]R	2	NA	NA	L	b_ulcer	1	4	NA
KV228	GDIVMTQSPLSLPVTPGEPASISC[57.0215]R	2	NA	NA	L	b_ulcer	2	5	10853.3
KV228	GDIVMTQSPLSLPVTPGEPASISC[57.0215]R	2	NA	NA	L	b_ulcer	3	6	NA
KV228	MTQSPLSLPVTPGEPASISC[57.0215]R	2	NA	NA	L	a_healthy	1	1	76173.1
KV228	MTQSPLSLPVTPGEPASISC[57.0215]R	2	NA	NA	L	a_healthy	2	2	76123
KV228	MTQSPLSLPVTPGEPASISC[57.0215]R	2	NA	NA	L	a_healthy	3	3	43908.6
KV228	MTQSPLSLPVTPGEPASISC[57.0215]R	2	NA	NA	L	c_remission	1	7	63095.5
KV228	MTQSPLSLPVTPGEPASISC[57.0215]R	2	NA	NA	L	c_remission	2	8	44341.2
KV228	MTQSPLSLPVTPGEPASISC[57.0215]R	2	NA	NA	L	c_remission	3	9	43496.9
KV228	MTQSPLSLPVTPGEPASISC[57.0215]R	2	NA	NA	L	b_ulcer	1	4	58999
KV228	MTQSPLSLPVTPGEPASISC[57.0215]R	2	NA	NA	L	b_ulcer	2	5	84887.7
KV228	MTQSPLSLPVTPGEPASISC[57.0215]R	2	NA	NA	L	b_ulcer	3	6	54666.9
HV364	LVESGEGLVQPGGSLR	2	NA	NA	L	a_healthy	1	1	79964.1
HV364	LVESGEGLVQPGGSLR	2	NA	NA	L	a_healthy	2	2	NA
HV364	LVESGEGLVQPGGSLR	2	NA	NA	L	a_healthy	3	3	48163.9
HV364	LVESGEGLVQPGGSLR	2	NA	NA	L	c_remission	1	7	50209.5
HV364	LVESGEGLVQPGGSLR	2	NA	NA	L	c_remission	2	8	NA
HV364	LVESGEGLVQPGGSLR	2	NA	NA	L	c_remission	3	9	38550.5
HV364	LVESGEGLVQPGGSLR	2	NA	NA	L	b_ulcer	1	4	42637.1
HV364	LVESGEGLVQPGGSLR	2	NA	NA	L	b_ulcer	2	5	112058
HV364	LVESGEGLVQPGGSLR	2	NA	NA	L	b_ulcer	3	6	57718.4
HV364	LSC[57.0215]AASGFTFSSYAMHWVR	2	NA	NA	L	a_healthy	1	1	50225.9
HV364	LSC[57.0215]AASGFTFSSYAMHWVR	2	NA	NA	L	a_healthy	2	2	52598.3
HV364	LSC[57.0215]AASGFTFSSYAMHWVR	2	NA	NA	L	a_healthy	3	3	39272.6
HV364	LSC[57.0215]AASGFTFSSYAMHWVR	2	NA	NA	L	c_remission	1	7	54491.6
HV364	LSC[57.0215]AASGFTFSSYAMHWVR	2	NA	NA	L	c_remission	2	8	40219
HV364	LSC[57.0215]AASGFTFSSYAMHWVR	2	NA	NA	L	c_remission	3	9	40689.7
HV364	LSC[57.0215]AASGFTFSSYAMHWVR	2	NA	NA	L	b_ulcer	1	4	39913.8
HV364	LSC[57.0215]AASGFTFSSYAMHWVR	2	NA	NA	L	b_ulcer	2	5	94982.8
HV364	LSC[57.0215]AASGFTFSSYAMHWVR	2	NA	NA	L	b_ulcer	3	6	43322.5
HV364	LSC[57.0215]AASGFTFSSYAMHWVR	3	NA	NA	L	a_healthy	1	1	99778.5
HV364	LSC[57.0215]AASGFTFSSYAMHWVR	3	NA	NA	L	a_healthy	2	2	88659.2
HV364	LSC[57.0215]AASGFTFSSYAMHWVR	3	NA	NA	L	a_healthy	3	3	63235.7
HV364	LSC[57.0215]AASGFTFSSYAMHWVR	3	NA	NA	L	c_remission	1	7	81056.3
HV364	LSC[57.0215]AASGFTFSSYAMHWVR	3	NA	NA	L	c_remission	2	8	68594.2
HV364	LSC[57.0215]AASGFTFSSYAMHWVR	3	NA	NA	L	c_remission	3	9	51206.7
HV364	LSC[57.0215]AASGFTFSSYAMHWVR	3	NA	NA	L	b_ulcer	1	4	94572.8
HV364	LSC[57.0215]AASGFTFSSYAMHWVR	3	NA	NA	L	b_ulcer	2	5	176781
HV364	LSC[57.0215]AASGFTFSSYAMHWVR	3	NA	NA	L	b_ulcer	3	6	56747.2
HV364	E[-18.0106]VQLVESGEGLVQPGGSLR	2	NA	NA	L	a_healthy	1	1	48080.1
HV364	E[-18.0106]VQLVESGEGLVQPGGSLR	2	NA	NA	L	a_healthy	2	2	51286.2
HV364	E[-18.0106]VQLVESGEGLVQPGGSLR	2	NA	NA	L	a_healthy	3	3	47138.4
HV364	E[-18.0106]VQLVESGEGLVQPGGSLR	2	NA	NA	L	c_remission	1	7	51272.7
HV364	E[-18.0106]VQLVESGEGLVQPGGSLR	2	NA	NA	L	c_remission	2	8	35038.2
HV364	E[-18.0106]VQLVESGEGLVQPGGSLR	2	NA	NA	L	c_remission	3	9	50732.1
HV364	E[-18.0106]VQLVESGEGLVQPGGSLR	2	NA	NA	L	b_ulcer	1	4	52277.1
HV364	E[-18.0106]VQLVESGEGLVQPGGSLR	2	NA	NA	L	b_ulcer	2	5	60307.4
HV364	E[-18.0106]VQLVESGEGLVQPGGSLR	2	NA	NA	L	b_ulcer	3	6	42098.9
HV364	EVQLVESGEGLVQPGGSLR	2	NA	NA	L	a_healthy	1	1	198064
HV364	EVQLVESGEGLVQPGGSLR	2	NA	NA	L	a_healthy	2	2	282262
HV364	EVQLVESGEGLVQPGGSLR	2	NA	NA	L	a_healthy	3	3	158134
HV364	EVQLVESGEGLVQPGGSLR	2	NA	NA	L	c_remission	1	7	212193
HV364	EVQLVESGEGLVQPGGSLR	2	NA	NA	L	c_remission	2	8	287481
HV364	EVQLVESGEGLVQPGGSLR	2	NA	NA	L	c_remission	3	9	308171
HV364	EVQLVESGEGLVQPGGSLR	2	NA	NA	L	b_ulcer	1	4	235839
HV364	EVQLVESGEGLVQPGGSLR	2	NA	NA	L	b_ulcer	2	5	212565
HV364	EVQLVESGEGLVQPGGSLR	2	NA	NA	L	b_ulcer	3	6	183360
HV364	E[-18.0106]VQLVESGEGLVQPGGSLR	3	NA	NA	L	a_healthy	1	1	NA
HV364	E[-18.0106]VQLVESGEGLVQPGGSLR	3	NA	NA	L	a_healthy	2	2	28695.7
HV364	E[-18.0106]VQLVESGEGLVQPGGSLR	3	NA	NA	L	a_healthy	3	3	NA
HV364	E[-18.0106]VQLVESGEGLVQPGGSLR	3	NA	NA	L	c_remission	1	7	NA
HV364	E[-18.0106]VQLVESGEGLVQPGGSLR	3	NA	NA	L	c_remission	2	8	25275.3
HV364	E[-18.0106]VQLVESGEGLVQPGGSLR	3	NA	NA	L	c_remission	3	9	NA
HV364	E[-18.0106]VQLVESGEGLVQPGGSLR	3	NA	NA	L	b_ulcer	1	4	NA
HV364	E[-18.0106]VQLVESGEGLVQPGGSLR	3	NA	NA	L	b_ulcer	2	5	NA
HV364	E[-18.0106]VQLVESGEGLVQPGGSLR	3	NA	NA	L	b_ulcer	3	6	NA
HV364	EVQLVESGEGLVQPGGSLR	3	NA	NA	L	a_healthy	1	1	52227.1
HV364	EVQLVESGEGLVQPGGSLR	3	NA	NA	L	a_healthy	2	2	308928
HV364	EVQLVESGEGLVQPGGSLR	3	NA	NA	L	a_healthy	3	3	49888.5
HV364	EVQLVESGEGLVQPGGSLR	3	NA	NA	L	c_remission	1	7	59422.9
HV364	EVQLVESGEGLVQPGGSLR	3	NA	NA	L	c_remission	2	8	128976
HV364	EVQLVESGEGLVQPGGSLR	3	NA	NA	L	c_remission	3	9	152850
HV364	EVQLVESGEGLVQPGGSLR	3	NA	NA	L	b_ulcer	1	4	262698
HV364	EVQLVESGEGLVQPGGSLR	3	NA	NA	L	b_ulcer	2	5	216390
HV364	EVQLVESGEGLVQPGGSLR	3	NA	NA	L	b_ulcer	3	6	186138
HV364	NTLYLQMGSLRA	2	NA	NA	L	a_healthy	1	1	NA
HV364	NTLYLQMGSLRA	2	NA	NA	L	a_healthy	2	2	NA
HV364	NTLYLQMGSLRA	2	NA	NA	L	a_healthy	3	3	20921.3
HV364	NTLYLQMGSLRA	2	NA	NA	L	c_remission	1	7	NA
HV364	NTLYLQMGSLRA	2	NA	NA	L	c_remission	2	8	NA
HV364	NTLYLQMGSLRA	2	NA	NA	L	c_remission	3	9	NA
HV364	NTLYLQMGSLRA	2	NA	NA	L	b_ulcer	1	4	NA
HV364	NTLYLQMGSLRA	2	NA	NA	L	b_ulcer	2	5	21861.5
HV364	NTLYLQMGSLRA	2	NA	NA	L	b_ulcer	3	6	NA
HV404	VTISVDKSKNQFSLK	4	NA	NA	L	a_healthy	1	1	14988.5
HV404	VTISVDKSKNQFSLK	4	NA	NA	L	a_healthy	2	2	23780.3
HV404	VTISVDKSKNQFSLK	4	NA	NA	L	a_healthy	3	3	14673.1
HV404	VTISVDKSKNQFSLK	4	NA	NA	L	c_remission	1	7	NA
HV404	VTISVDKSKNQFSLK	4	NA	NA	L	c_remission	2	8	24570.7
HV404	VTISVDKSKNQFSLK	4	NA	NA	L	c_remission	3	9	NA
HV404	VTISVDKSKNQFSLK	4	NA	NA	L	b_ulcer	1	4	22143.5
HV404	VTISVDKSKNQFSLK	4	NA	NA	L	b_ulcer	2	5	NA
HV404	VTISVDKSKNQFSLK	4	NA	NA	L	b_ulcer	3	6	16460.4
HV404	GLEWIGEIYHSGSTNYNPSLK	2	NA	NA	L	a_healthy	1	1	NA
HV404	GLEWIGEIYHSGSTNYNPSLK	2	NA	NA	L	a_healthy	2	2	NA
HV404	GLEWIGEIYHSGSTNYNPSLK	2	NA	NA	L	a_healthy	3	3	6648.34
HV404	GLEWIGEIYHSGSTNYNPSLK	2	NA	NA	L	c_remission	1	7	13697.3
HV404	GLEWIGEIYHSGSTNYNPSLK	2	NA	NA	L	c_remission	2	8	NA
HV404	GLEWIGEIYHSGSTNYNPSLK	2	NA	NA	L	c_remission	3	9	NA
HV404	GLEWIGEIYHSGSTNYNPSLK	2	NA	NA	L	b_ulcer	1	4	9392.26
HV404	GLEWIGEIYHSGSTNYNPSLK	2	NA	NA	L	b_ulcer	2	5	NA
HV404	GLEWIGEIYHSGSTNYNPSLK	2	NA	NA	L	b_ulcer	3	6	12853.9
KV127	YLAWYQQKPGKVPK	3	NA	NA	L	a_healthy	1	1	34851.7
KV127	YLAWYQQKPGKVPK	3	NA	NA	L	a_healthy	2	2	27755.6
KV127	YLAWYQQKPGKVPK	3	NA	NA	L	a_healthy	3	3	NA
KV127	YLAWYQQKPGKVPK	3	NA	NA	L	c_remission	1	7	NA
KV127	YLAWYQQKPGKVPK	3	NA	NA	L	c_remission	2	8	NA
KV127	YLAWYQQKPGKVPK	3	NA	NA	L	c_remission	3	9	NA
KV127	YLAWYQQKPGKVPK	3	NA	NA	L	b_ulcer	1	4	NA
KV127	YLAWYQQKPGKVPK	3	NA	NA	L	b_ulcer	2	5	NA
KV127	YLAWYQQKPGKVPK	3	NA	NA	L	b_ulcer	3	6	NA
KV127	ASQGISNYLAWYQQKPGK	2	NA	NA	L	a_healthy	1	1	9935.27
KV127	ASQGISNYLAWYQQKPGK	2	NA	NA	L	a_healthy	2	2	NA
KV127	ASQGISNYLAWYQQKPGK	2	NA	NA	L	a_healthy	3	3	NA
KV127	ASQGISNYLAWYQQKPGK	2	NA	NA	L	c_remission	1	7	10698.6
KV127	ASQGISNYLAWYQQKPGK	2	NA	NA	L	c_remission	2	8	NA
KV127	ASQGISNYLAWYQQKPGK	2	NA	NA	L	c_remission	3	9	NA
KV127	ASQGISNYLAWYQQKPGK	2	NA	NA	L	b_ulcer	1	4	NA
KV127	ASQGISNYLAWYQQKPGK	2	NA	NA	L	b_ulcer	2	5	17148.9
KV127	ASQGISNYLAWYQQKPGK	2	NA	NA	L	b_ulcer	3	6	11454.5
KV127	ASQGISNYLAWYQQKPGK	3	NA	NA	L	a_healthy	1	1	40845.1
KV127	ASQGISNYLAWYQQKPGK	3	NA	NA	L	a_healthy	2	2	NA
KV127	ASQGISNYLAWYQQKPGK	3	NA	NA	L	a_healthy	3	3	35212.9
KV127	ASQGISNYLAWYQQKPGK	3	NA	NA	L	c_remission	1	7	56929.1
KV127	ASQGISNYLAWYQQKPGK	3	NA	NA	L	c_remission	2	8	NA
KV127	ASQGISNYLAWYQQKPGK	3	NA	NA	L	c_remission	3	9	79621
KV127	ASQGISNYLAWYQQKPGK	3	NA	NA	L	b_ulcer	1	4	57931.5
KV127	ASQGISNYLAWYQQKPGK	3	NA	NA	L	b_ulcer	2	5	78901.9
KV127	ASQGISNYLAWYQQKPGK	3	NA	NA	L	b_ulcer	3	6	55316
KV127	FSGSGSGTDFTLTISSLQPEDVATYYC[57.0215]QK	3	NA	NA	L	a_healthy	1	1	NA
KV127	FSGSGSGTDFTLTISSLQPEDVATYYC[57.0215]QK	3	NA	NA	L	a_healthy	2	2	61275.6
KV127	FSGSGSGTDFTLTISSLQPEDVATYYC[57.0215]QK	3	NA	NA	L	a_healthy	3	3	NA
KV127	FSGSGSGTDFTLTISSLQPEDVATYYC[57.0215]QK	3	NA	NA	L	c_remission	1	7	NA
KV127	FSGSGSGTDFTLTISSLQPEDVATYYC[57.0215]QK	3	NA	NA	L	c_remission	2	8	29404.9
KV127	FSGSGSGTDFTLTISSLQPEDVATYYC[57.0215]QK	3	NA	NA	L	c_remission	3	9	NA
KV127	FSGSGSGTDFTLTISSLQPEDVATYYC[57.0215]QK	3	NA	NA	L	b_ulcer	1	4	43292
KV127	FSGSGSGTDFTLTISSLQPEDVATYYC[57.0215]QK	3	NA	NA	L	b_ulcer	2	5	NA
KV127	FSGSGSGTDFTLTISSLQPEDVATYYC[57.0215]QK	3	NA	NA	L	b_ulcer	3	6	12630.5
KV127	ASQGISNYLAWYQQKPGKVPK	3	NA	NA	L	a_healthy	1	1	34535
KV127	ASQGISNYLAWYQQKPGKVPK	3	NA	NA	L	a_healthy	2	2	44315.8
KV127	ASQGISNYLAWYQQKPGKVPK	3	NA	NA	L	a_healthy	3	3	38551.2
KV127	ASQGISNYLAWYQQKPGKVPK	3	NA	NA	L	c_remission	1	7	NA
KV127	ASQGISNYLAWYQQKPGKVPK	3	NA	NA	L	c_remission	2	8	NA
KV127	ASQGISNYLAWYQQKPGKVPK	3	NA	NA	L	c_remission	3	9	NA
KV127	ASQGISNYLAWYQQKPGKVPK	3	NA	NA	L	b_ulcer	1	4	31546.9
KV127	ASQGISNYLAWYQQKPGKVPK	3	NA	NA	L	b_ulcer	2	5	74571.6
KV127	ASQGISNYLAWYQQKPGKVPK	3	NA	NA	L	b_ulcer	3	6	53982.1
KV127	ASQGISNYLAWYQQKPGKVPK	4	NA	NA	L	a_healthy	1	1	156628
KV127	ASQGISNYLAWYQQKPGKVPK	4	NA	NA	L	a_healthy	2	2	179445
KV127	ASQGISNYLAWYQQKPGKVPK	4	NA	NA	L	a_healthy	3	3	106591
KV127	ASQGISNYLAWYQQKPGKVPK	4	NA	NA	L	c_remission	1	7	155010
KV127	ASQGISNYLAWYQQKPGKVPK	4	NA	NA	L	c_remission	2	8	122716
KV127	ASQGISNYLAWYQQKPGKVPK	4	NA	NA	L	c_remission	3	9	125771
KV127	ASQGISNYLAWYQQKPGKVPK	4	NA	NA	L	b_ulcer	1	4	136956
KV127	ASQGISNYLAWYQQKPGKVPK	4	NA	NA	L	b_ulcer	2	5	235297
KV127	ASQGISNYLAWYQQKPGKVPK	4	NA	NA	L	b_ulcer	3	6	168314
KV127	SSLQPEDVATYYC[57.0215]QK	2	NA	NA	L	a_healthy	1	1	11873.2
KV127	SSLQPEDVATYYC[57.0215]QK	2	NA	NA	L	a_healthy	2	2	NA
KV127	SSLQPEDVATYYC[57.0215]QK	2	NA	NA	L	a_healthy	3	3	14597.3
KV127	SSLQPEDVATYYC[57.0215]QK	2	NA	NA	L	c_remission	1	7	NA
KV127	SSLQPEDVATYYC[57.0215]QK	2	NA	NA	L	c_remission	2	8	NA
KV127	SSLQPEDVATYYC[57.0215]QK	2	NA	NA	L	c_remission	3	9	49029.6
KV127	SSLQPEDVATYYC[57.0215]QK	2	NA	NA	L	b_ulcer	1	4	21366.3
KV127	SSLQPEDVATYYC[57.0215]QK	2	NA	NA	L	b_ulcer	2	5	NA
KV127	SSLQPEDVATYYC[57.0215]QK	2	NA	NA	L	b_ulcer	3	6	19465.9
KVD30	VSNWDSGVPDRFSGSGSGTDFTLK	3	NA	NA	L	a_healthy	1	1	42317.7
KVD30	VSNWDSGVPDRFSGSGSGTDFTLK	3	NA	NA	L	a_healthy	2	2	51734.9
KVD30	VSNWDSGVPDRFSGSGSGTDFTLK	3	NA	NA	L	a_healthy	3	3	23344.8
KVD30	VSNWDSGVPDRFSGSGSGTDFTLK	3	NA	NA	L	c_remission	1	7	35982
KVD30	VSNWDSGVPDRFSGSGSGTDFTLK	3	NA	NA	L	c_remission	2	8	22640.4
KVD30	VSNWDSGVPDRFSGSGSGTDFTLK	3	NA	NA	L	c_remission	3	9	NA
KVD30	VSNWDSGVPDRFSGSGSGTDFTLK	3	NA	NA	L	b_ulcer	1	4	37956.2
KVD30	VSNWDSGVPDRFSGSGSGTDFTLK	3	NA	NA	L	b_ulcer	2	5	41609.2
KVD30	VSNWDSGVPDRFSGSGSGTDFTLK	3	NA	NA	L	b_ulcer	3	6	24733.2
KV137	ASNLQSGVPSR	2	NA	NA	L	a_healthy	1	1	NA
KV137	ASNLQSGVPSR	2	NA	NA	L	a_healthy	2	2	NA
KV137	ASNLQSGVPSR	2	NA	NA	L	a_healthy	3	3	23703.5
KV137	ASNLQSGVPSR	2	NA	NA	L	c_remission	1	7	NA
KV137	ASNLQSGVPSR	2	NA	NA	L	c_remission	2	8	NA
KV137	ASNLQSGVPSR	2	NA	NA	L	c_remission	3	9	NA
KV137	ASNLQSGVPSR	2	NA	NA	L	b_ulcer	1	4	46521.8
KV137	ASNLQSGVPSR	2	NA	NA	L	b_ulcer	2	5	NA
KV137	ASNLQSGVPSR	2	NA	NA	L	b_ulcer	3	6	NA
KV137	DIQLTQSPSSLSASVGDR	2	NA	NA	L	a_healthy	1	1	143708
KV137	DIQLTQSPSSLSASVGDR	2	NA	NA	L	a_healthy	2	2	106283
KV137	DIQLTQSPSSLSASVGDR	2	NA	NA	L	a_healthy	3	3	160775
KV137	DIQLTQSPSSLSASVGDR	2	NA	NA	L	c_remission	1	7	253748
KV137	DIQLTQSPSSLSASVGDR	2	NA	NA	L	c_remission	2	8	90851.9
KV137	DIQLTQSPSSLSASVGDR	2	NA	NA	L	c_remission	3	9	114974
KV137	DIQLTQSPSSLSASVGDR	2	NA	NA	L	b_ulcer	1	4	203469
KV137	DIQLTQSPSSLSASVGDR	2	NA	NA	L	b_ulcer	2	5	234919
KV137	DIQLTQSPSSLSASVGDR	2	NA	NA	L	b_ulcer	3	6	217872
KV137	DIQLTQSPSSLSASVGDR	3	NA	NA	L	a_healthy	1	1	56029.5
KV137	DIQLTQSPSSLSASVGDR	3	NA	NA	L	a_healthy	2	2	48207.6
KV137	DIQLTQSPSSLSASVGDR	3	NA	NA	L	a_healthy	3	3	44289.2
KV137	DIQLTQSPSSLSASVGDR	3	NA	NA	L	c_remission	1	7	97101.6
KV137	DIQLTQSPSSLSASVGDR	3	NA	NA	L	c_remission	2	8	44574.3
KV137	DIQLTQSPSSLSASVGDR	3	NA	NA	L	c_remission	3	9	52275.2
KV137	DIQLTQSPSSLSASVGDR	3	NA	NA	L	b_ulcer	1	4	68857.5
KV137	DIQLTQSPSSLSASVGDR	3	NA	NA	L	b_ulcer	2	5	87908.4
KV137	DIQLTQSPSSLSASVGDR	3	NA	NA	L	b_ulcer	3	6	77905.5
KV137	LLIYSASNLQSGVPSR	2	NA	NA	L	a_healthy	1	1	38761.7
KV137	LLIYSASNLQSGVPSR	2	NA	NA	L	a_healthy	2	2	29761.9
KV137	LLIYSASNLQSGVPSR	2	NA	NA	L	a_healthy	3	3	41013.2
KV137	LLIYSASNLQSGVPSR	2	NA	NA	L	c_remission	1	7	39850.6
KV137	LLIYSASNLQSGVPSR	2	NA	NA	L	c_remission	2	8	36518.6
KV137	LLIYSASNLQSGVPSR	2	NA	NA	L	c_remission	3	9	68638.5
KV137	LLIYSASNLQSGVPSR	2	NA	NA	L	b_ulcer	1	4	31425.7
KV137	LLIYSASNLQSGVPSR	2	NA	NA	L	b_ulcer	2	5	47591.7
KV137	LLIYSASNLQSGVPSR	2	NA	NA	L	b_ulcer	3	6	66036.1
LV545	YKSDSDKQQGSGVPSR	3	NA	NA	L	a_healthy	1	1	NA
LV545	YKSDSDKQQGSGVPSR	3	NA	NA	L	a_healthy	2	2	NA
LV545	YKSDSDKQQGSGVPSR	3	NA	NA	L	a_healthy	3	3	NA
LV545	YKSDSDKQQGSGVPSR	3	NA	NA	L	c_remission	1	7	NA
LV545	YKSDSDKQQGSGVPSR	3	NA	NA	L	c_remission	2	8	NA
LV545	YKSDSDKQQGSGVPSR	3	NA	NA	L	c_remission	3	9	NA
LV545	YKSDSDKQQGSGVPSR	3	NA	NA	L	b_ulcer	1	4	NA
LV545	YKSDSDKQQGSGVPSR	3	NA	NA	L	b_ulcer	2	5	12672.4
LV545	YKSDSDKQQGSGVPSR	3	NA	NA	L	b_ulcer	3	6	9623.07
LV545	IYWYQQKPGSPPQYLLR	2	NA	NA	L	a_healthy	1	1	88664.4
LV545	IYWYQQKPGSPPQYLLR	2	NA	NA	L	a_healthy	2	2	72373.4
LV545	IYWYQQKPGSPPQYLLR	2	NA	NA	L	a_healthy	3	3	61378.2
LV545	IYWYQQKPGSPPQYLLR	2	NA	NA	L	c_remission	1	7	112379
LV545	IYWYQQKPGSPPQYLLR	2	NA	NA	L	c_remission	2	8	40611.9
LV545	IYWYQQKPGSPPQYLLR	2	NA	NA	L	c_remission	3	9	50293.6
LV545	IYWYQQKPGSPPQYLLR	2	NA	NA	L	b_ulcer	1	4	105166
LV545	IYWYQQKPGSPPQYLLR	2	NA	NA	L	b_ulcer	2	5	114593
LV545	IYWYQQKPGSPPQYLLR	2	NA	NA	L	b_ulcer	3	6	94353.3
LV545	IYWYQQKPGSPPQYLLR	3	NA	NA	L	a_healthy	1	1	240907
LV545	IYWYQQKPGSPPQYLLR	3	NA	NA	L	a_healthy	2	2	249820
LV545	IYWYQQKPGSPPQYLLR	3	NA	NA	L	a_healthy	3	3	163788
LV545	IYWYQQKPGSPPQYLLR	3	NA	NA	L	c_remission	1	7	283715
LV545	IYWYQQKPGSPPQYLLR	3	NA	NA	L	c_remission	2	8	183611
LV545	IYWYQQKPGSPPQYLLR	3	NA	NA	L	c_remission	3	9	157691
LV545	IYWYQQKPGSPPQYLLR	3	NA	NA	L	b_ulcer	1	4	307296
LV545	IYWYQQKPGSPPQYLLR	3	NA	NA	L	b_ulcer	2	5	257677
LV545	IYWYQQKPGSPPQYLLR	3	NA	NA	L	b_ulcer	3	6	212524
LV545	SGINVGTYR	2	NA	NA	L	a_healthy	1	1	69554.4
LV545	SGINVGTYR	2	NA	NA	L	a_healthy	2	2	55255.2
LV545	SGINVGTYR	2	NA	NA	L	a_healthy	3	3	52945.8
LV545	SGINVGTYR	2	NA	NA	L	c_remission	1	7	43334.1
LV545	SGINVGTYR	2	NA	NA	L	c_remission	2	8	57663.9
LV545	SGINVGTYR	2	NA	NA	L	c_remission	3	9	11960
LV545	SGINVGTYR	2	NA	NA	L	b_ulcer	1	4	75341.7
LV545	SGINVGTYR	2	NA	NA	L	b_ulcer	2	5	81445.6
LV545	SGINVGTYR	2	NA	NA	L	b_ulcer	3	6	58128.3
HV432	TYYNPSLK	2	NA	NA	L	a_healthy	1	1	107912
HV432	TYYNPSLK	2	NA	NA	L	a_healthy	2	2	110244
HV432	TYYNPSLK	2	NA	NA	L	a_healthy	3	3	116198
HV432	TYYNPSLK	2	NA	NA	L	c_remission	1	7	140572
HV432	TYYNPSLK	2	NA	NA	L	c_remission	2	8	107198
HV432	TYYNPSLK	2	NA	NA	L	c_remission	3	9	89118.7
HV432	TYYNPSLK	2	NA	NA	L	b_ulcer	1	4	144965
HV432	TYYNPSLK	2	NA	NA	L	b_ulcer	2	5	131684
HV432	TYYNPSLK	2	NA	NA	L	b_ulcer	3	6	200005
KVD15	EIVMTQSPATLSVSPGER	2	NA	NA	L	a_healthy	1	1	2.37028e+06
KVD15	EIVMTQSPATLSVSPGER	2	NA	NA	L	a_healthy	2	2	2.57879e+06
KVD15	EIVMTQSPATLSVSPGER	2	NA	NA	L	a_healthy	3	3	2.2274e+06
KVD15	EIVMTQSPATLSVSPGER	2	NA	NA	L	c_remission	1	7	2138197
KVD15	EIVMTQSPATLSVSPGER	2	NA	NA	L	c_remission	2	8	2.07839e+06
KVD15	EIVMTQSPATLSVSPGER	2	NA	NA	L	c_remission	3	9	1.81599e+06
KVD15	EIVMTQSPATLSVSPGER	2	NA	NA	L	b_ulcer	1	4	2.51925e+06
KVD15	EIVMTQSPATLSVSPGER	2	NA	NA	L	b_ulcer	2	5	2.91448e+06
KVD15	EIVMTQSPATLSVSPGER	2	NA	NA	L	b_ulcer	3	6	2460998
KVD15	EIVMTQSPATLSVSPGER	3	NA	NA	L	a_healthy	1	1	1864646
KVD15	EIVMTQSPATLSVSPGER	3	NA	NA	L	a_healthy	2	2	1.60772e+06
KVD15	EIVMTQSPATLSVSPGER	3	NA	NA	L	a_healthy	3	3	1.30855e+06
KVD15	EIVMTQSPATLSVSPGER	3	NA	NA	L	c_remission	1	7	1328953
KVD15	EIVMTQSPATLSVSPGER	3	NA	NA	L	c_remission	2	8	1.64717e+06
KVD15	EIVMTQSPATLSVSPGER	3	NA	NA	L	c_remission	3	9	1.47538e+06
KVD15	EIVMTQSPATLSVSPGER	3	NA	NA	L	b_ulcer	1	4	1.42145e+06
KVD15	EIVMTQSPATLSVSPGER	3	NA	NA	L	b_ulcer	2	5	2286537
KVD15	EIVMTQSPATLSVSPGER	3	NA	NA	L	b_ulcer	3	6	1.92814e+06
KVD15	EIVM[15.9949]TQSPATLSVSPGER	2	NA	NA	L	a_healthy	1	1	128479
KVD15	EIVM[15.9949]TQSPATLSVSPGER	2	NA	NA	L	a_healthy	2	2	58659.1
KVD15	EIVM[15.9949]TQSPATLSVSPGER	2	NA	NA	L	a_healthy	3	3	32918.4
KVD15	EIVM[15.9949]TQSPATLSVSPGER	2	NA	NA	L	c_remission	1	7	46490
KVD15	EIVM[15.9949]TQSPATLSVSPGER	2	NA	NA	L	c_remission	2	8	61468.3
KVD15	EIVM[15.9949]TQSPATLSVSPGER	2	NA	NA	L	c_remission	3	9	22997.3
KVD15	EIVM[15.9949]TQSPATLSVSPGER	2	NA	NA	L	b_ulcer	1	4	32290.6
KVD15	EIVM[15.9949]TQSPATLSVSPGER	2	NA	NA	L	b_ulcer	2	5	46813.7
KVD15	EIVM[15.9949]TQSPATLSVSPGER	2	NA	NA	L	b_ulcer	3	6	37643.7
KVD15	VMTQSPATLSVSPGER	2	NA	NA	L	a_healthy	1	1	NA
KVD15	VMTQSPATLSVSPGER	2	NA	NA	L	a_healthy	2	2	40673.3
KVD15	VMTQSPATLSVSPGER	2	NA	NA	L	a_healthy	3	3	38263.6
KVD15	VMTQSPATLSVSPGER	2	NA	NA	L	c_remission	1	7	64379.4
KVD15	VMTQSPATLSVSPGER	2	NA	NA	L	c_remission	2	8	NA
KVD15	VMTQSPATLSVSPGER	2	NA	NA	L	c_remission	3	9	NA
KVD15	VMTQSPATLSVSPGER	2	NA	NA	L	b_ulcer	1	4	NA
KVD15	VMTQSPATLSVSPGER	2	NA	NA	L	b_ulcer	2	5	71311.3
KVD15	VMTQSPATLSVSPGER	2	NA	NA	L	b_ulcer	3	6	41234.1
KVD15	E[-18.0106]IVMTQSPATLSVSPGER	2	NA	NA	L	a_healthy	1	1	NA
KVD15	E[-18.0106]IVMTQSPATLSVSPGER	2	NA	NA	L	a_healthy	2	2	NA
KVD15	E[-18.0106]IVMTQSPATLSVSPGER	2	NA	NA	L	a_healthy	3	3	NA
KVD15	E[-18.0106]IVMTQSPATLSVSPGER	2	NA	NA	L	c_remission	1	7	NA
KVD15	E[-18.0106]IVMTQSPATLSVSPGER	2	NA	NA	L	c_remission	2	8	NA
KVD15	E[-18.0106]IVMTQSPATLSVSPGER	2	NA	NA	L	c_remission	3	9	NA
KVD15	E[-18.0106]IVMTQSPATLSVSPGER	2	NA	NA	L	b_ulcer	1	4	NA
KVD15	E[-18.0106]IVMTQSPATLSVSPGER	2	NA	NA	L	b_ulcer	2	5	NA
KVD15	E[-18.0106]IVMTQSPATLSVSPGER	2	NA	NA	L	b_ulcer	3	6	NA
KVD15	SNLAWYQQKPGQAPR	2	NA	NA	L	a_healthy	1	1	NA
KVD15	SNLAWYQQKPGQAPR	2	NA	NA	L	a_healthy	2	2	NA
KVD15	SNLAWYQQKPGQAPR	2	NA	NA	L	a_healthy	3	3	34886.2
KVD15	SNLAWYQQKPGQAPR	2	NA	NA	L	c_remission	1	7	NA
KVD15	SNLAWYQQKPGQAPR	2	NA	NA	L	c_remission	2	8	33216.6
KVD15	SNLAWYQQKPGQAPR	2	NA	NA	L	c_remission	3	9	NA
KVD15	SNLAWYQQKPGQAPR	2	NA	NA	L	b_ulcer	1	4	NA
KVD15	SNLAWYQQKPGQAPR	2	NA	NA	L	b_ulcer	2	5	54086.5
KVD15	SNLAWYQQKPGQAPR	2	NA	NA	L	b_ulcer	3	6	32571.4
KVD15	NLAWYQQKPGQAPR	2	NA	NA	L	a_healthy	1	1	88465.5
KVD15	NLAWYQQKPGQAPR	2	NA	NA	L	a_healthy	2	2	107548
KVD15	NLAWYQQKPGQAPR	2	NA	NA	L	a_healthy	3	3	69624.7
KVD15	NLAWYQQKPGQAPR	2	NA	NA	L	c_remission	1	7	39826.9
KVD15	NLAWYQQKPGQAPR	2	NA	NA	L	c_remission	2	8	63804.9
KVD15	NLAWYQQKPGQAPR	2	NA	NA	L	c_remission	3	9	36822.6
KVD15	NLAWYQQKPGQAPR	2	NA	NA	L	b_ulcer	1	4	67094
KVD15	NLAWYQQKPGQAPR	2	NA	NA	L	b_ulcer	2	5	90615.7
KVD15	NLAWYQQKPGQAPR	2	NA	NA	L	b_ulcer	3	6	59197.1
KVD15	SNLAWYQQKPGQAPR	3	NA	NA	L	a_healthy	1	1	46954.8
KVD15	SNLAWYQQKPGQAPR	3	NA	NA	L	a_healthy	2	2	49444.7
KVD15	SNLAWYQQKPGQAPR	3	NA	NA	L	a_healthy	3	3	66814.3
KVD15	SNLAWYQQKPGQAPR	3	NA	NA	L	c_remission	1	7	50922.7
KVD15	SNLAWYQQKPGQAPR	3	NA	NA	L	c_remission	2	8	29857.3
KVD15	SNLAWYQQKPGQAPR	3	NA	NA	L	c_remission	3	9	41414.4
KVD15	SNLAWYQQKPGQAPR	3	NA	NA	L	b_ulcer	1	4	36669.9
KVD15	SNLAWYQQKPGQAPR	3	NA	NA	L	b_ulcer	2	5	76819.2
KVD15	SNLAWYQQKPGQAPR	3	NA	NA	L	b_ulcer	3	6	95413.4
KVD15	NLAWYQQKPGQAPR	3	NA	NA	L	a_healthy	1	1	269231
KVD15	NLAWYQQKPGQAPR	3	NA	NA	L	a_healthy	2	2	299640
KVD15	NLAWYQQKPGQAPR	3	NA	NA	L	a_healthy	3	3	190131
KVD15	NLAWYQQKPGQAPR	3	NA	NA	L	c_remission	1	7	249011
KVD15	NLAWYQQKPGQAPR	3	NA	NA	L	c_remission	2	8	222397
KVD15	NLAWYQQKPGQAPR	3	NA	NA	L	c_remission	3	9	166782
KVD15	NLAWYQQKPGQAPR	3	NA	NA	L	b_ulcer	1	4	248525
KVD15	NLAWYQQKPGQAPR	3	NA	NA	L	b_ulcer	2	5	295706
KVD15	NLAWYQQKPGQAPR	3	NA	NA	L	b_ulcer	3	6	293634
KVD15	E[-18.0106]IVM[15.9949]TQSPATLSVSPGER	2	NA	NA	L	a_healthy	1	1	NA
KVD15	E[-18.0106]IVM[15.9949]TQSPATLSVSPGER	2	NA	NA	L	a_healthy	2	2	3311.9
KVD15	E[-18.0106]IVM[15.9949]TQSPATLSVSPGER	2	NA	NA	L	a_healthy	3	3	NA
KVD15	E[-18.0106]IVM[15.9949]TQSPATLSVSPGER	2	NA	NA	L	c_remission	1	7	NA
KVD15	E[-18.0106]IVM[15.9949]TQSPATLSVSPGER	2	NA	NA	L	c_remission	2	8	4000.25
KVD15	E[-18.0106]IVM[15.9949]TQSPATLSVSPGER	2	NA	NA	L	c_remission	3	9	NA
KVD15	E[-18.0106]IVM[15.9949]TQSPATLSVSPGER	2	NA	NA	L	b_ulcer	1	4	NA
KVD15	E[-18.0106]IVM[15.9949]TQSPATLSVSPGER	2	NA	NA	L	b_ulcer	2	5	32978.9
KVD15	E[-18.0106]IVM[15.9949]TQSPATLSVSPGER	2	NA	NA	L	b_ulcer	3	6	NA
KVD15	TLSVSPGER	2	NA	NA	L	a_healthy	1	1	NA
KVD15	TLSVSPGER	2	NA	NA	L	a_healthy	2	2	NA
KVD15	TLSVSPGER	2	NA	NA	L	a_healthy	3	3	NA
KVD15	TLSVSPGER	2	NA	NA	L	c_remission	1	7	NA
KVD15	TLSVSPGER	2	NA	NA	L	c_remission	2	8	NA
KVD15	TLSVSPGER	2	NA	NA	L	c_remission	3	9	NA
KVD15	TLSVSPGER	2	NA	NA	L	b_ulcer	1	4	NA
KVD15	TLSVSPGER	2	NA	NA	L	b_ulcer	2	5	NA
KVD15	TLSVSPGER	2	NA	NA	L	b_ulcer	3	6	NA
KVD15	ASQSVSSNLAWYQQK	2	NA	NA	L	a_healthy	1	1	46452.3
KVD15	ASQSVSSNLAWYQQK	2	NA	NA	L	a_healthy	2	2	51183
KVD15	ASQSVSSNLAWYQQK	2	NA	NA	L	a_healthy	3	3	55951
KVD15	ASQSVSSNLAWYQQK	2	NA	NA	L	c_remission	1	7	22393.1
KVD15	ASQSVSSNLAWYQQK	2	NA	NA	L	c_remission	2	8	30204.8
KVD15	ASQSVSSNLAWYQQK	2	NA	NA	L	c_remission	3	9	NA
KVD15	ASQSVSSNLAWYQQK	2	NA	NA	L	b_ulcer	1	4	52167.9
KVD15	ASQSVSSNLAWYQQK	2	NA	NA	L	b_ulcer	2	5	66351.4
KVD15	ASQSVSSNLAWYQQK	2	NA	NA	L	b_ulcer	3	6	67953.8
KVD15	LLIYGASIR	2	NA	NA	L	a_healthy	1	1	540788
KVD15	LLIYGASIR	2	NA	NA	L	a_healthy	2	2	507535
KVD15	LLIYGASIR	2	NA	NA	L	a_healthy	3	3	430816
KVD15	LLIYGASIR	2	NA	NA	L	c_remission	1	7	538612
KVD15	LLIYGASIR	2	NA	NA	L	c_remission	2	8	549168
KVD15	LLIYGASIR	2	NA	NA	L	c_remission	3	9	460016
KVD15	LLIYGASIR	2	NA	NA	L	b_ulcer	1	4	786913
KVD15	LLIYGASIR	2	NA	NA	L	b_ulcer	2	5	424244
KVD15	LLIYGASIR	2	NA	NA	L	b_ulcer	3	6	512183
KVD15	ASQSVSSNLAWYQQK	3	NA	NA	L	a_healthy	1	1	22794.9
KVD15	ASQSVSSNLAWYQQK	3	NA	NA	L	a_healthy	2	2	NA
KVD15	ASQSVSSNLAWYQQK	3	NA	NA	L	a_healthy	3	3	15878.3
KVD15	ASQSVSSNLAWYQQK	3	NA	NA	L	c_remission	1	7	17988.9
KVD15	ASQSVSSNLAWYQQK	3	NA	NA	L	c_remission	2	8	NA
KVD15	ASQSVSSNLAWYQQK	3	NA	NA	L	c_remission	3	9	17797.3
KVD15	ASQSVSSNLAWYQQK	3	NA	NA	L	b_ulcer	1	4	16933.5
KVD15	ASQSVSSNLAWYQQK	3	NA	NA	L	b_ulcer	2	5	18643.9
KVD15	ASQSVSSNLAWYQQK	3	NA	NA	L	b_ulcer	3	6	20235
KVD15	ASQSVSSNLAWYQQKPGQAPR	2	NA	NA	L	a_healthy	1	1	101137
KVD15	ASQSVSSNLAWYQQKPGQAPR	2	NA	NA	L	a_healthy	2	2	100397
KVD15	ASQSVSSNLAWYQQKPGQAPR	2	NA	NA	L	a_healthy	3	3	45332.4
KVD15	ASQSVSSNLAWYQQKPGQAPR	2	NA	NA	L	c_remission	1	7	136510
KVD15	ASQSVSSNLAWYQQKPGQAPR	2	NA	NA	L	c_remission	2	8	45199.6
KVD15	ASQSVSSNLAWYQQKPGQAPR	2	NA	NA	L	c_remission	3	9	59205.3
KVD15	ASQSVSSNLAWYQQKPGQAPR	2	NA	NA	L	b_ulcer	1	4	48643.9
KVD15	ASQSVSSNLAWYQQKPGQAPR	2	NA	NA	L	b_ulcer	2	5	107853
KVD15	ASQSVSSNLAWYQQKPGQAPR	2	NA	NA	L	b_ulcer	3	6	121301
KVD15	ASQSVSSNLAWYQQKPGQAPR	3	NA	NA	L	a_healthy	1	1	897837
KVD15	ASQSVSSNLAWYQQKPGQAPR	3	NA	NA	L	a_healthy	2	2	1097637
KVD15	ASQSVSSNLAWYQQKPGQAPR	3	NA	NA	L	a_healthy	3	3	807889
KVD15	ASQSVSSNLAWYQQKPGQAPR	3	NA	NA	L	c_remission	1	7	706656
KVD15	ASQSVSSNLAWYQQKPGQAPR	3	NA	NA	L	c_remission	2	8	614296
KVD15	ASQSVSSNLAWYQQKPGQAPR	3	NA	NA	L	c_remission	3	9	636966
KVD15	ASQSVSSNLAWYQQKPGQAPR	3	NA	NA	L	b_ulcer	1	4	882846
KVD15	ASQSVSSNLAWYQQKPGQAPR	3	NA	NA	L	b_ulcer	2	5	1.03955e+06
KVD15	ASQSVSSNLAWYQQKPGQAPR	3	NA	NA	L	b_ulcer	3	6	838754
KVD15	ASQSVSSNLAWYQQKPGQAPR	4	NA	NA	L	a_healthy	1	1	92190.8
KVD15	ASQSVSSNLAWYQQKPGQAPR	4	NA	NA	L	a_healthy	2	2	84853.4
KVD15	ASQSVSSNLAWYQQKPGQAPR	4	NA	NA	L	a_healthy	3	3	61147.7
KVD15	ASQSVSSNLAWYQQKPGQAPR	4	NA	NA	L	c_remission	1	7	73452.5
KVD15	ASQSVSSNLAWYQQKPGQAPR	4	NA	NA	L	c_remission	2	8	54793.9
KVD15	ASQSVSSNLAWYQQKPGQAPR	4	NA	NA	L	c_remission	3	9	49890.9
KVD15	ASQSVSSNLAWYQQKPGQAPR	4	NA	NA	L	b_ulcer	1	4	67842
KVD15	ASQSVSSNLAWYQQKPGQAPR	4	NA	NA	L	b_ulcer	2	5	82602.9
KVD15	ASQSVSSNLAWYQQKPGQAPR	4	NA	NA	L	b_ulcer	3	6	79008.6
KVD15	IVMTQSPATLSVSPGER	2	NA	NA	L	a_healthy	1	1	77580.7
KVD15	IVMTQSPATLSVSPGER	2	NA	NA	L	a_healthy	2	2	87092.5
KVD15	IVMTQSPATLSVSPGER	2	NA	NA	L	a_healthy	3	3	48466.7
KVD15	IVMTQSPATLSVSPGER	2	NA	NA	L	c_remission	1	7	61612.6
KVD15	IVMTQSPATLSVSPGER	2	NA	NA	L	c_remission	2	8	51636.4
KVD15	IVMTQSPATLSVSPGER	2	NA	NA	L	c_remission	3	9	53402.6
KVD15	IVMTQSPATLSVSPGER	2	NA	NA	L	b_ulcer	1	4	75485.3
KVD15	IVMTQSPATLSVSPGER	2	NA	NA	L	b_ulcer	2	5	69302.1
KVD15	IVMTQSPATLSVSPGER	2	NA	NA	L	b_ulcer	3	6	54616.9
KV240	VEAEDVGVYYC[57.0215]MQR	2	NA	NA	L	a_healthy	1	1	21868.2
KV240	VEAEDVGVYYC[57.0215]MQR	2	NA	NA	L	a_healthy	2	2	24226.2
KV240	VEAEDVGVYYC[57.0215]MQR	2	NA	NA	L	a_healthy	3	3	39065.6
KV240	VEAEDVGVYYC[57.0215]MQR	2	NA	NA	L	c_remission	1	7	NA
KV240	VEAEDVGVYYC[57.0215]MQR	2	NA	NA	L	c_remission	2	8	25671
KV240	VEAEDVGVYYC[57.0215]MQR	2	NA	NA	L	c_remission	3	9	15155.5
KV240	VEAEDVGVYYC[57.0215]MQR	2	NA	NA	L	b_ulcer	1	4	28800.5
KV240	VEAEDVGVYYC[57.0215]MQR	2	NA	NA	L	b_ulcer	2	5	37947.4
KV240	VEAEDVGVYYC[57.0215]MQR	2	NA	NA	L	b_ulcer	3	6	24176.8
KV240	ISRVEAEDVGVYYC[57.0215]MQR	3	NA	NA	L	a_healthy	1	1	90917.6
KV240	ISRVEAEDVGVYYC[57.0215]MQR	3	NA	NA	L	a_healthy	2	2	103147
KV240	ISRVEAEDVGVYYC[57.0215]MQR	3	NA	NA	L	a_healthy	3	3	86751.7
KV240	ISRVEAEDVGVYYC[57.0215]MQR	3	NA	NA	L	c_remission	1	7	112442
KV240	ISRVEAEDVGVYYC[57.0215]MQR	3	NA	NA	L	c_remission	2	8	91137.8
KV240	ISRVEAEDVGVYYC[57.0215]MQR	3	NA	NA	L	c_remission	3	9	61084.9
KV240	ISRVEAEDVGVYYC[57.0215]MQR	3	NA	NA	L	b_ulcer	1	4	113309
KV240	ISRVEAEDVGVYYC[57.0215]MQR	3	NA	NA	L	b_ulcer	2	5	137117
KV240	ISRVEAEDVGVYYC[57.0215]MQR	3	NA	NA	L	b_ulcer	3	6	77343.5
KV240	DIVMTQTPLSLPVTPGEPASISC[57.0215]R	2	NA	NA	L	a_healthy	1	1	105544
KV240	DIVMTQTPLSLPVTPGEPASISC[57.0215]R	2	NA	NA	L	a_healthy	2	2	129224
KV240	DIVMTQTPLSLPVTPGEPASISC[57.0215]R	2	NA	NA	L	a_healthy	3	3	80519.5
KV240	DIVMTQTPLSLPVTPGEPASISC[57.0215]R	2	NA	NA	L	c_remission	1	7	96351.1
KV240	DIVMTQTPLSLPVTPGEPASISC[57.0215]R	2	NA	NA	L	c_remission	2	8	65249
KV240	DIVMTQTPLSLPVTPGEPASISC[57.0215]R	2	NA	NA	L	c_remission	3	9	64900.7
KV240	DIVMTQTPLSLPVTPGEPASISC[57.0215]R	2	NA	NA	L	b_ulcer	1	4	87911.1
KV240	DIVMTQTPLSLPVTPGEPASISC[57.0215]R	2	NA	NA	L	b_ulcer	2	5	125832
KV240	DIVMTQTPLSLPVTPGEPASISC[57.0215]R	2	NA	NA	L	b_ulcer	3	6	86019.9
KV240	DIVMTQTPLSLPVTPGEPASISC[57.0215]R	3	NA	NA	L	a_healthy	1	1	42308.4
KV240	DIVMTQTPLSLPVTPGEPASISC[57.0215]R	3	NA	NA	L	a_healthy	2	2	81686.1
KV240	DIVMTQTPLSLPVTPGEPASISC[57.0215]R	3	NA	NA	L	a_healthy	3	3	32995.1
KV240	DIVMTQTPLSLPVTPGEPASISC[57.0215]R	3	NA	NA	L	c_remission	1	7	52220.3
KV240	DIVMTQTPLSLPVTPGEPASISC[57.0215]R	3	NA	NA	L	c_remission	2	8	22973.3
KV240	DIVMTQTPLSLPVTPGEPASISC[57.0215]R	3	NA	NA	L	c_remission	3	9	158612
KV240	DIVMTQTPLSLPVTPGEPASISC[57.0215]R	3	NA	NA	L	b_ulcer	1	4	61517.9
KV240	DIVMTQTPLSLPVTPGEPASISC[57.0215]R	3	NA	NA	L	b_ulcer	2	5	23793.8
KV240	DIVMTQTPLSLPVTPGEPASISC[57.0215]R	3	NA	NA	L	b_ulcer	3	6	55857.9
KV240	EDIVMTQTPLSLPVTPGEPASISC[57.0215]R	2	NA	NA	L	a_healthy	1	1	NA
KV240	EDIVMTQTPLSLPVTPGEPASISC[57.0215]R	2	NA	NA	L	a_healthy	2	2	NA
KV240	EDIVMTQTPLSLPVTPGEPASISC[57.0215]R	2	NA	NA	L	a_healthy	3	3	NA
KV240	EDIVMTQTPLSLPVTPGEPASISC[57.0215]R	2	NA	NA	L	c_remission	1	7	NA
KV240	EDIVMTQTPLSLPVTPGEPASISC[57.0215]R	2	NA	NA	L	c_remission	2	8	NA
KV240	EDIVMTQTPLSLPVTPGEPASISC[57.0215]R	2	NA	NA	L	c_remission	3	9	NA
KV240	EDIVMTQTPLSLPVTPGEPASISC[57.0215]R	2	NA	NA	L	b_ulcer	1	4	12908.4
KV240	EDIVMTQTPLSLPVTPGEPASISC[57.0215]R	2	NA	NA	L	b_ulcer	2	5	17885.1
KV240	EDIVMTQTPLSLPVTPGEPASISC[57.0215]R	2	NA	NA	L	b_ulcer	3	6	5485.46
KV240	EDIVMTQTPLSLPVTPGEPASISC[57.0215]R	3	NA	NA	L	a_healthy	1	1	52355.2
KV240	EDIVMTQTPLSLPVTPGEPASISC[57.0215]R	3	NA	NA	L	a_healthy	2	2	78483
KV240	EDIVMTQTPLSLPVTPGEPASISC[57.0215]R	3	NA	NA	L	a_healthy	3	3	40112.1
KV240	EDIVMTQTPLSLPVTPGEPASISC[57.0215]R	3	NA	NA	L	c_remission	1	7	66597.6
KV240	EDIVMTQTPLSLPVTPGEPASISC[57.0215]R	3	NA	NA	L	c_remission	2	8	49649.2
KV240	EDIVMTQTPLSLPVTPGEPASISC[57.0215]R	3	NA	NA	L	c_remission	3	9	36728
KV240	EDIVMTQTPLSLPVTPGEPASISC[57.0215]R	3	NA	NA	L	b_ulcer	1	4	97811.6
KV240	EDIVMTQTPLSLPVTPGEPASISC[57.0215]R	3	NA	NA	L	b_ulcer	2	5	24665.2
KV240	EDIVMTQTPLSLPVTPGEPASISC[57.0215]R	3	NA	NA	L	b_ulcer	3	6	48301.7
KV240	VPGSSEDIVM[15.9949]TQTPLSLPVTPGEPASISC[57.0215]R	3	NA	NA	L	a_healthy	1	1	NA
KV240	VPGSSEDIVM[15.9949]TQTPLSLPVTPGEPASISC[57.0215]R	3	NA	NA	L	a_healthy	2	2	NA
KV240	VPGSSEDIVM[15.9949]TQTPLSLPVTPGEPASISC[57.0215]R	3	NA	NA	L	a_healthy	3	3	NA
KV240	VPGSSEDIVM[15.9949]TQTPLSLPVTPGEPASISC[57.0215]R	3	NA	NA	L	c_remission	1	7	NA
KV240	VPGSSEDIVM[15.9949]TQTPLSLPVTPGEPASISC[57.0215]R	3	NA	NA	L	c_remission	2	8	NA
KV240	VPGSSEDIVM[15.9949]TQTPLSLPVTPGEPASISC[57.0215]R	3	NA	NA	L	c_remission	3	9	NA
KV240	VPGSSEDIVM[15.9949]TQTPLSLPVTPGEPASISC[57.0215]R	3	NA	NA	L	b_ulcer	1	4	NA
KV240	VPGSSEDIVM[15.9949]TQTPLSLPVTPGEPASISC[57.0215]R	3	NA	NA	L	b_ulcer	2	5	10278.4
KV240	VPGSSEDIVM[15.9949]TQTPLSLPVTPGEPASISC[57.0215]R	3	NA	NA	L	b_ulcer	3	6	4960.73
HV145	Q[-17.0265]MQLVQSGAEVKK	2	NA	NA	L	a_healthy	1	1	152674
HV145	Q[-17.0265]MQLVQSGAEVKK	2	NA	NA	L	a_healthy	2	2	84044.1
HV145	Q[-17.0265]MQLVQSGAEVKK	2	NA	NA	L	a_healthy	3	3	38767.2
HV145	Q[-17.0265]MQLVQSGAEVKK	2	NA	NA	L	c_remission	1	7	57891.9
HV145	Q[-17.0265]MQLVQSGAEVKK	2	NA	NA	L	c_remission	2	8	62992.5
HV145	Q[-17.0265]MQLVQSGAEVKK	2	NA	NA	L	c_remission	3	9	18653.5
HV145	Q[-17.0265]MQLVQSGAEVKK	2	NA	NA	L	b_ulcer	1	4	58859.7
HV145	Q[-17.0265]MQLVQSGAEVKK	2	NA	NA	L	b_ulcer	2	5	114170
HV145	Q[-17.0265]MQLVQSGAEVKK	2	NA	NA	L	b_ulcer	3	6	33310.8
HV145	ASGYTFTYR	2	NA	NA	L	a_healthy	1	1	NA
HV145	ASGYTFTYR	2	NA	NA	L	a_healthy	2	2	62672
HV145	ASGYTFTYR	2	NA	NA	L	a_healthy	3	3	NA
HV145	ASGYTFTYR	2	NA	NA	L	c_remission	1	7	64061.6
HV145	ASGYTFTYR	2	NA	NA	L	c_remission	2	8	98300.5
HV145	ASGYTFTYR	2	NA	NA	L	c_remission	3	9	NA
HV145	ASGYTFTYR	2	NA	NA	L	b_ulcer	1	4	NA
HV145	ASGYTFTYR	2	NA	NA	L	b_ulcer	2	5	53463
HV145	ASGYTFTYR	2	NA	NA	L	b_ulcer	3	6	NA
HV145	FQDRVTITR	3	NA	NA	L	a_healthy	1	1	64078.4
HV145	FQDRVTITR	3	NA	NA	L	a_healthy	2	2	52285
HV145	FQDRVTITR	3	NA	NA	L	a_healthy	3	3	18352.4
HV145	FQDRVTITR	3	NA	NA	L	c_remission	1	7	51156.9
HV145	FQDRVTITR	3	NA	NA	L	c_remission	2	8	56460.5
HV145	FQDRVTITR	3	NA	NA	L	c_remission	3	9	30299.1
HV145	FQDRVTITR	3	NA	NA	L	b_ulcer	1	4	52616.3
HV145	FQDRVTITR	3	NA	NA	L	b_ulcer	2	5	54471.4
HV145	FQDRVTITR	3	NA	NA	L	b_ulcer	3	6	46710.4
HV145	YSQMQLVQSGAEVK	2	NA	NA	L	a_healthy	1	1	NA
HV145	YSQMQLVQSGAEVK	2	NA	NA	L	a_healthy	2	2	NA
HV145	YSQMQLVQSGAEVK	2	NA	NA	L	a_healthy	3	3	NA
HV145	YSQMQLVQSGAEVK	2	NA	NA	L	c_remission	1	7	NA
HV145	YSQMQLVQSGAEVK	2	NA	NA	L	c_remission	2	8	15276.6
HV145	YSQMQLVQSGAEVK	2	NA	NA	L	c_remission	3	9	NA
HV145	YSQMQLVQSGAEVK	2	NA	NA	L	b_ulcer	1	4	NA
HV145	YSQMQLVQSGAEVK	2	NA	NA	L	b_ulcer	2	5	NA
HV145	YSQMQLVQSGAEVK	2	NA	NA	L	b_ulcer	3	6	NA
HV145	SEDTAMYYC[57.0215]AR	2	NA	NA	L	a_healthy	1	1	29162.1
HV145	SEDTAMYYC[57.0215]AR	2	NA	NA	L	a_healthy	2	2	34558.7
HV145	SEDTAMYYC[57.0215]AR	2	NA	NA	L	a_healthy	3	3	32201.2
HV145	SEDTAMYYC[57.0215]AR	2	NA	NA	L	c_remission	1	7	38497.5
HV145	SEDTAMYYC[57.0215]AR	2	NA	NA	L	c_remission	2	8	31144.8
HV145	SEDTAMYYC[57.0215]AR	2	NA	NA	L	c_remission	3	9	32917.9
HV145	SEDTAMYYC[57.0215]AR	2	NA	NA	L	b_ulcer	1	4	27281.4
HV145	SEDTAMYYC[57.0215]AR	2	NA	NA	L	b_ulcer	2	5	42077.9
HV145	SEDTAMYYC[57.0215]AR	2	NA	NA	L	b_ulcer	3	6	31144.8
HV145	Q[-17.0265]M[15.9949]QLVQSGAEVK	2	NA	NA	L	a_healthy	1	1	NA
HV145	Q[-17.0265]M[15.9949]QLVQSGAEVK	2	NA	NA	L	a_healthy	2	2	NA
HV145	Q[-17.0265]M[15.9949]QLVQSGAEVK	2	NA	NA	L	a_healthy	3	3	NA
HV145	Q[-17.0265]M[15.9949]QLVQSGAEVK	2	NA	NA	L	c_remission	1	7	NA
HV145	Q[-17.0265]M[15.9949]QLVQSGAEVK	2	NA	NA	L	c_remission	2	8	NA
HV145	Q[-17.0265]M[15.9949]QLVQSGAEVK	2	NA	NA	L	c_remission	3	9	NA
HV145	Q[-17.0265]M[15.9949]QLVQSGAEVK	2	NA	NA	L	b_ulcer	1	4	6025.03
HV145	Q[-17.0265]M[15.9949]QLVQSGAEVK	2	NA	NA	L	b_ulcer	2	5	NA
HV145	Q[-17.0265]M[15.9949]QLVQSGAEVK	2	NA	NA	L	b_ulcer	3	6	NA
HV145	Q[-17.0265]MQLVQSGAEVK	2	NA	NA	L	a_healthy	1	1	76832.7
HV145	Q[-17.0265]MQLVQSGAEVK	2	NA	NA	L	a_healthy	2	2	NA
HV145	Q[-17.0265]MQLVQSGAEVK	2	NA	NA	L	a_healthy	3	3	92243.5
HV145	Q[-17.0265]MQLVQSGAEVK	2	NA	NA	L	c_remission	1	7	NA
HV145	Q[-17.0265]MQLVQSGAEVK	2	NA	NA	L	c_remission	2	8	NA
HV145	Q[-17.0265]MQLVQSGAEVK	2	NA	NA	L	c_remission	3	9	72936.1
HV145	Q[-17.0265]MQLVQSGAEVK	2	NA	NA	L	b_ulcer	1	4	102905
HV145	Q[-17.0265]MQLVQSGAEVK	2	NA	NA	L	b_ulcer	2	5	106253
HV145	Q[-17.0265]MQLVQSGAEVK	2	NA	NA	L	b_ulcer	3	6	86468.3
HV349	LSC[57.0215]TASGFTFGDYAMSWVR	2	NA	NA	L	a_healthy	1	1	42041.7
HV349	LSC[57.0215]TASGFTFGDYAMSWVR	2	NA	NA	L	a_healthy	2	2	59587.3
HV349	LSC[57.0215]TASGFTFGDYAMSWVR	2	NA	NA	L	a_healthy	3	3	NA
HV349	LSC[57.0215]TASGFTFGDYAMSWVR	2	NA	NA	L	c_remission	1	7	66303.6
HV349	LSC[57.0215]TASGFTFGDYAMSWVR	2	NA	NA	L	c_remission	2	8	58072.5
HV349	LSC[57.0215]TASGFTFGDYAMSWVR	2	NA	NA	L	c_remission	3	9	70816.6
HV349	LSC[57.0215]TASGFTFGDYAMSWVR	2	NA	NA	L	b_ulcer	1	4	85583.9
HV349	LSC[57.0215]TASGFTFGDYAMSWVR	2	NA	NA	L	b_ulcer	2	5	72839.4
HV349	LSC[57.0215]TASGFTFGDYAMSWVR	2	NA	NA	L	b_ulcer	3	6	82972.4
HV349	LSC[57.0215]TASGFTFGDYAMSWVR	3	NA	NA	L	a_healthy	1	1	25048.2
HV349	LSC[57.0215]TASGFTFGDYAMSWVR	3	NA	NA	L	a_healthy	2	2	NA
HV349	LSC[57.0215]TASGFTFGDYAMSWVR	3	NA	NA	L	a_healthy	3	3	NA
HV349	LSC[57.0215]TASGFTFGDYAMSWVR	3	NA	NA	L	c_remission	1	7	40253.7
HV349	LSC[57.0215]TASGFTFGDYAMSWVR	3	NA	NA	L	c_remission	2	8	NA
HV349	LSC[57.0215]TASGFTFGDYAMSWVR	3	NA	NA	L	c_remission	3	9	NA
HV349	LSC[57.0215]TASGFTFGDYAMSWVR	3	NA	NA	L	b_ulcer	1	4	NA
HV349	LSC[57.0215]TASGFTFGDYAMSWVR	3	NA	NA	L	b_ulcer	2	5	NA
HV349	LSC[57.0215]TASGFTFGDYAMSWVR	3	NA	NA	L	b_ulcer	3	6	35399.5
HV349	GLEWVGFIR	2	NA	NA	L	a_healthy	1	1	31543.2
HV349	GLEWVGFIR	2	NA	NA	L	a_healthy	2	2	86133.3
HV349	GLEWVGFIR	2	NA	NA	L	a_healthy	3	3	17462.3
HV349	GLEWVGFIR	2	NA	NA	L	c_remission	1	7	NA
HV349	GLEWVGFIR	2	NA	NA	L	c_remission	2	8	77687.9
HV349	GLEWVGFIR	2	NA	NA	L	c_remission	3	9	27237.9
HV349	GLEWVGFIR	2	NA	NA	L	b_ulcer	1	4	63674.1
HV349	GLEWVGFIR	2	NA	NA	L	b_ulcer	2	5	45704.5
HV349	GLEWVGFIR	2	NA	NA	L	b_ulcer	3	6	58102.2
HV349	QAPGKGLEWVGFIR	2	NA	NA	L	a_healthy	1	1	65718.5
HV349	QAPGKGLEWVGFIR	2	NA	NA	L	a_healthy	2	2	73193.3
HV349	QAPGKGLEWVGFIR	2	NA	NA	L	a_healthy	3	3	39509.2
HV349	QAPGKGLEWVGFIR	2	NA	NA	L	c_remission	1	7	58462.1
HV349	QAPGKGLEWVGFIR	2	NA	NA	L	c_remission	2	8	36420.5
HV349	QAPGKGLEWVGFIR	2	NA	NA	L	c_remission	3	9	72582.9
HV349	QAPGKGLEWVGFIR	2	NA	NA	L	b_ulcer	1	4	58884.2
HV349	QAPGKGLEWVGFIR	2	NA	NA	L	b_ulcer	2	5	96807.1
HV349	QAPGKGLEWVGFIR	2	NA	NA	L	b_ulcer	3	6	61167.5
HV349	QAPGKGLEWVGFIR	3	NA	NA	L	a_healthy	1	1	280542
HV349	QAPGKGLEWVGFIR	3	NA	NA	L	a_healthy	2	2	353003
HV349	QAPGKGLEWVGFIR	3	NA	NA	L	a_healthy	3	3	180276
HV349	QAPGKGLEWVGFIR	3	NA	NA	L	c_remission	1	7	310954
HV349	QAPGKGLEWVGFIR	3	NA	NA	L	c_remission	2	8	164423
HV349	QAPGKGLEWVGFIR	3	NA	NA	L	c_remission	3	9	320175
HV349	QAPGKGLEWVGFIR	3	NA	NA	L	b_ulcer	1	4	288856
HV349	QAPGKGLEWVGFIR	3	NA	NA	L	b_ulcer	2	5	339692
HV349	QAPGKGLEWVGFIR	3	NA	NA	L	b_ulcer	3	6	279861
HV349	SIAYLQMNSLK	2	NA	NA	L	a_healthy	1	1	50898.3
HV349	SIAYLQMNSLK	2	NA	NA	L	a_healthy	2	2	61895.1
HV349	SIAYLQMNSLK	2	NA	NA	L	a_healthy	3	3	54419.1
HV349	SIAYLQMNSLK	2	NA	NA	L	c_remission	1	7	102614
HV349	SIAYLQMNSLK	2	NA	NA	L	c_remission	2	8	40107.5
HV349	SIAYLQMNSLK	2	NA	NA	L	c_remission	3	9	83636.7
HV349	SIAYLQMNSLK	2	NA	NA	L	b_ulcer	1	4	68492.6
HV349	SIAYLQMNSLK	2	NA	NA	L	b_ulcer	2	5	96286.9
HV349	SIAYLQMNSLK	2	NA	NA	L	b_ulcer	3	6	110956
HV349	Q[-17.0265]APGKGLEWVGFIR	2	NA	NA	L	a_healthy	1	1	91201.8
HV349	Q[-17.0265]APGKGLEWVGFIR	2	NA	NA	L	a_healthy	2	2	120939
HV349	Q[-17.0265]APGKGLEWVGFIR	2	NA	NA	L	a_healthy	3	3	78228.3
HV349	Q[-17.0265]APGKGLEWVGFIR	2	NA	NA	L	c_remission	1	7	141097
HV349	Q[-17.0265]APGKGLEWVGFIR	2	NA	NA	L	c_remission	2	8	152057
HV349	Q[-17.0265]APGKGLEWVGFIR	2	NA	NA	L	c_remission	3	9	99561.9
HV349	Q[-17.0265]APGKGLEWVGFIR	2	NA	NA	L	b_ulcer	1	4	74975.5
HV349	Q[-17.0265]APGKGLEWVGFIR	2	NA	NA	L	b_ulcer	2	5	146095
HV349	Q[-17.0265]APGKGLEWVGFIR	2	NA	NA	L	b_ulcer	3	6	94082.9
HV349	SIAYLQMNSLKTEDTAVYYC[57.0215]TR	2	NA	NA	L	a_healthy	1	1	NA
HV349	SIAYLQMNSLKTEDTAVYYC[57.0215]TR	2	NA	NA	L	a_healthy	2	2	10049.7
HV349	SIAYLQMNSLKTEDTAVYYC[57.0215]TR	2	NA	NA	L	a_healthy	3	3	NA
HV349	SIAYLQMNSLKTEDTAVYYC[57.0215]TR	2	NA	NA	L	c_remission	1	7	10510.1
HV349	SIAYLQMNSLKTEDTAVYYC[57.0215]TR	2	NA	NA	L	c_remission	2	8	NA
HV349	SIAYLQMNSLKTEDTAVYYC[57.0215]TR	2	NA	NA	L	c_remission	3	9	NA
HV349	SIAYLQMNSLKTEDTAVYYC[57.0215]TR	2	NA	NA	L	b_ulcer	1	4	NA
HV349	SIAYLQMNSLKTEDTAVYYC[57.0215]TR	2	NA	NA	L	b_ulcer	2	5	3428.53
HV349	SIAYLQMNSLKTEDTAVYYC[57.0215]TR	2	NA	NA	L	b_ulcer	3	6	NA
HV349	SIAYLQMNSLKTEDTAVYYC[57.0215]TR	3	NA	NA	L	a_healthy	1	1	20070
HV349	SIAYLQMNSLKTEDTAVYYC[57.0215]TR	3	NA	NA	L	a_healthy	2	2	53611.7
HV349	SIAYLQMNSLKTEDTAVYYC[57.0215]TR	3	NA	NA	L	a_healthy	3	3	23986.5
HV349	SIAYLQMNSLKTEDTAVYYC[57.0215]TR	3	NA	NA	L	c_remission	1	7	45692.2
HV349	SIAYLQMNSLKTEDTAVYYC[57.0215]TR	3	NA	NA	L	c_remission	2	8	27461.8
HV349	SIAYLQMNSLKTEDTAVYYC[57.0215]TR	3	NA	NA	L	c_remission	3	9	25263.3
HV349	SIAYLQMNSLKTEDTAVYYC[57.0215]TR	3	NA	NA	L	b_ulcer	1	4	29624.8
HV349	SIAYLQMNSLKTEDTAVYYC[57.0215]TR	3	NA	NA	L	b_ulcer	2	5	39124.4
HV349	SIAYLQMNSLKTEDTAVYYC[57.0215]TR	3	NA	NA	L	b_ulcer	3	6	29527.2
HV349	Q[-17.0265]APGKGLEWVGFIR	3	NA	NA	L	a_healthy	1	1	NA
HV349	Q[-17.0265]APGKGLEWVGFIR	3	NA	NA	L	a_healthy	2	2	NA
HV349	Q[-17.0265]APGKGLEWVGFIR	3	NA	NA	L	a_healthy	3	3	NA
HV349	Q[-17.0265]APGKGLEWVGFIR	3	NA	NA	L	c_remission	1	7	NA
HV349	Q[-17.0265]APGKGLEWVGFIR	3	NA	NA	L	c_remission	2	8	NA
HV349	Q[-17.0265]APGKGLEWVGFIR	3	NA	NA	L	c_remission	3	9	NA
HV349	Q[-17.0265]APGKGLEWVGFIR	3	NA	NA	L	b_ulcer	1	4	NA
HV349	Q[-17.0265]APGKGLEWVGFIR	3	NA	NA	L	b_ulcer	2	5	NA
HV349	Q[-17.0265]APGKGLEWVGFIR	3	NA	NA	L	b_ulcer	3	6	NA
HV349	AYGGTTEYAASVK	2	NA	NA	L	a_healthy	1	1	25822.3
HV349	AYGGTTEYAASVK	2	NA	NA	L	a_healthy	2	2	33373.6
HV349	AYGGTTEYAASVK	2	NA	NA	L	a_healthy	3	3	20156.6
HV349	AYGGTTEYAASVK	2	NA	NA	L	c_remission	1	7	22033.9
HV349	AYGGTTEYAASVK	2	NA	NA	L	c_remission	2	8	30792.9
HV349	AYGGTTEYAASVK	2	NA	NA	L	c_remission	3	9	NA
HV349	AYGGTTEYAASVK	2	NA	NA	L	b_ulcer	1	4	15651.3
HV349	AYGGTTEYAASVK	2	NA	NA	L	b_ulcer	2	5	54059
HV349	AYGGTTEYAASVK	2	NA	NA	L	b_ulcer	3	6	25371.9
HV349	TEDTAVYYC[57.0215]TR	2	NA	NA	L	a_healthy	1	1	30857
HV349	TEDTAVYYC[57.0215]TR	2	NA	NA	L	a_healthy	2	2	31901.1
HV349	TEDTAVYYC[57.0215]TR	2	NA	NA	L	a_healthy	3	3	19460.4
HV349	TEDTAVYYC[57.0215]TR	2	NA	NA	L	c_remission	1	7	NA
HV349	TEDTAVYYC[57.0215]TR	2	NA	NA	L	c_remission	2	8	30016.4
HV349	TEDTAVYYC[57.0215]TR	2	NA	NA	L	c_remission	3	9	NA
HV349	TEDTAVYYC[57.0215]TR	2	NA	NA	L	b_ulcer	1	4	26378.7
HV349	TEDTAVYYC[57.0215]TR	2	NA	NA	L	b_ulcer	2	5	79252.2
HV349	TEDTAVYYC[57.0215]TR	2	NA	NA	L	b_ulcer	3	6	16598.9
KVD21	ASQSIGSSLHWYQQKPDQSPK	3	NA	NA	L	a_healthy	1	1	48097.4
KVD21	ASQSIGSSLHWYQQKPDQSPK	3	NA	NA	L	a_healthy	2	2	72673.9
KVD21	ASQSIGSSLHWYQQKPDQSPK	3	NA	NA	L	a_healthy	3	3	44670.5
KVD21	ASQSIGSSLHWYQQKPDQSPK	3	NA	NA	L	c_remission	1	7	47736.9
KVD21	ASQSIGSSLHWYQQKPDQSPK	3	NA	NA	L	c_remission	2	8	41097.4
KVD21	ASQSIGSSLHWYQQKPDQSPK	3	NA	NA	L	c_remission	3	9	19470.1
KVD21	ASQSIGSSLHWYQQKPDQSPK	3	NA	NA	L	b_ulcer	1	4	53980.7
KVD21	ASQSIGSSLHWYQQKPDQSPK	3	NA	NA	L	b_ulcer	2	5	96236.6
KVD21	ASQSIGSSLHWYQQKPDQSPK	3	NA	NA	L	b_ulcer	3	6	51428.8
KVD21	ASQSIGSSLHWYQQKPDQSPK	4	NA	NA	L	a_healthy	1	1	66414.7
KVD21	ASQSIGSSLHWYQQKPDQSPK	4	NA	NA	L	a_healthy	2	2	107191
KVD21	ASQSIGSSLHWYQQKPDQSPK	4	NA	NA	L	a_healthy	3	3	102251
KVD21	ASQSIGSSLHWYQQKPDQSPK	4	NA	NA	L	c_remission	1	7	105461
KVD21	ASQSIGSSLHWYQQKPDQSPK	4	NA	NA	L	c_remission	2	8	88515.3
KVD21	ASQSIGSSLHWYQQKPDQSPK	4	NA	NA	L	c_remission	3	9	52495.4
KVD21	ASQSIGSSLHWYQQKPDQSPK	4	NA	NA	L	b_ulcer	1	4	68166.2
KVD21	ASQSIGSSLHWYQQKPDQSPK	4	NA	NA	L	b_ulcer	2	5	131065
KVD21	ASQSIGSSLHWYQQKPDQSPK	4	NA	NA	L	b_ulcer	3	6	97363.6
KVD21	YASQSISGVPSR	2	NA	NA	L	a_healthy	1	1	195979
KVD21	YASQSISGVPSR	2	NA	NA	L	a_healthy	2	2	146089
KVD21	YASQSISGVPSR	2	NA	NA	L	a_healthy	3	3	88315.4
KVD21	YASQSISGVPSR	2	NA	NA	L	c_remission	1	7	161591
KVD21	YASQSISGVPSR	2	NA	NA	L	c_remission	2	8	117077
KVD21	YASQSISGVPSR	2	NA	NA	L	c_remission	3	9	64816.2
KVD21	YASQSISGVPSR	2	NA	NA	L	b_ulcer	1	4	79733.6
KVD21	YASQSISGVPSR	2	NA	NA	L	b_ulcer	2	5	261372
KVD21	YASQSISGVPSR	2	NA	NA	L	b_ulcer	3	6	127647
KVD21	EIVLTQSPDFQSVTPK	2	NA	NA	L	a_healthy	1	1	632916
KVD21	EIVLTQSPDFQSVTPK	2	NA	NA	L	a_healthy	2	2	648983
KVD21	EIVLTQSPDFQSVTPK	2	NA	NA	L	a_healthy	3	3	497373
KVD21	EIVLTQSPDFQSVTPK	2	NA	NA	L	c_remission	1	7	526160
KVD21	EIVLTQSPDFQSVTPK	2	NA	NA	L	c_remission	2	8	404677
KVD21	EIVLTQSPDFQSVTPK	2	NA	NA	L	c_remission	3	9	465531
KVD21	EIVLTQSPDFQSVTPK	2	NA	NA	L	b_ulcer	1	4	531840
KVD21	EIVLTQSPDFQSVTPK	2	NA	NA	L	b_ulcer	2	5	676293
KVD21	EIVLTQSPDFQSVTPK	2	NA	NA	L	b_ulcer	3	6	557218
KVD21	EIVLTQSPDFQSVTPK	3	NA	NA	L	a_healthy	1	1	67283.7
KVD21	EIVLTQSPDFQSVTPK	3	NA	NA	L	a_healthy	2	2	91335.9
KVD21	EIVLTQSPDFQSVTPK	3	NA	NA	L	a_healthy	3	3	46131.8
KVD21	EIVLTQSPDFQSVTPK	3	NA	NA	L	c_remission	1	7	68302.3
KVD21	EIVLTQSPDFQSVTPK	3	NA	NA	L	c_remission	2	8	23068.6
KVD21	EIVLTQSPDFQSVTPK	3	NA	NA	L	c_remission	3	9	60638.9
KVD21	EIVLTQSPDFQSVTPK	3	NA	NA	L	b_ulcer	1	4	98129.4
KVD21	EIVLTQSPDFQSVTPK	3	NA	NA	L	b_ulcer	2	5	81883.9
KVD21	EIVLTQSPDFQSVTPK	3	NA	NA	L	b_ulcer	3	6	92137.3
KVD21	EKVTITC[57.0215]R	2	NA	NA	L	a_healthy	1	1	NA
KVD21	EKVTITC[57.0215]R	2	NA	NA	L	a_healthy	2	2	46319.4
KVD21	EKVTITC[57.0215]R	2	NA	NA	L	a_healthy	3	3	40146.2
KVD21	EKVTITC[57.0215]R	2	NA	NA	L	c_remission	1	7	NA
KVD21	EKVTITC[57.0215]R	2	NA	NA	L	c_remission	2	8	NA
KVD21	EKVTITC[57.0215]R	2	NA	NA	L	c_remission	3	9	NA
KVD21	EKVTITC[57.0215]R	2	NA	NA	L	b_ulcer	1	4	NA
KVD21	EKVTITC[57.0215]R	2	NA	NA	L	b_ulcer	2	5	NA
KVD21	EKVTITC[57.0215]R	2	NA	NA	L	b_ulcer	3	6	NA
KJ01	GQGTKVEIK	2	NA	NA	L	a_healthy	1	1	1.0895e+06
KJ01	GQGTKVEIK	2	NA	NA	L	a_healthy	2	2	84865.1
KJ01	GQGTKVEIK	2	NA	NA	L	a_healthy	3	3	975226
KJ01	GQGTKVEIK	2	NA	NA	L	c_remission	1	7	59583
KJ01	GQGTKVEIK	2	NA	NA	L	c_remission	2	8	NA
KJ01	GQGTKVEIK	2	NA	NA	L	c_remission	3	9	55418.8
KJ01	GQGTKVEIK	2	NA	NA	L	b_ulcer	1	4	573181
KJ01	GQGTKVEIK	2	NA	NA	L	b_ulcer	2	5	NA
KJ01	GQGTKVEIK	2	NA	NA	L	b_ulcer	3	6	76183.2
KJ01	WTFGQGTK	2	NA	NA	L	a_healthy	1	1	NA
KJ01	WTFGQGTK	2	NA	NA	L	a_healthy	2	2	20619.6
KJ01	WTFGQGTK	2	NA	NA	L	a_healthy	3	3	NA
KJ01	WTFGQGTK	2	NA	NA	L	c_remission	1	7	NA
KJ01	WTFGQGTK	2	NA	NA	L	c_remission	2	8	NA
KJ01	WTFGQGTK	2	NA	NA	L	c_remission	3	9	NA
KJ01	WTFGQGTK	2	NA	NA	L	b_ulcer	1	4	NA
KJ01	WTFGQGTK	2	NA	NA	L	b_ulcer	2	5	98744.1
KJ01	WTFGQGTK	2	NA	NA	L	b_ulcer	3	6	NA
KJ01	TFGQGTKVEIK	2	NA	NA	L	a_healthy	1	1	360828
KJ01	TFGQGTKVEIK	2	NA	NA	L	a_healthy	2	2	352837
KJ01	TFGQGTKVEIK	2	NA	NA	L	a_healthy	3	3	358948
KJ01	TFGQGTKVEIK	2	NA	NA	L	c_remission	1	7	258777
KJ01	TFGQGTKVEIK	2	NA	NA	L	c_remission	2	8	274460
KJ01	TFGQGTKVEIK	2	NA	NA	L	c_remission	3	9	217701
KJ01	TFGQGTKVEIK	2	NA	NA	L	b_ulcer	1	4	174719
KJ01	TFGQGTKVEIK	2	NA	NA	L	b_ulcer	2	5	516706
KJ01	TFGQGTKVEIK	2	NA	NA	L	b_ulcer	3	6	326381
KJ01	TFGQGTKVEIK	3	NA	NA	L	a_healthy	1	1	966891
KJ01	TFGQGTKVEIK	3	NA	NA	L	a_healthy	2	2	1.15186e+06
KJ01	TFGQGTKVEIK	3	NA	NA	L	a_healthy	3	3	621052
KJ01	TFGQGTKVEIK	3	NA	NA	L	c_remission	1	7	933604
KJ01	TFGQGTKVEIK	3	NA	NA	L	c_remission	2	8	809659
KJ01	TFGQGTKVEIK	3	NA	NA	L	c_remission	3	9	822684
KJ01	TFGQGTKVEIK	3	NA	NA	L	b_ulcer	1	4	871538
KJ01	TFGQGTKVEIK	3	NA	NA	L	b_ulcer	2	5	788496
KJ01	TFGQGTKVEIK	3	NA	NA	L	b_ulcer	3	6	60269.7
KJ01	FGQGTKVEIK	2	NA	NA	L	a_healthy	1	1	64756.6
KJ01	FGQGTKVEIK	2	NA	NA	L	a_healthy	2	2	36412.1
KJ01	FGQGTKVEIK	2	NA	NA	L	a_healthy	3	3	39008.9
KJ01	FGQGTKVEIK	2	NA	NA	L	c_remission	1	7	94196.1
KJ01	FGQGTKVEIK	2	NA	NA	L	c_remission	2	8	35409.9
KJ01	FGQGTKVEIK	2	NA	NA	L	c_remission	3	9	32888
KJ01	FGQGTKVEIK	2	NA	NA	L	b_ulcer	1	4	29226.3
KJ01	FGQGTKVEIK	2	NA	NA	L	b_ulcer	2	5	70315.9
KJ01	FGQGTKVEIK	2	NA	NA	L	b_ulcer	3	6	76754.7
LV136	LLIYYDDLLPSGVSDR	2	NA	NA	L	a_healthy	1	1	55541.8
LV136	LLIYYDDLLPSGVSDR	2	NA	NA	L	a_healthy	2	2	46800.7
LV136	LLIYYDDLLPSGVSDR	2	NA	NA	L	a_healthy	3	3	48266
LV136	LLIYYDDLLPSGVSDR	2	NA	NA	L	c_remission	1	7	60205
LV136	LLIYYDDLLPSGVSDR	2	NA	NA	L	c_remission	2	8	37818.2
LV136	LLIYYDDLLPSGVSDR	2	NA	NA	L	c_remission	3	9	59270.5
LV136	LLIYYDDLLPSGVSDR	2	NA	NA	L	b_ulcer	1	4	50978.9
LV136	LLIYYDDLLPSGVSDR	2	NA	NA	L	b_ulcer	2	5	68016.3
LV136	LLIYYDDLLPSGVSDR	2	NA	NA	L	b_ulcer	3	6	76559.8
LV136	LLIYYDDLLPSGVSDRFSGSK	3	NA	NA	L	a_healthy	1	1	99970.9
LV136	LLIYYDDLLPSGVSDRFSGSK	3	NA	NA	L	a_healthy	2	2	91594.2
LV136	LLIYYDDLLPSGVSDRFSGSK	3	NA	NA	L	a_healthy	3	3	NA
LV136	LLIYYDDLLPSGVSDRFSGSK	3	NA	NA	L	c_remission	1	7	NA
LV136	LLIYYDDLLPSGVSDRFSGSK	3	NA	NA	L	c_remission	2	8	44231.4
LV136	LLIYYDDLLPSGVSDRFSGSK	3	NA	NA	L	c_remission	3	9	NA
LV136	LLIYYDDLLPSGVSDRFSGSK	3	NA	NA	L	b_ulcer	1	4	NA
LV136	LLIYYDDLLPSGVSDRFSGSK	3	NA	NA	L	b_ulcer	2	5	86157.3
LV136	LLIYYDDLLPSGVSDRFSGSK	3	NA	NA	L	b_ulcer	3	6	47399.2
LV136	Q[-17.0265]SVLTQPPSVSEAPR	2	NA	NA	L	a_healthy	1	1	459634
LV136	Q[-17.0265]SVLTQPPSVSEAPR	2	NA	NA	L	a_healthy	2	2	415817
LV136	Q[-17.0265]SVLTQPPSVSEAPR	2	NA	NA	L	a_healthy	3	3	221392
LV136	Q[-17.0265]SVLTQPPSVSEAPR	2	NA	NA	L	c_remission	1	7	231936
LV136	Q[-17.0265]SVLTQPPSVSEAPR	2	NA	NA	L	c_remission	2	8	180097
LV136	Q[-17.0265]SVLTQPPSVSEAPR	2	NA	NA	L	c_remission	3	9	233309
LV136	Q[-17.0265]SVLTQPPSVSEAPR	2	NA	NA	L	b_ulcer	1	4	400757
LV136	Q[-17.0265]SVLTQPPSVSEAPR	2	NA	NA	L	b_ulcer	2	5	320947
LV136	Q[-17.0265]SVLTQPPSVSEAPR	2	NA	NA	L	b_ulcer	3	6	316454
LV136	PSGVSDRFSGSK	2	NA	NA	L	a_healthy	1	1	26685.6
LV136	PSGVSDRFSGSK	2	NA	NA	L	a_healthy	2	2	40985.8
LV136	PSGVSDRFSGSK	2	NA	NA	L	a_healthy	3	3	26062
LV136	PSGVSDRFSGSK	2	NA	NA	L	c_remission	1	7	NA
LV136	PSGVSDRFSGSK	2	NA	NA	L	c_remission	2	8	41288.2
LV136	PSGVSDRFSGSK	2	NA	NA	L	c_remission	3	9	NA
LV136	PSGVSDRFSGSK	2	NA	NA	L	b_ulcer	1	4	26227.5
LV136	PSGVSDRFSGSK	2	NA	NA	L	b_ulcer	2	5	47652.9
LV136	PSGVSDRFSGSK	2	NA	NA	L	b_ulcer	3	6	43611.6
HV601	Q[-17.0265]VQLQQSGPGLVKPSQTLSLTC[57.0215]AISGDSVSSNSAAWNWIR	4	NA	NA	L	a_healthy	1	1	26612.2
HV601	Q[-17.0265]VQLQQSGPGLVKPSQTLSLTC[57.0215]AISGDSVSSNSAAWNWIR	4	NA	NA	L	a_healthy	2	2	21269.7
HV601	Q[-17.0265]VQLQQSGPGLVKPSQTLSLTC[57.0215]AISGDSVSSNSAAWNWIR	4	NA	NA	L	a_healthy	3	3	15091.8
HV601	Q[-17.0265]VQLQQSGPGLVKPSQTLSLTC[57.0215]AISGDSVSSNSAAWNWIR	4	NA	NA	L	c_remission	1	7	28134.8
HV601	Q[-17.0265]VQLQQSGPGLVKPSQTLSLTC[57.0215]AISGDSVSSNSAAWNWIR	4	NA	NA	L	c_remission	2	8	NA
HV601	Q[-17.0265]VQLQQSGPGLVKPSQTLSLTC[57.0215]AISGDSVSSNSAAWNWIR	4	NA	NA	L	c_remission	3	9	NA
HV601	Q[-17.0265]VQLQQSGPGLVKPSQTLSLTC[57.0215]AISGDSVSSNSAAWNWIR	4	NA	NA	L	b_ulcer	1	4	29776.8
HV601	Q[-17.0265]VQLQQSGPGLVKPSQTLSLTC[57.0215]AISGDSVSSNSAAWNWIR	4	NA	NA	L	b_ulcer	2	5	27292.8
HV601	Q[-17.0265]VQLQQSGPGLVKPSQTLSLTC[57.0215]AISGDSVSSNSAAWNWIR	4	NA	NA	L	b_ulcer	3	6	28301.6
HV601	QSPSRGLEWLGR	2	NA	NA	L	a_healthy	1	1	51258.9
HV601	QSPSRGLEWLGR	2	NA	NA	L	a_healthy	2	2	68282
HV601	QSPSRGLEWLGR	2	NA	NA	L	a_healthy	3	3	NA
HV601	QSPSRGLEWLGR	2	NA	NA	L	c_remission	1	7	NA
HV601	QSPSRGLEWLGR	2	NA	NA	L	c_remission	2	8	25342.2
HV601	QSPSRGLEWLGR	2	NA	NA	L	c_remission	3	9	19668
HV601	QSPSRGLEWLGR	2	NA	NA	L	b_ulcer	1	4	NA
HV601	QSPSRGLEWLGR	2	NA	NA	L	b_ulcer	2	5	28538.3
HV601	QSPSRGLEWLGR	2	NA	NA	L	b_ulcer	3	6	14562.6
HV601	QSPSRGLEWLGR	3	NA	NA	L	a_healthy	1	1	89138.7
HV601	QSPSRGLEWLGR	3	NA	NA	L	a_healthy	2	2	170852
HV601	QSPSRGLEWLGR	3	NA	NA	L	a_healthy	3	3	46351.8
HV601	QSPSRGLEWLGR	3	NA	NA	L	c_remission	1	7	57644.8
HV601	QSPSRGLEWLGR	3	NA	NA	L	c_remission	2	8	61039.6
HV601	QSPSRGLEWLGR	3	NA	NA	L	c_remission	3	9	61163.1
HV601	QSPSRGLEWLGR	3	NA	NA	L	b_ulcer	1	4	76702.6
HV601	QSPSRGLEWLGR	3	NA	NA	L	b_ulcer	2	5	60481.5
HV601	QSPSRGLEWLGR	3	NA	NA	L	b_ulcer	3	6	58400.8
HV601	ITINPDTSK	2	NA	NA	L	a_healthy	1	1	NA
HV601	ITINPDTSK	2	NA	NA	L	a_healthy	2	2	25669.8
HV601	ITINPDTSK	2	NA	NA	L	a_healthy	3	3	NA
HV601	ITINPDTSK	2	NA	NA	L	c_remission	1	7	42585.2
HV601	ITINPDTSK	2	NA	NA	L	c_remission	2	8	NA
HV601	ITINPDTSK	2	NA	NA	L	c_remission	3	9	NA
HV601	ITINPDTSK	2	NA	NA	L	b_ulcer	1	4	NA
HV601	ITINPDTSK	2	NA	NA	L	b_ulcer	2	5	56137
HV601	ITINPDTSK	2	NA	NA	L	b_ulcer	3	6	NA
HV601	SKWYNDYAVSVK	2	NA	NA	L	a_healthy	1	1	40298.8
HV601	SKWYNDYAVSVK	2	NA	NA	L	a_healthy	2	2	59500.2
HV601	SKWYNDYAVSVK	2	NA	NA	L	a_healthy	3	3	26509
HV601	SKWYNDYAVSVK	2	NA	NA	L	c_remission	1	7	37657.3
HV601	SKWYNDYAVSVK	2	NA	NA	L	c_remission	2	8	33849.7
HV601	SKWYNDYAVSVK	2	NA	NA	L	c_remission	3	9	14461.6
HV601	SKWYNDYAVSVK	2	NA	NA	L	b_ulcer	1	4	32748.3
HV601	SKWYNDYAVSVK	2	NA	NA	L	b_ulcer	2	5	47726.3
HV601	SKWYNDYAVSVK	2	NA	NA	L	b_ulcer	3	6	41435.9
HV601	ITINPDTSKNQFSLQLNSVTPEDTAVYYC[57.0215]AR	3	NA	NA	L	a_healthy	1	1	36091.7
HV601	ITINPDTSKNQFSLQLNSVTPEDTAVYYC[57.0215]AR	3	NA	NA	L	a_healthy	2	2	39496.6
HV601	ITINPDTSKNQFSLQLNSVTPEDTAVYYC[57.0215]AR	3	NA	NA	L	a_healthy	3	3	30315.2
HV601	ITINPDTSKNQFSLQLNSVTPEDTAVYYC[57.0215]AR	3	NA	NA	L	c_remission	1	7	44631.6
HV601	ITINPDTSKNQFSLQLNSVTPEDTAVYYC[57.0215]AR	3	NA	NA	L	c_remission	2	8	18296.6
HV601	ITINPDTSKNQFSLQLNSVTPEDTAVYYC[57.0215]AR	3	NA	NA	L	c_remission	3	9	NA
HV601	ITINPDTSKNQFSLQLNSVTPEDTAVYYC[57.0215]AR	3	NA	NA	L	b_ulcer	1	4	43439.2
HV601	ITINPDTSKNQFSLQLNSVTPEDTAVYYC[57.0215]AR	3	NA	NA	L	b_ulcer	2	5	50522.6
HV601	ITINPDTSKNQFSLQLNSVTPEDTAVYYC[57.0215]AR	3	NA	NA	L	b_ulcer	3	6	39853.5
HV601	ITINPDTSKNQFSLQLNSVTPEDTAVYYC[57.0215]AR	4	NA	NA	L	a_healthy	1	1	21344.9
HV601	ITINPDTSKNQFSLQLNSVTPEDTAVYYC[57.0215]AR	4	NA	NA	L	a_healthy	2	2	29305
HV601	ITINPDTSKNQFSLQLNSVTPEDTAVYYC[57.0215]AR	4	NA	NA	L	a_healthy	3	3	14846.3
HV601	ITINPDTSKNQFSLQLNSVTPEDTAVYYC[57.0215]AR	4	NA	NA	L	c_remission	1	7	23391
HV601	ITINPDTSKNQFSLQLNSVTPEDTAVYYC[57.0215]AR	4	NA	NA	L	c_remission	2	8	15759.5
HV601	ITINPDTSKNQFSLQLNSVTPEDTAVYYC[57.0215]AR	4	NA	NA	L	c_remission	3	9	11084.6
HV601	ITINPDTSKNQFSLQLNSVTPEDTAVYYC[57.0215]AR	4	NA	NA	L	b_ulcer	1	4	22531.9
HV601	ITINPDTSKNQFSLQLNSVTPEDTAVYYC[57.0215]AR	4	NA	NA	L	b_ulcer	2	5	25074.1
HV601	ITINPDTSKNQFSLQLNSVTPEDTAVYYC[57.0215]AR	4	NA	NA	L	b_ulcer	3	6	27972.7
HV601	VTPEDTAVYYC[57.0215]AR	2	NA	NA	L	a_healthy	1	1	NA
HV601	VTPEDTAVYYC[57.0215]AR	2	NA	NA	L	a_healthy	2	2	NA
HV601	VTPEDTAVYYC[57.0215]AR	2	NA	NA	L	a_healthy	3	3	41554.4
HV601	VTPEDTAVYYC[57.0215]AR	2	NA	NA	L	c_remission	1	7	NA
HV601	VTPEDTAVYYC[57.0215]AR	2	NA	NA	L	c_remission	2	8	NA
HV601	VTPEDTAVYYC[57.0215]AR	2	NA	NA	L	c_remission	3	9	NA
HV601	VTPEDTAVYYC[57.0215]AR	2	NA	NA	L	b_ulcer	1	4	NA
HV601	VTPEDTAVYYC[57.0215]AR	2	NA	NA	L	b_ulcer	2	5	47217.4
HV601	VTPEDTAVYYC[57.0215]AR	2	NA	NA	L	b_ulcer	3	6	16551
HV601	SVTPEDTAVYYC[57.0215]AR	2	NA	NA	L	a_healthy	1	1	40336.1
HV601	SVTPEDTAVYYC[57.0215]AR	2	NA	NA	L	a_healthy	2	2	44553.2
HV601	SVTPEDTAVYYC[57.0215]AR	2	NA	NA	L	a_healthy	3	3	52256.6
HV601	SVTPEDTAVYYC[57.0215]AR	2	NA	NA	L	c_remission	1	7	44278.2
HV601	SVTPEDTAVYYC[57.0215]AR	2	NA	NA	L	c_remission	2	8	50113.2
HV601	SVTPEDTAVYYC[57.0215]AR	2	NA	NA	L	c_remission	3	9	30747.6
HV601	SVTPEDTAVYYC[57.0215]AR	2	NA	NA	L	b_ulcer	1	4	47439.9
HV601	SVTPEDTAVYYC[57.0215]AR	2	NA	NA	L	b_ulcer	2	5	96150.8
HV601	SVTPEDTAVYYC[57.0215]AR	2	NA	NA	L	b_ulcer	3	6	50595.8
HV601	Q[-17.0265]SPSRGLEWLGR	2	NA	NA	L	a_healthy	1	1	110070
HV601	Q[-17.0265]SPSRGLEWLGR	2	NA	NA	L	a_healthy	2	2	159610
HV601	Q[-17.0265]SPSRGLEWLGR	2	NA	NA	L	a_healthy	3	3	37787.5
HV601	Q[-17.0265]SPSRGLEWLGR	2	NA	NA	L	c_remission	1	7	45994.4
HV601	Q[-17.0265]SPSRGLEWLGR	2	NA	NA	L	c_remission	2	8	186774
HV601	Q[-17.0265]SPSRGLEWLGR	2	NA	NA	L	c_remission	3	9	NA
HV601	Q[-17.0265]SPSRGLEWLGR	2	NA	NA	L	b_ulcer	1	4	36328.1
HV601	Q[-17.0265]SPSRGLEWLGR	2	NA	NA	L	b_ulcer	2	5	71104.1
HV601	Q[-17.0265]SPSRGLEWLGR	2	NA	NA	L	b_ulcer	3	6	30873.7
HV601	WYNDYAVSVK	2	NA	NA	L	a_healthy	1	1	76019.5
HV601	WYNDYAVSVK	2	NA	NA	L	a_healthy	2	2	75158.7
HV601	WYNDYAVSVK	2	NA	NA	L	a_healthy	3	3	53192.5
HV601	WYNDYAVSVK	2	NA	NA	L	c_remission	1	7	89351.9
HV601	WYNDYAVSVK	2	NA	NA	L	c_remission	2	8	47230.9
HV601	WYNDYAVSVK	2	NA	NA	L	c_remission	3	9	32488.3
HV601	WYNDYAVSVK	2	NA	NA	L	b_ulcer	1	4	55860.4
HV601	WYNDYAVSVK	2	NA	NA	L	b_ulcer	2	5	75666.6
HV601	WYNDYAVSVK	2	NA	NA	L	b_ulcer	3	6	70469.2
HV315	NTLYLQMNSLK	2	NA	NA	L	a_healthy	1	1	75173.2
HV315	NTLYLQMNSLK	2	NA	NA	L	a_healthy	2	2	63108.3
HV315	NTLYLQMNSLK	2	NA	NA	L	a_healthy	3	3	80459.9
HV315	NTLYLQMNSLK	2	NA	NA	L	c_remission	1	7	118908
HV315	NTLYLQMNSLK	2	NA	NA	L	c_remission	2	8	44859.9
HV315	NTLYLQMNSLK	2	NA	NA	L	c_remission	3	9	39070.1
HV315	NTLYLQMNSLK	2	NA	NA	L	b_ulcer	1	4	87482.2
HV315	NTLYLQMNSLK	2	NA	NA	L	b_ulcer	2	5	94847.8
HV315	NTLYLQMNSLK	2	NA	NA	L	b_ulcer	3	6	131083
HV315	TISRDDSK	2	NA	NA	L	a_healthy	1	1	223150
HV315	TISRDDSK	2	NA	NA	L	a_healthy	2	2	226833
HV315	TISRDDSK	2	NA	NA	L	a_healthy	3	3	143089
HV315	TISRDDSK	2	NA	NA	L	c_remission	1	7	171358
HV315	TISRDDSK	2	NA	NA	L	c_remission	2	8	155581
HV315	TISRDDSK	2	NA	NA	L	c_remission	3	9	115203
HV315	TISRDDSK	2	NA	NA	L	b_ulcer	1	4	100401
HV315	TISRDDSK	2	NA	NA	L	b_ulcer	2	5	269267
HV315	TISRDDSK	2	NA	NA	L	b_ulcer	3	6	257047
HV315	QAPGKGLEWVGR	2	NA	NA	L	a_healthy	1	1	457132
HV315	QAPGKGLEWVGR	2	NA	NA	L	a_healthy	2	2	616782
HV315	QAPGKGLEWVGR	2	NA	NA	L	a_healthy	3	3	312893
HV315	QAPGKGLEWVGR	2	NA	NA	L	c_remission	1	7	192582
HV315	QAPGKGLEWVGR	2	NA	NA	L	c_remission	2	8	279617
HV315	QAPGKGLEWVGR	2	NA	NA	L	c_remission	3	9	203310
HV315	QAPGKGLEWVGR	2	NA	NA	L	b_ulcer	1	4	369313
HV315	QAPGKGLEWVGR	2	NA	NA	L	b_ulcer	2	5	468885
HV315	QAPGKGLEWVGR	2	NA	NA	L	b_ulcer	3	6	329863
HV315	QAPGKGLEWVGR	3	NA	NA	L	a_healthy	1	1	592174
HV315	QAPGKGLEWVGR	3	NA	NA	L	a_healthy	2	2	910031
HV315	QAPGKGLEWVGR	3	NA	NA	L	a_healthy	3	3	611492
HV315	QAPGKGLEWVGR	3	NA	NA	L	c_remission	1	7	288680
HV315	QAPGKGLEWVGR	3	NA	NA	L	c_remission	2	8	452263
HV315	QAPGKGLEWVGR	3	NA	NA	L	c_remission	3	9	215019
HV315	QAPGKGLEWVGR	3	NA	NA	L	b_ulcer	1	4	643758
HV315	QAPGKGLEWVGR	3	NA	NA	L	b_ulcer	2	5	649406
HV315	QAPGKGLEWVGR	3	NA	NA	L	b_ulcer	3	6	374698
HV315	ISRDDSK	2	NA	NA	L	a_healthy	1	1	NA
HV315	ISRDDSK	2	NA	NA	L	a_healthy	2	2	NA
HV315	ISRDDSK	2	NA	NA	L	a_healthy	3	3	NA
HV315	ISRDDSK	2	NA	NA	L	c_remission	1	7	NA
HV315	ISRDDSK	2	NA	NA	L	c_remission	2	8	34105.7
HV315	ISRDDSK	2	NA	NA	L	c_remission	3	9	NA
HV315	ISRDDSK	2	NA	NA	L	b_ulcer	1	4	NA
HV315	ISRDDSK	2	NA	NA	L	b_ulcer	2	5	NA
HV315	ISRDDSK	2	NA	NA	L	b_ulcer	3	6	NA
HV315	TDGGTTDYAAPVK	2	NA	NA	L	a_healthy	1	1	78871.9
HV315	TDGGTTDYAAPVK	2	NA	NA	L	a_healthy	2	2	97560.2
HV315	TDGGTTDYAAPVK	2	NA	NA	L	a_healthy	3	3	100068
HV315	TDGGTTDYAAPVK	2	NA	NA	L	c_remission	1	7	109760
HV315	TDGGTTDYAAPVK	2	NA	NA	L	c_remission	2	8	61790.3
HV315	TDGGTTDYAAPVK	2	NA	NA	L	c_remission	3	9	47476.8
HV315	TDGGTTDYAAPVK	2	NA	NA	L	b_ulcer	1	4	69683
HV315	TDGGTTDYAAPVK	2	NA	NA	L	b_ulcer	2	5	109818
HV315	TDGGTTDYAAPVK	2	NA	NA	L	b_ulcer	3	6	132210
HV315	TDGGTTDYAAPVKGR	2	NA	NA	L	a_healthy	1	1	60128
HV315	TDGGTTDYAAPVKGR	2	NA	NA	L	a_healthy	2	2	87385
HV315	TDGGTTDYAAPVKGR	2	NA	NA	L	a_healthy	3	3	39352.8
HV315	TDGGTTDYAAPVKGR	2	NA	NA	L	c_remission	1	7	58797.3
HV315	TDGGTTDYAAPVKGR	2	NA	NA	L	c_remission	2	8	46276.3
HV315	TDGGTTDYAAPVKGR	2	NA	NA	L	c_remission	3	9	36145.4
HV315	TDGGTTDYAAPVKGR	2	NA	NA	L	b_ulcer	1	4	46812.1
HV315	TDGGTTDYAAPVKGR	2	NA	NA	L	b_ulcer	2	5	66979.3
HV315	TDGGTTDYAAPVKGR	2	NA	NA	L	b_ulcer	3	6	79293
HV315	TDGGTTDYAAPVKGR	3	NA	NA	L	a_healthy	1	1	102251
HV315	TDGGTTDYAAPVKGR	3	NA	NA	L	a_healthy	2	2	129588
HV315	TDGGTTDYAAPVKGR	3	NA	NA	L	a_healthy	3	3	79615.6
HV315	TDGGTTDYAAPVKGR	3	NA	NA	L	c_remission	1	7	88189.7
HV315	TDGGTTDYAAPVKGR	3	NA	NA	L	c_remission	2	8	78339.3
HV315	TDGGTTDYAAPVKGR	3	NA	NA	L	c_remission	3	9	56117.2
HV315	TDGGTTDYAAPVKGR	3	NA	NA	L	b_ulcer	1	4	94728.6
HV315	TDGGTTDYAAPVKGR	3	NA	NA	L	b_ulcer	2	5	85593.7
HV315	TDGGTTDYAAPVKGR	3	NA	NA	L	b_ulcer	3	6	99562
HV315	SKTDGGTTDYAAPVK	3	NA	NA	L	a_healthy	1	1	22831.2
HV315	SKTDGGTTDYAAPVK	3	NA	NA	L	a_healthy	2	2	NA
HV315	SKTDGGTTDYAAPVK	3	NA	NA	L	a_healthy	3	3	24300.5
HV315	SKTDGGTTDYAAPVK	3	NA	NA	L	c_remission	1	7	23481.7
HV315	SKTDGGTTDYAAPVK	3	NA	NA	L	c_remission	2	8	NA
HV315	SKTDGGTTDYAAPVK	3	NA	NA	L	c_remission	3	9	NA
HV315	SKTDGGTTDYAAPVK	3	NA	NA	L	b_ulcer	1	4	20891.3
HV315	SKTDGGTTDYAAPVK	3	NA	NA	L	b_ulcer	2	5	31376.3
HV315	SKTDGGTTDYAAPVK	3	NA	NA	L	b_ulcer	3	6	45547.8
HV315	SKTDGGTTDYAAPVKGR	2	NA	NA	L	a_healthy	1	1	25612.2
HV315	SKTDGGTTDYAAPVKGR	2	NA	NA	L	a_healthy	2	2	19125.2
HV315	SKTDGGTTDYAAPVKGR	2	NA	NA	L	a_healthy	3	3	7204.83
HV315	SKTDGGTTDYAAPVKGR	2	NA	NA	L	c_remission	1	7	26670.2
HV315	SKTDGGTTDYAAPVKGR	2	NA	NA	L	c_remission	2	8	20155.3
HV315	SKTDGGTTDYAAPVKGR	2	NA	NA	L	c_remission	3	9	7033.7
HV315	SKTDGGTTDYAAPVKGR	2	NA	NA	L	b_ulcer	1	4	NA
HV315	SKTDGGTTDYAAPVKGR	2	NA	NA	L	b_ulcer	2	5	16673.1
HV315	SKTDGGTTDYAAPVKGR	2	NA	NA	L	b_ulcer	3	6	24410.1
HV315	SKTDGGTTDYAAPVKGR	3	NA	NA	L	a_healthy	1	1	52703
HV315	SKTDGGTTDYAAPVKGR	3	NA	NA	L	a_healthy	2	2	99300.5
HV315	SKTDGGTTDYAAPVKGR	3	NA	NA	L	a_healthy	3	3	50653.3
HV315	SKTDGGTTDYAAPVKGR	3	NA	NA	L	c_remission	1	7	NA
HV315	SKTDGGTTDYAAPVKGR	3	NA	NA	L	c_remission	2	8	NA
HV315	SKTDGGTTDYAAPVKGR	3	NA	NA	L	c_remission	3	9	NA
HV315	SKTDGGTTDYAAPVKGR	3	NA	NA	L	b_ulcer	1	4	61884.1
HV315	SKTDGGTTDYAAPVKGR	3	NA	NA	L	b_ulcer	2	5	19801.6
HV315	SKTDGGTTDYAAPVKGR	3	NA	NA	L	b_ulcer	3	6	43638.7
HV315	GRFTISRDDSK	2	NA	NA	L	a_healthy	1	1	33111.3
HV315	GRFTISRDDSK	2	NA	NA	L	a_healthy	2	2	23992.2
HV315	GRFTISRDDSK	2	NA	NA	L	a_healthy	3	3	NA
HV315	GRFTISRDDSK	2	NA	NA	L	c_remission	1	7	36049.8
HV315	GRFTISRDDSK	2	NA	NA	L	c_remission	2	8	23156.5
HV315	GRFTISRDDSK	2	NA	NA	L	c_remission	3	9	19286.9
HV315	GRFTISRDDSK	2	NA	NA	L	b_ulcer	1	4	23665.1
HV315	GRFTISRDDSK	2	NA	NA	L	b_ulcer	2	5	34948.2
HV315	GRFTISRDDSK	2	NA	NA	L	b_ulcer	3	6	55013.2
HV315	GRFTISRDDSK	3	NA	NA	L	a_healthy	1	1	81597.4
HV315	GRFTISRDDSK	3	NA	NA	L	a_healthy	2	2	112144
HV315	GRFTISRDDSK	3	NA	NA	L	a_healthy	3	3	56414.9
HV315	GRFTISRDDSK	3	NA	NA	L	c_remission	1	7	74374.3
HV315	GRFTISRDDSK	3	NA	NA	L	c_remission	2	8	99339.2
HV315	GRFTISRDDSK	3	NA	NA	L	c_remission	3	9	29928.9
HV315	GRFTISRDDSK	3	NA	NA	L	b_ulcer	1	4	58682.1
HV315	GRFTISRDDSK	3	NA	NA	L	b_ulcer	2	5	130262
HV315	GRFTISRDDSK	3	NA	NA	L	b_ulcer	3	6	87590.3
HV315	Q[-17.0265]APGKGLEWVGR	2	NA	NA	L	a_healthy	1	1	3.35967e+06
HV315	Q[-17.0265]APGKGLEWVGR	2	NA	NA	L	a_healthy	2	2	3.55899e+06
HV315	Q[-17.0265]APGKGLEWVGR	2	NA	NA	L	a_healthy	3	3	1880586
HV315	Q[-17.0265]APGKGLEWVGR	2	NA	NA	L	c_remission	1	7	2.24201e+06
HV315	Q[-17.0265]APGKGLEWVGR	2	NA	NA	L	c_remission	2	8	3.92438e+06
HV315	Q[-17.0265]APGKGLEWVGR	2	NA	NA	L	c_remission	3	9	1.71486e+06
HV315	Q[-17.0265]APGKGLEWVGR	2	NA	NA	L	b_ulcer	1	4	2.13583e+06
HV315	Q[-17.0265]APGKGLEWVGR	2	NA	NA	L	b_ulcer	2	5	2.845e+06
HV315	Q[-17.0265]APGKGLEWVGR	2	NA	NA	L	b_ulcer	3	6	2.16867e+06
HV315	AWMSWVR	2	NA	NA	L	a_healthy	1	1	93893.5
HV315	AWMSWVR	2	NA	NA	L	a_healthy	2	2	156494
HV315	AWMSWVR	2	NA	NA	L	a_healthy	3	3	141920
HV315	AWMSWVR	2	NA	NA	L	c_remission	1	7	119134
HV315	AWMSWVR	2	NA	NA	L	c_remission	2	8	185223
HV315	AWMSWVR	2	NA	NA	L	c_remission	3	9	NA
HV315	AWMSWVR	2	NA	NA	L	b_ulcer	1	4	228139
HV315	AWMSWVR	2	NA	NA	L	b_ulcer	2	5	191017
HV315	AWMSWVR	2	NA	NA	L	b_ulcer	3	6	113782
HV315	LSC[57.0215]AASGFTFSNAWMSWVR	2	NA	NA	L	a_healthy	1	1	87561.1
HV315	LSC[57.0215]AASGFTFSNAWMSWVR	2	NA	NA	L	a_healthy	2	2	96243.9
HV315	LSC[57.0215]AASGFTFSNAWMSWVR	2	NA	NA	L	a_healthy	3	3	79112.6
HV315	LSC[57.0215]AASGFTFSNAWMSWVR	2	NA	NA	L	c_remission	1	7	83331
HV315	LSC[57.0215]AASGFTFSNAWMSWVR	2	NA	NA	L	c_remission	2	8	84103.3
HV315	LSC[57.0215]AASGFTFSNAWMSWVR	2	NA	NA	L	c_remission	3	9	49683.8
HV315	LSC[57.0215]AASGFTFSNAWMSWVR	2	NA	NA	L	b_ulcer	1	4	102136
HV315	LSC[57.0215]AASGFTFSNAWMSWVR	2	NA	NA	L	b_ulcer	2	5	102064
HV315	LSC[57.0215]AASGFTFSNAWMSWVR	2	NA	NA	L	b_ulcer	3	6	104753
HV315	LSC[57.0215]AASGFTFSNAWMSWVR	3	NA	NA	L	a_healthy	1	1	46118.3
HV315	LSC[57.0215]AASGFTFSNAWMSWVR	3	NA	NA	L	a_healthy	2	2	61129.8
HV315	LSC[57.0215]AASGFTFSNAWMSWVR	3	NA	NA	L	a_healthy	3	3	47210.6
HV315	LSC[57.0215]AASGFTFSNAWMSWVR	3	NA	NA	L	c_remission	1	7	43807.1
HV315	LSC[57.0215]AASGFTFSNAWMSWVR	3	NA	NA	L	c_remission	2	8	54624.3
HV315	LSC[57.0215]AASGFTFSNAWMSWVR	3	NA	NA	L	c_remission	3	9	27848.4
HV315	LSC[57.0215]AASGFTFSNAWMSWVR	3	NA	NA	L	b_ulcer	1	4	51438.8
HV315	LSC[57.0215]AASGFTFSNAWMSWVR	3	NA	NA	L	b_ulcer	2	5	45510.8
HV315	LSC[57.0215]AASGFTFSNAWMSWVR	3	NA	NA	L	b_ulcer	3	6	50650.4
HV315	FTISRDDSK	2	NA	NA	L	a_healthy	1	1	309024
HV315	FTISRDDSK	2	NA	NA	L	a_healthy	2	2	326968
HV315	FTISRDDSK	2	NA	NA	L	a_healthy	3	3	351260
HV315	FTISRDDSK	2	NA	NA	L	c_remission	1	7	183355
HV315	FTISRDDSK	2	NA	NA	L	c_remission	2	8	289419
HV315	FTISRDDSK	2	NA	NA	L	c_remission	3	9	104836
HV315	FTISRDDSK	2	NA	NA	L	b_ulcer	1	4	262782
HV315	FTISRDDSK	2	NA	NA	L	b_ulcer	2	5	447308
HV315	FTISRDDSK	2	NA	NA	L	b_ulcer	3	6	357381
HV315	FTISRDDSKNTLYLQMNSLK	3	NA	NA	L	a_healthy	1	1	19082.3
HV315	FTISRDDSKNTLYLQMNSLK	3	NA	NA	L	a_healthy	2	2	NA
HV315	FTISRDDSKNTLYLQMNSLK	3	NA	NA	L	a_healthy	3	3	NA
HV315	FTISRDDSKNTLYLQMNSLK	3	NA	NA	L	c_remission	1	7	13002.4
HV315	FTISRDDSKNTLYLQMNSLK	3	NA	NA	L	c_remission	2	8	23470.2
HV315	FTISRDDSKNTLYLQMNSLK	3	NA	NA	L	c_remission	3	9	16361
HV315	FTISRDDSKNTLYLQMNSLK	3	NA	NA	L	b_ulcer	1	4	NA
HV315	FTISRDDSKNTLYLQMNSLK	3	NA	NA	L	b_ulcer	2	5	NA
HV315	FTISRDDSKNTLYLQMNSLK	3	NA	NA	L	b_ulcer	3	6	11877.4
HV315	FTISRDDSKNTLYLQMNSLK	4	NA	NA	L	a_healthy	1	1	30360.7
HV315	FTISRDDSKNTLYLQMNSLK	4	NA	NA	L	a_healthy	2	2	77432.9
HV315	FTISRDDSKNTLYLQMNSLK	4	NA	NA	L	a_healthy	3	3	40830.5
HV315	FTISRDDSKNTLYLQMNSLK	4	NA	NA	L	c_remission	1	7	44856.4
HV315	FTISRDDSKNTLYLQMNSLK	4	NA	NA	L	c_remission	2	8	60997.4
HV315	FTISRDDSKNTLYLQMNSLK	4	NA	NA	L	c_remission	3	9	49618.5
HV315	FTISRDDSKNTLYLQMNSLK	4	NA	NA	L	b_ulcer	1	4	58145.1
HV315	FTISRDDSKNTLYLQMNSLK	4	NA	NA	L	b_ulcer	2	5	81874.4
HV315	FTISRDDSKNTLYLQMNSLK	4	NA	NA	L	b_ulcer	3	6	44423.7
HV315	GLEWVGR	2	NA	NA	L	a_healthy	1	1	130446
HV315	GLEWVGR	2	NA	NA	L	a_healthy	2	2	NA
HV315	GLEWVGR	2	NA	NA	L	a_healthy	3	3	325949
HV315	GLEWVGR	2	NA	NA	L	c_remission	1	7	167828
HV315	GLEWVGR	2	NA	NA	L	c_remission	2	8	455982
HV315	GLEWVGR	2	NA	NA	L	c_remission	3	9	85615
HV315	GLEWVGR	2	NA	NA	L	b_ulcer	1	4	NA
HV315	GLEWVGR	2	NA	NA	L	b_ulcer	2	5	268159
HV315	GLEWVGR	2	NA	NA	L	b_ulcer	3	6	267062
HV315	PGKGLEWVGR	2	NA	NA	L	a_healthy	1	1	153663
HV315	PGKGLEWVGR	2	NA	NA	L	a_healthy	2	2	143105
HV315	PGKGLEWVGR	2	NA	NA	L	a_healthy	3	3	55457.4
HV315	PGKGLEWVGR	2	NA	NA	L	c_remission	1	7	112804
HV315	PGKGLEWVGR	2	NA	NA	L	c_remission	2	8	61530.7
HV315	PGKGLEWVGR	2	NA	NA	L	c_remission	3	9	93497.3
HV315	PGKGLEWVGR	2	NA	NA	L	b_ulcer	1	4	93926.6
HV315	PGKGLEWVGR	2	NA	NA	L	b_ulcer	2	5	120765
HV315	PGKGLEWVGR	2	NA	NA	L	b_ulcer	3	6	128416
HV315	PGKGLEWVGR	3	NA	NA	L	a_healthy	1	1	146823
HV315	PGKGLEWVGR	3	NA	NA	L	a_healthy	2	2	165622
HV315	PGKGLEWVGR	3	NA	NA	L	a_healthy	3	3	NA
HV315	PGKGLEWVGR	3	NA	NA	L	c_remission	1	7	97088.2
HV315	PGKGLEWVGR	3	NA	NA	L	c_remission	2	8	42268.5
HV315	PGKGLEWVGR	3	NA	NA	L	c_remission	3	9	68897.5
HV315	PGKGLEWVGR	3	NA	NA	L	b_ulcer	1	4	76620.6
HV315	PGKGLEWVGR	3	NA	NA	L	b_ulcer	2	5	110545
HV315	PGKGLEWVGR	3	NA	NA	L	b_ulcer	3	6	106984
HV315	DDSKNTLYLQMNSLK	2	NA	NA	L	a_healthy	1	1	22264.4
HV315	DDSKNTLYLQMNSLK	2	NA	NA	L	a_healthy	2	2	NA
HV315	DDSKNTLYLQMNSLK	2	NA	NA	L	a_healthy	3	3	24322.1
HV315	DDSKNTLYLQMNSLK	2	NA	NA	L	c_remission	1	7	28449.4
HV315	DDSKNTLYLQMNSLK	2	NA	NA	L	c_remission	2	8	NA
HV315	DDSKNTLYLQMNSLK	2	NA	NA	L	c_remission	3	9	NA
HV315	DDSKNTLYLQMNSLK	2	NA	NA	L	b_ulcer	1	4	25374.7
HV315	DDSKNTLYLQMNSLK	2	NA	NA	L	b_ulcer	2	5	19393.7
HV315	DDSKNTLYLQMNSLK	2	NA	NA	L	b_ulcer	3	6	39635.5
[truncated: 243,810+ more rows]

## Sheet: Identified protein names
Identified human proteins		Database content
ProteinName
KV37
LV469
LV861
LV460
LVX54
LV746
LV537
LV322
LV218
LV316
LV310
LV39
KV228
HV364
HV404
KV127
KVD30
KV137
LV545
HV432
KVD15
KV240
HV145
HV349
KVD21
KJ01
LV136
HV601
HV315
HV321
HV226
HV373
HV374
HV343
LV949
HV372
KVD13
HV69D
KV621
KVD20
HV316
HV118
HV320
HV124
HV428
HV335
HV338
HV551
HV158
HV366
HV70D
KVD07
KV224
KV109
KV106
KV112
HV692
LV539
HV741
HV64D
HV5X1
IGLC7
KV229
POTEF
NCF1B
A2ML1
FM25A
IGLL5
NACAM
DNS2A
PDLI1
ST2B1
ATOX1
CLIC1
QSOX1
MANBA
PSDE
LAD1
SDCB1
RNT2
PODXL
FCN1
EST2
MA2B1
PDXK
ENPP3
IMPA2
NHRF1
TPP1
APOL1
PSA7
ML12B
PLXB2
ARC1B
ARPC2
ARPC3
PLS1
ZN185
STX7
ARPC5
KLK10
SPIT1
SPIT2
TXNL1
TPD54
ARK72
PROM1
B4GA1
DNPH1
ACTN4
MAAI
CALU
CD5L
AK1BA
GMFG
TM11D
KLK8
PEPL
HNRPQ
DIAP1
PLIN3
UGDH
TOM1
H2B1K
CUTA
FCG3B
WDR1
CPNE3
GGCT
PDCD6
TBCA
H2AY
SH3L1
CISY
VP26A
CLN5
SG2A1
SKAP2
PGRP1
LYPA1
FCN3
RENR
CBR3
IDHC
ATRN
TNF13
DNJC8
CBPD
SYUG
DDAH1
ENDD1
SCEL
RTN3
LYPD3
6PGL
GCNT3
G6PE
BAG3
CLIC3
EMAL2
GNA14
ANGL1
BPNT1
DDAH2
LY66C
SG1D1
AGR2
ACL6A
LDHA
AL1A1
DHE3
GSHR
SODC
CERU
PNPH
HPRT
AATM
PGK1
KAD1
THRB
C1R
HPT
HPTR
CFAD
PLMN
FA12
CFAB
CAH1
CAH2
ANT3
A1AT
AACT
ANGT
A2MG
CO3
CO5
TIMP1
CYTC
CYTS
CYTN
CYTA
KNG1
LDLR
EGF
IGJ
KVD33
KV139
KV117
KVD16
KV105
KV320
KV315
LV144
LV147
LV151
LV140
LV214
LV223
LV211
LV208
LV319
LV301
LV325
LV327
LV657
HV146
HV311
HV348
HV323
HV313
HV353
HV330
HV307
HV309
HV270
HV205
PIGR
IGKC
IGHG1
IGHG2
IGHG3
IGHG4
IGHM
IGHA1
IGHA2
IGHD
HLAB
HBD
K1C14
K2C6A
LMNA
APOA1
APOE
APOA2
APOC1
APOC3
FIBA
FIBB
FIBG
SAMP
C1QB
C1QC
CO9
APOH
A2GL
FINC
RET4
AMBP
A1AG1
FETUA
TTHY
ALBU
VTDB
TRFE
TRFL
HEMO
FRIH
MT2
STAT
PRPC
PRB2
SMR3B
KLKB1
SLPI
C4BPA
VTNC
CATA
FUCO
ALDOA
CYTB
ANXA1
APOB
TFF1
PRIO
SODM
HRG
LV743
A1BG
K2C6B
K2C1
SHBG
PRP1
TBB4A
G3P
ARLY
KV116
KV311
CPNS1
AMY1
HSPB1
CY24B
GNAI2
A4
ARGI1
APOD
ALDH2
ITB2
S10A8
PAI2
IC1
CFAI
F13B
PERM
IF2A
HMGN2
RLA1
RLA2
TETN
THBG
HEP2
K1C18
AGAL
KV230
KV401
HV434
GELS
PTMA
ATPB
CO2
S10A9
S10A6
APOA4
IF4E
CEAM5
ENOA
PYGL
G6PI
NPM
TPM3
HEXA
KLK1
H2B1J
ACBP
LDHB
GPX1
PROS
PDIA1
H10
CATD
ANXA2
CO8A
CO8B
CO8G
CAN1
TBB5
INVO
SAP
HEXB
CATL1
PROF1
PMGE
APT
CATB
HS90A
HNRPC
FUMH
TSP1
RNAS1
MSMB
ANXA6
DAF
CBG
4F2
BGLR
HS90B
ELNE
SODE
CATG
MGP
CD14
TRFM
CFAH
FCG3A
VIME
A2AP
K1C19
K2C7
ANXA5
K1C16
RSSA
GSTP1
CYTT
MMP7
LEG1
DHPR
HMGB1
GSTM1
TPM1
CLCB
ANXA4
DLDH
ROA1
CATH
TACD2
FGR
C1S
FURIN
LKHA4
ALDOC
CO4A
CO4B
H2AZ
H2A1
JMJD7
IGLC6
POTEJ
UBB
SAA1
HS71A
IGLC2
IGLC3
HV108
CALM1
SLUR2
RNAS2
PRB4
LYAG
H14
PTPRF
THIO
PPGB
CO7
KAP0
ESTD
CH60
CLUS
BIP
HSP7C
ITAM
PYGB
RALA
RALB
LAMP1
G6PD
UTER
MPRI
ADHX
PABP1
K2C3
SYHC
CO6A1
CO6A2
PIP
KCRB
ANXA3
KCRU
ECP
ACTN1
CADH1
PEPD
XRCC5
GILT
RINI
EF2
K1C10
K1C13
K2C5
PDIA4
CO6
CEAM1
TCTP
HEM2
PLSL
PLST
ACPH
ETFA
KAP2
CD59
MIF
GLU2B
HCLS1
FPPS
AK1A1
KPYM
ENPL
IDE
MMP9
CX6B1
HNRPL
PLAK
GLNA
AMPN
RAC2
ARSA
B4GT1
PPAP
EZRI
FOLR1
UCHL3
HIS1
NDKA
NQO1
GNS
IGLL1
SIAT1
DESP
RFA2
MUC1
TIMP2
CD44
NQO2
H2AX
CBR1
H15
H13
H12
EPCAM
CBPE
FAAA
NAGAB
HMGA1
AATC
BPI
SYN1
CAN2
PFKAL
SAP3
LEG3
TCPA
VINC
IL1RA
PGAM1
K2C4
AMD
NUCL
HXK1
A1AG2
ITIH2
ITIH1
NCF2
ELAF
AMY2B
TYPH
TCO1
ANXA7
CAP7
RAB6A
PSB1
LMNB1
PZP
ICAL
EFNA1
FILA
ASPG
ENDOU
VATB2
FLNA
ACOC
CD9
COMT
PIMT
PERL
PUR6
NLTP
UBA1
GPX3
NDKB
SPR1B
SPR2E
SPR2D
ROA2
TGM1
CPN2
MMP8
HV102
EST1
CAH6
PPIB
SYWC
GCSH
SAHH
COF1
PRTN3
EF1B
DNAS1
ZA2G
THTM
RS12
ATPA
CATS
PSA1
PSA2
PSA3
PSA4
S100P
PTX3
MOES
S10A4
HMGB2
PTBP1
SYTC
EF1G
FKBP2
STOM
PON1
1433T
CALL3
DPP4
APEX1
CALR
CALX
PROP
PSB8
PSB9
PSA5
PSB4
PSB6
PSB5
CYTD
MK01
GRAN
GRN
AMPL
S10A2
IMPA1
PTN6
RABP2
TKT
SPB3
EF1D
ERP29
PRDX6
BLVRB
PRDX5
DOPD
GFRP
PRDX3
ATPD
ECHM
KCY
PEBP1
PDIA3
2AAA
PPIF
PURA2
ILEU
AL3A1
LCN1
COR1A
GDIA
S10A7
METK2
QCR1
PUR9
HNRH1
CASPE
1433B
1433S
STIP1
S10AB
CEAM8
PRDX2
CDD
DSG3
LSP1
MA1A1
RNAS4
HSP74
CTNA1
SPB6
RFA3
RL22
SPR1A
K1C9
SAA4
MYH9
GLRX1
ALS
K22E
PRS7
CH3L1
PGM1
SPB5
PEDF
FHR2
TAGL2
TALDO
ETFB
RBMX
VATA
GRP75
AN32A
CAPG
IL6RB
TCPZ
ADH7
MDHC
MDHM
ECHA
MNDA
CSK
GARS
FOLR3
ECI1
LAP2A
RHG25
WASP
PCP
CXCL5
LIS1
BTD
RANG
NAMPT
AFAM
PPIC
UBP5
RS5
RS10
IQGA1
GLYG
CAZA2
CAPZB
AL1A3
LEG7
PPCE
MAOX
COPD
SPB4
SPB10
GSHB
TCPE
K2C6C
HSP13
IDHP
PIPNB
AL9A1
RPIA
LMAN1
FAS
TCPG
EFTU
AL7A1
INPP
PSB3
PSB2
TMEDA
HINT1
TIG1
KLK7
SPS1
SEPP1
CAMP
ST1A1
CRIP1
GDIB
SPB8
F10A1
VASP
PPT1
TCPQ
TCPD
ANX11
RAB5C
RAB7A
RB27A
HDGF
LUM
PRELP
FUT6
6PGD
GDIR1
GDIR2
HNRPF
SPSY
HXK3
AK1C2
CAZA1
BIEA
ACLY
MVD1
CATC
TCP4
CRIS3
RD23B
EPHB3
ANAG
KAD2
SNAA
SLUR1
PLTP
AQP5
TERA
MANF
ADK
TPD52
PSA
GFRA1
IF6
ISK7
FAM3B
MTPN
DEF1
DEF3
ARPC4
DEFB1
TPIS
PP4C
MYL6
ACTB
IF4A1
RS20
PSA6
S10AA
CDC42
DEST
GMFB
RAB8A
RAB2A
RAB5B
RAB10
UB2D3
UBE2K
UBE2N
RAB14
ARP3
ARP2
ACTZ
ARF3
RAP1B
RS3A
RHOA
CH10
LYSC
B2MG
NPC2
COPZ1
SUMO2
UFM1
NTF2
HNRPK
1433G
RS7
PP1B
PRS8
1433E
SMD1
SMD3
TYB4
PRS10
RB11A
H4
RAB1A
RAN
RS28
GBB1
GBB2
PPIA
FKB1A
GRB2
RAC1
AP2B1
GNAS2
1433Z
2ABA
DYL1
SKP1
RS21
IF5A1
RACK1
ACTG
UBC9
TYB10
TPM4
ACTC
UB2L3
EF1A1
TBA1B
TBA4A
TBB4B
PA1B2
H31
HBB
HBG1
HBA
SHPS1
TCPB
OLR1
GSTO1
NGAL
NUCB2
S10AC
BASP1
LV321
DCD
ARF5
ERH
RHOG
SRSF3
H33
CYC
PIPNA
CLH1
HNRPU
SPTB2
DIAC
FABP5
CAP1
K22O
HMCS1
DSG1
DSC2
FKBP4
PLOD1
NUCB1
FHR1
COAA1
PRB3
GLGB
FOLH1
K1C17
LGUL
SSBP
1433F
LEG10
COEA1
ITIH3
PSME1
FMOD
PRDX1
C1QBP
TFF3
BAX
RHG01
TGM3
QOR
LG3BP
DSC1
AHNK
GALT2
AP1B1
BST1
TWF1
FBLN3
FSTL1
ILF2
ILF3
LMAN2
ECH1
STK4
MTAP
PRDX4
PAK2
CBX3
DNJC3
SBP1
CHIT1
KCAB2
PTPRS
UB2V1
MSLN
OS9
ADAM9
PICAL
ASAH1
DCTN2
FCL
SPTN1
PKP1
DX39B
BLMH
COTL1
HNRPD
IL18
DAG1
TRI29
LY6D
WFDC2
SPRL1
HABP2
ITPR2
DSC3
ITIH4
PLSI
GANAB
LBR
MVP
LASP1
PTGR1
IMB1
CLCA4
ACAP1
NCF4
PDIA6
PCOC1
PEA15
PLEC
IPYR
NECT1
PTPA
RCN1
PCBP1
PCBP2
ELOC
RSU1
PP1R7
CDSN
MARE1
CH3L2
UB2V2
CYTM
STXB2
NEDD8
ADIRF
VAS1
PROL4
MK14
LY6E
DPYL2
ECM1
PRSS8
FSCN1
DECR
MA2A1
THTR
GLO2
H2A2C
HCDH
UGPA
TRXR1
T132A
LEGL
QORX
ACTBL
MUC21
B2L15
LC1L1
AXA81
ULBP6
NB5R2
TWF2
PRR27
PLBL1
GGT6
FAHD1
LEG1H
VWA1
IGFL1
LYPD5
DHR11
SBSN
CE046
OLFM4
CP089
SE6L2
PNCB
CD109
GBP6
WDFY4
FBX50
UN13D
H32
MUC19
AB1IP
GALT5
GALT7
AGRG6
TM11B
OAF
URP2
VS10L
LSR
K2C73
HORN
FA20C
K2C78
SFRP1
BPIB2
CD177
GOLM1
SUMF2
TXND5
PAIRB
GALT6
DNER
TSTD1
CADM4
PLBL2
MUC7
NT5C
BPIB1
DLRB2
MZB1
PDC6I
CANT1
ITLN1
MUC16
DYH7
ASM3B
FAM3C
NDRG1
AN32B
HTRA1
ARC1A
EVPL
GGH
KLK6
GSLG1
RAB1C
H2A1C
MYDGF
RPE
FAM3D
EFHD2
PP14B
ISOC1
KCD12
ZG16B
BPIA2
MUCL1
C1GLC
S10AG
OTUB1
PGM2
PDLI5
ERO1A
DIRA2
ABHEB
CNDP1
CNDP2
NECT4
PGRP2
SG3A1
SPR2F
PEBP4
NIBA2
PSB7
CNN2
PARK7
VAT1
LGMN
NEUS
TSNAX
CGRE1
MGLL
ROAA
ACON
CPNE1
TCPH
PROL1
HOP
PRS27
TXD17
CPPED
CAB45
PYM1
ERP44
LXN
MTND
TPPP3
THIC
CHID1
C1QT3
CNFN
BSSP4
PITH1
IMUP
LACRT
LHPP
TOLIP
RAB1B
SIL1
SH3L3
RBSK
AMPB
EHD1
MANS1
SIAE
RISC
CYBP
GLOD4
MUC5B
S10AE
RETN
VTA1
ISK5
NIT2
XPP1
NPDC1
SIAS
CCL28
HEBP1
PHP14
TNR19
CNBP1
ATG3
OLA1
CYRIB
DPP3
TMOD3
FAT2
UGGG1
ERAP1
PDXL2
GPC5B
IL36G
C1RL
CALL5
KLK14
VAPA
ABRAL
RRBP1
SPRR3
CRNN
I36RA
VPS29
GRHPR
CATZ
DNJB9
BIN2
KLK11
DMBT1
FETUB
IL36A
IL19
DPP2
ENOPH
CBPA4
SPB13
NAGK
SH3L2
GNPTG
DBNL
JUPI1
DP13A
NUDT5
KLK12
KLK13
RAB21
PSME2
TM11E
PADI1
COR1C
PADI3
ASC
PADI4
NDRG2
MINP1
NSF1C
PA2G4
CNPY2
PADI2
CHSP1
LSM2
TMED7
ORN
UFC1
TLN1
HYOU1
HEBP2
JAM1
CBPQ
AGRG1
FCGBP
ADSV

## Sheet: Quantified proteins names MSSta
Identified human proteins	Database content
Healthy controls (1,232)	Ulcerative stage (1,238)	Remission stage (1,205)	Exclusive Healthy controls (10)	Exclusive Ulcerative stage (5)	Exclusive Remission stage (8)	Common Healthy and Ulcerative (43)	Common Ulcerative and Remission (18)	Common Healthy and Remission (7)
1433B	1433B	1433B	HABP2	APOL1	BAX	AN32B	ARF5	ARLY
1433E	1433E	1433E	HEBP1	C1QBP	BIN2	ANXA7	CFAD	DPYL2
1433F	1433F	1433F	HTRA1	FHR2	CTNA1	ASPG	CPNE1	GPC5B
1433G	1433G	1433G	ILF2	HV124	DP13A	ATPD	ECHA	INPP
1433S	1433S	1433S	LDLR	NQO2	FA20C	BGLR	FGR	MANS1
1433T	1433T	1433T	MMP7		PP14B	C1QB	H2AZ	PADI1
1433Z	1433Z	1433Z	PADI3		RS20	CADM4	HNRPL	PADI2
2AAA	2AAA	2AAA	PTBP1		TBB4A	CBR3	K2C7
2ABA	2ABA	2ABA	PTN6			CLCB	KCAB2
4F2	4F2	4F2	RALB			CO8A	LMAN1
6PGD	6PGD	6PGD				CSK	LV322
6PGL	6PGL	6PGL				DNJB9	NB5R2
A1AG1	A1AG1	A1AG1				ECHM	PRS7
A1AG2	A1AG2	A1AG2				FCN3	PSDE
A1AT	A1AT	A1AT				FKBP4	RTN3
A1BG	A1BG	A1BG				HMGA1	SKAP2
A2AP	A2AP	A2AP				IDHP	UGGG1
A2GL	A2GL	A2GL				IF2A	VP26A
A2MG	A2MG	A2MG				ITPR2
A2ML1	A2ML1	A2ML1				JMJD7
A4	A4	A4				LC1L1
AACT	AACT	AACT				LSM2
AATC	AATC	AATC				MA2A1
AATM	AATM	AATM				MUC19
AB1IP	AB1IP	AB1IP				MVD1
ABHEB	ABHEB	ABHEB				MVP
ABRAL	ABRAL	ABRAL				NQO1
ACAP1	ACAP1	ACAP1				PPCE
ACBP	ACBP	ACBP				PPIF
ACLY	ACLY	ACLY				PTPA
ACOC	ACOC	ACOC				RB27A
ACON	ACON	ACON				RD23B
ACPH	ACPH	ACPH				RENR
ACTB	ACTB	ACTB				ROAA
ACTBL	ACTBL	ACTBL				RS7
ACTC	ACTC	ACTC				SPS1
ACTG	ACTG	ACTG				STK4
ACTN1	ACTN1	ACTN1				STX7
ACTN4	ACTN4	ACTN4				TSTD1
ACTZ	ACTZ	ACTZ				UBP5
ADAM9	ADAM9	ADAM9				UFM1
ADH7	ADH7	ADH7				ULBP6
ADHX	ADHX	ADHX				VTA1
ADIRF	ADIRF	ADIRF
ADK	ADK	ADK
ADSV	ADSV	ADSV
AFAM	AFAM	AFAM
AGAL	AGAL	AGAL
AGR2	AGR2	AGR2
AGRG1	AGRG1	AGRG1
AGRG6	AGRG6	AGRG6
AHNK	AHNK	AHNK
AK1A1	AK1A1	AK1A1
AK1BA	AK1BA	AK1BA
AK1C2	AK1C2	AK1C2
AL1A1	AL1A1	AL1A1
AL1A3	AL1A3	AL1A3
AL3A1	AL3A1	AL3A1
AL7A1	AL7A1	AL7A1
AL9A1	AL9A1	AL9A1
ALBU	ALBU	ALBU
ALDH2	ALDH2	ALDH2
ALDOA	ALDOA	ALDOA
ALDOC	ALDOC	ALDOC
ALS	ALS	ALS
AMBP	AMBP	AMBP
AMD	AMD	AMD
AMPB	AMPB	AMPB
AMPL	AMPL	AMPL
AMPN	AMPN	AMPN
AMY1	AMY1	AMY1
AMY2B	AMY2B	AMY2B
AN32A	AN32A	AN32A
AN32B	AN32B	ANAG
ANAG	ANAG	ANGL1
ANGL1	ANGL1	ANGT
ANGT	ANGT	ANT3
ANT3	ANT3	ANX11
ANX11	ANX11	ANXA1
ANXA1	ANXA1	ANXA2
ANXA2	ANXA2	ANXA3
ANXA3	ANXA3	ANXA4
ANXA4	ANXA4	ANXA5
ANXA5	ANXA5	ANXA6
ANXA6	ANXA6	AP1B1
ANXA7	ANXA7	AP2B1
AP1B1	AP1B1	APEX1
AP2B1	AP2B1	APOA1
APEX1	APEX1	APOA2
APOA1	APOA1	APOA4
APOA2	APOA2	APOB
APOA4	APOA4	APOC1
APOB	APOB	APOC3
APOC1	APOC1	APOD
APOC3	APOC3	APOE
APOD	APOD	APOH
APOE	APOE	APT
APOH	APOH	AQP5
APT	APOL1	ARC1A
AQP5	APT	ARC1B
ARC1A	AQP5	ARF3
ARC1B	ARC1A	ARF5
ARF3	ARC1B	ARGI1
ARGI1	ARF3	ARK72
ARK72	ARF5	ARLY
ARLY	ARGI1	ARP2
ARP2	ARK72	ARP3
ARP3	ARP2	ARPC2
ARPC2	ARP3	ARPC3
ARPC3	ARPC2	ARPC4
ARPC4	ARPC3	ARPC5
ARPC5	ARPC4	ARSA
ARSA	ARPC5	ASAH1
ASAH1	ARSA	ASC
ASC	ASAH1	ASM3B
ASM3B	ASC	ATG3
ASPG	ASM3B	ATOX1
ATG3	ASPG	ATPA
ATOX1	ATG3	ATPB
ATPA	ATOX1	ATRN
ATPB	ATPA	AXA81
ATPD	ATPB	B2L15
ATRN	ATPD	B2MG
AXA81	ATRN	B4GA1
B2L15	AXA81	B4GT1
B2MG	B2L15	BAG3
B4GA1	B2MG	BASP1
B4GT1	B4GA1	BAX
BAG3	B4GT1	BIEA
BASP1	BAG3	BIN2
BGLR	BASP1	BIP
BIEA	BGLR	BLMH
BIP	BIEA	BLVRB
BLMH	BIP	BPI
BLVRB	BLMH	BPIA2
BPI	BLVRB	BPIB1
BPIA2	BPI	BPIB2
BPIB1	BPIA2	BPNT1
BPIB2	BPIB1	BSSP4
BPNT1	BPIB2	BST1
BSSP4	BPNT1	BTD
BST1	BSSP4	C1QC
BTD	BST1	C1QT3
C1QB	BTD	C1R
C1QC	C1QB	C1RL
C1QT3	C1QBP	C1S
C1R	C1QC	C4BPA
C1RL	C1QT3	CAB45
C1S	C1R	CADH1
C4BPA	C1RL	CAH1
CAB45	C1S	CAH2
CADH1	C4BPA	CAH6
CADM4	CAB45	CALL3
CAH1	CADH1	CALL5
CAH2	CADM4	CALM1
CAH6	CAH1	CALR
CALL3	CAH2	CALU
CALL5	CAH6	CALX
CALM1	CALL3	CAMP
CALR	CALL5	CAN1
CALU	CALM1	CAN2
CALX	CALR	CANT1
CAMP	CALU	CAP1
CAN1	CALX	CAP7
CAN2	CAMP	CAPG
CANT1	CAN1	CAPZB
CAP1	CAN2	CASPE
CAP7	CANT1	CATA
CAPG	CAP1	CATB
CAPZB	CAP7	CATC
CASPE	CAPG	CATD
CATA	CAPZB	CATG
CATB	CASPE	CATH
CATC	CATA	CATL1
CATD	CATB	CATS
CATG	CATC	CATZ
CATH	CATD	CAZA1
CATL1	CATG	CAZA2
CATS	CATH	CBG
CATZ	CATL1	CBPA4
CAZA1	CATS	CBPD
CAZA2	CATZ	CBPE
CBG	CAZA1	CBPQ
CBPA4	CAZA2	CBR1
CBPD	CBG	CBX3
CBPE	CBPA4	CCL28
CBPQ	CBPD	CD109
CBR1	CBPE	CD14
CBR3	CBPQ	CD177
CBX3	CBR1	CD44
CCL28	CBR3	CD59
CD109	CBX3	CD5L
CD14	CCL28	CD9
CD177	CD109	CDC42
CD44	CD14	CDD
CD59	CD177	CDSN
CD5L	CD44	CE046
CD9	CD59	CEAM1
CDC42	CD5L	CEAM5
CDD	CD9	CEAM8
CDSN	CDC42	CERU
CE046	CDD	CFAB
CEAM1	CDSN	CFAD
CEAM5	CE046	CFAH
CEAM8	CEAM1	CFAI
CERU	CEAM5	CGRE1
CFAB	CEAM8	CH10
CFAH	CERU	CH3L1
CFAI	CFAB	CH3L2
CGRE1	CFAD	CH60
CH10	CFAH	CHID1
CH3L1	CFAI	CHIT1
CH3L2	CGRE1	CHSP1
CH60	CH10	CISY
CHID1	CH3L1	CLCA4
CHIT1	CH3L2	CLH1
CHSP1	CH60	CLIC1
CISY	CHID1	CLIC3
CLCA4	CHIT1	CLN5
CLCB	CHSP1	CLUS
CLH1	CISY	CNBP1
CLIC1	CLCA4	CNDP1
CLIC3	CLCB	CNDP2
CLN5	CLH1	CNFN
CLUS	CLIC1	CNN2
CNBP1	CLIC3	CNPY2
CNDP1	CLN5	CO2
CNDP2	CLUS	CO3
CNFN	CNBP1	CO4A
CNN2	CNDP1	CO4B
CNPY2	CNDP2	CO5
CO2	CNFN	CO6
CO3	CNN2	CO6A1
CO4A	CNPY2	CO6A2
CO4B	CO2	CO7
CO5	CO3	CO8B
CO6	CO4A	CO8G
CO6A1	CO4B	CO9
CO6A2	CO5	COAA1
CO7	CO6	COEA1
CO8A	CO6A1	COF1
CO8B	CO6A2	COMT
CO8G	CO7	COPD
CO9	CO8A	COPZ1
COAA1	CO8B	COR1A
COEA1	CO8G	COR1C
COF1	CO9	COTL1
COMT	COAA1	CP089
COPD	COEA1	CPN2
COPZ1	COF1	CPNE1
COR1A	COMT	CPNE3
COR1C	COPD	CPNS1
COTL1	COPZ1	CPPED
CP089	COR1A	CRIP1
CPN2	COR1C	CRIS3
CPNE3	COTL1	CRNN
CPNS1	CP089	CTNA1
CPPED	CPN2	CUTA
CRIP1	CPNE1	CX6B1
CRIS3	CPNE3	CXCL5
CRNN	CPNS1	CY24B
CSK	CPPED	CYBP
CUTA	CRIP1	CYC
CX6B1	CRIS3	CYRIB
CXCL5	CRNN	CYTA
CY24B	CSK	CYTB
CYBP	CUTA	CYTC
CYC	CX6B1	CYTD
CYRIB	CXCL5	CYTM
CYTA	CY24B	CYTN
CYTB	CYBP	CYTS
CYTC	CYC	CYTT
CYTD	CYRIB	DAF
CYTM	CYTA	DAG1
CYTN	CYTB	DBNL
CYTS	CYTC	DCD
CYTT	CYTD	DDAH1
DAF	CYTM	DDAH2
DAG1	CYTN	DECR
DBNL	CYTS	DEF1
DCD	CYTT	DEF3
DDAH1	DAF	DEFB1
DDAH2	DAG1	DESP
DECR	DBNL	DEST
DEF1	DCD	DHE3
DEF3	DDAH1	DHPR
DEFB1	DDAH2	DHR11
DESP	DECR	DIAC
DEST	DEF1	DIAP1
DHE3	DEF3	DIRA2
DHPR	DEFB1	DLDH
DHR11	DESP	DLRB2
DIAC	DEST	DMBT1
DIAP1	DHE3	DNAS1
DIRA2	DHPR	DNER
DLDH	DHR11	DNJC3
DLRB2	DIAC	DNJC8
DMBT1	DIAP1	DNPH1
DNAS1	DIRA2	DNS2A
DNER	DLDH	DOPD
DNJB9	DLRB2	DP13A
DNJC3	DMBT1	DPP2
DNJC8	DNAS1	DPP3
DNPH1	DNER	DPP4
DNS2A	DNJB9	DPYL2
DOPD	DNJC3	DSC1
DPP2	DNJC8	DSC2
DPP3	DNPH1	DSC3
DPP4	DNS2A	DSG1
DPYL2	DOPD	DSG3
DSC1	DPP2	DX39B
DSC2	DPP3	DYH7
DSC3	DPP4	DYL1
DSG1	DSC1	ECH1
DSG3	DSC2	ECHA
DX39B	DSC3	ECI1
DYH7	DSG1	ECM1
DYL1	DSG3	ECP
ECH1	DX39B	EF1A1
ECHM	DYH7	EF1B
ECI1	DYL1	EF1D
ECM1	ECH1	EF1G
ECP	ECHA	EF2
EF1A1	ECHM	EFHD2
EF1B	ECI1	EFNA1
EF1D	ECM1	EFTU
EF1G	ECP	EGF
EF2	EF1A1	EHD1
EFHD2	EF1B	ELAF
EFNA1	EF1D	ELNE
EFTU	EF1G	ELOC
EGF	EF2	EMAL2
EHD1	EFHD2	ENDD1
ELAF	EFNA1	ENDOU
ELNE	EFTU	ENOA
ELOC	EGF	ENOPH
EMAL2	EHD1	ENPL
ENDD1	ELAF	ENPP3
ENDOU	ELNE	EPCAM
ENOA	ELOC	EPHB3
ENOPH	EMAL2	ERAP1
ENPL	ENDD1	ERH
ENPP3	ENDOU	ERO1A
EPCAM	ENOA	ERP29
EPHB3	ENOPH	ERP44
ERAP1	ENPL	EST1
ERH	ENPP3	EST2
ERO1A	EPCAM	ESTD
ERP29	EPHB3	ETFA
ERP44	ERAP1	ETFB
EST1	ERH	EVPL
EST2	ERO1A	EZRI
ESTD	ERP29	F10A1
ETFA	ERP44	F13B
ETFB	EST1	FA12
EVPL	EST2	FA20C
EZRI	ESTD	FAAA
F10A1	ETFA	FABP5
F13B	ETFB	FAHD1
FA12	EVPL	FAM3B
FAAA	EZRI	FAM3C
FABP5	F10A1	FAM3D
FAHD1	F13B	FAS
FAM3B	FA12	FAT2
FAM3C	FAAA	FBLN3
FAM3D	FABP5	FBX50
FAS	FAHD1	FCG3B
FAT2	FAM3B	FCGBP
FBLN3	FAM3C	FCL
FBX50	FAM3D	FCN1
FCG3B	FAS	FETUA
FCGBP	FAT2	FETUB
FCL	FBLN3	FGR
FCN1	FBX50	FHR1
FCN3	FCG3B	FIBA
FETUA	FCGBP	FIBB
FETUB	FCL	FIBG
FHR1	FCN1	FILA
FIBA	FCN3	FINC
FIBB	FETUA	FKB1A
FIBG	FETUB	FKBP2
FILA	FGR	FLNA
FINC	FHR1	FM25A
FKB1A	FHR2	FMOD
FKBP2	FIBA	FOLH1
FKBP4	FIBB	FOLR1
FLNA	FIBG	FOLR3
FM25A	FILA	FPPS
FMOD	FINC	FRIH
FOLH1	FKB1A	FSCN1
FOLR1	FKBP2	FSTL1
FOLR3	FKBP4	FUCO
FPPS	FLNA	FUMH
FRIH	FM25A	FURIN
FSCN1	FMOD	FUT6
FSTL1	FOLH1	G3P
FUCO	FOLR1	G6PD
FUMH	FOLR3	G6PE
FURIN	FPPS	G6PI
FUT6	FRIH	GALT2
G3P	FSCN1	GALT5
G6PD	FSTL1	GALT6
G6PE	FUCO	GALT7
G6PI	FUMH	GANAB
GALT2	FURIN	GARS
GALT5	FUT6	GBB1
GALT6	G3P	GBB2
GALT7	G6PD	GBP6
GANAB	G6PE	GCNT3
GARS	G6PI	GCSH
GBB1	GALT2	GDIA
GBB2	GALT5	GDIB
GBP6	GALT6	GDIR1
GCNT3	GALT7	GDIR2
GCSH	GANAB	GELS
GDIA	GARS	GFRA1
GDIB	GBB1	GFRP
GDIR1	GBB2	GGCT
GDIR2	GBP6	GGH
GELS	GCNT3	GGT6
GFRA1	GCSH	GILT
GFRP	GDIA	GLGB
GGCT	GDIB	GLNA
GGH	GDIR1	GLO2
GGT6	GDIR2	GLOD4
GILT	GELS	GLRX1
GLGB	GFRA1	GLU2B
GLNA	GFRP	GLYG
GLO2	GGCT	GMFB
GLOD4	GGH	GMFG
GLRX1	GGT6	GNA14
GLU2B	GILT	GNAI2
GLYG	GLGB	GNAS2
GMFB	GLNA	GNPTG
GMFG	GLO2	GNS
GNA14	GLOD4	GOLM1
GNAI2	GLRX1	GPC5B
GNAS2	GLU2B	GPX1
GNPTG	GLYG	GPX3
GNS	GMFB	GRAN
GOLM1	GMFG	GRB2
GPC5B	GNA14	GRHPR
GPX1	GNAI2	GRN
GPX3	GNAS2	GRP75
GRAN	GNPTG	GSHB
GRB2	GNS	GSHR
GRHPR	GOLM1	GSLG1
GRN	GPX1	GSTM1
GRP75	GPX3	GSTO1
GSHB	GRAN	GSTP1
GSHR	GRB2	H12
GSLG1	GRHPR	H13
GSTM1	GRN	H14
GSTO1	GRP75	H15
GSTP1	GSHB	H2A1
H12	GSHR	H2A1C
H13	GSLG1	H2A2C
H14	GSTM1	H2AX
H15	GSTO1	H2AY
H2A1	GSTP1	H2AZ
H2A1C	H12	H2B1J
H2A2C	H13	H2B1K
H2AX	H14	H31
H2AY	H15	H32
H2B1J	H2A1	H33
H2B1K	H2A1C	H4
H31	H2A2C	HBA
H32	H2AX	HBB
H33	H2AY	HBD
H4	H2AZ	HBG1
HABP2	H2B1J	HCDH
HBA	H2B1K	HCLS1
HBB	H31	HDGF
HBD	H32	HEBP2
HBG1	H33	HEM2
HCDH	H4	HEMO
HCLS1	HBA	HEP2
HDGF	HBB	HEXA
HEBP1	HBD	HEXB
HEBP2	HBG1	HINT1
HEM2	HCDH	HIS1
HEMO	HCLS1	HLAB
HEP2	HDGF	HMCS1
HEXA	HEBP2	HMGB1
HEXB	HEM2	HMGB2
HINT1	HEMO	HMGN2
HIS1	HEP2	HNRPC
HLAB	HEXA	HNRPD
HMCS1	HEXB	HNRPF
HMGA1	HINT1	HNRPK
HMGB1	HIS1	HNRPL
HMGB2	HLAB	HNRPQ
HMGN2	HMCS1	HNRPU
HNRPC	HMGA1	HOP
HNRPD	HMGB1	HORN
HNRPF	HMGB2	HPRT
HNRPK	HMGN2	HPT
HNRPQ	HNRPC	HPTR
HNRPU	HNRPD	HRG
HOP	HNRPF	HS71A
HORN	HNRPK	HS90A
HPRT	HNRPL	HS90B
HPT	HNRPQ	HSP13
HPTR	HNRPU	HSP74
HRG	HOP	HSP7C
HS71A	HORN	HSPB1
HS90A	HPRT	HV102
HS90B	HPT	HV108
HSP13	HPTR	HV118
HSP74	HRG	HV145
HSP7C	HS71A	HV146
HSPB1	HS90A	HV158
HTRA1	HS90B	HV205
HV102	HSP13	HV226
HV108	HSP74	HV270
HV118	HSP7C	HV307
HV145	HSPB1	HV309
HV146	HV102	HV311
HV158	HV108	HV313
HV205	HV118	HV315
HV226	HV124	HV316
HV270	HV145	HV320
HV307	HV146	HV321
HV309	HV158	HV323
HV311	HV205	HV330
HV313	HV226	HV335
HV315	HV270	HV338
HV316	HV307	HV343
HV320	HV309	HV348
HV321	HV311	HV349
HV323	HV313	HV353
HV330	HV315	HV364
HV335	HV316	HV366
HV338	HV320	HV372
HV343	HV321	HV373
HV348	HV323	HV374
HV349	HV330	HV404
HV353	HV335	HV428
HV364	HV338	HV432
HV366	HV343	HV434
HV372	HV348	HV551
HV373	HV349	HV5X1
HV374	HV353	HV601
HV404	HV364	HV64D
HV428	HV366	HV692
HV432	HV372	HV69D
HV434	HV373	HV70D
HV551	HV374	HV741
HV5X1	HV404	HXK1
HV601	HV428	HXK3
HV64D	HV432	HYOU1
HV692	HV434	I36RA
HV69D	HV551	IC1
HV70D	HV5X1	ICAL
HV741	HV601	IDE
HXK1	HV64D	IDHC
HXK3	HV692	IF4A1
HYOU1	HV69D	IF4E
I36RA	HV70D	IF5A1
IC1	HV741	IF6
ICAL	HXK1	IGFL1
IDE	HXK3	IGHA1
IDHC	HYOU1	IGHA2
IDHP	I36RA	IGHD
IF2A	IC1	IGHG1
IF4A1	ICAL	IGHG2
IF4E	IDE	IGHG3
IF5A1	IDHC	IGHG4
IF6	IDHP	IGHM
IGFL1	IF2A	IGJ
IGHA1	IF4A1	IGKC
IGHA2	IF4E	IGLC2
IGHD	IF5A1	IGLC3
IGHG1	IF6	IGLC6
IGHG2	IGFL1	IGLC7
IGHG3	IGHA1	IGLL1
IGHG4	IGHA2	IGLL5
IGHM	IGHD	IL18
IGJ	IGHG1	IL19
IGKC	IGHG2	IL1RA
IGLC2	IGHG3	IL36A
IGLC3	IGHG4	IL36G
IGLC6	IGHM	IL6RB
IGLC7	IGJ	ILEU
IGLL1	IGKC	ILF3
IGLL5	IGLC2	IMB1
IL18	IGLC3	IMPA1
IL19	IGLC6	IMPA2
IL1RA	IGLC7	IMUP
IL36A	IGLL1	INPP
IL36G	IGLL5	INVO
IL6RB	IL18	IPYR
ILEU	IL19	IQGA1
ILF2	IL1RA	ISK5
ILF3	IL36A	ISK7
IMB1	IL36G	ISOC1
IMPA1	IL6RB	ITAM
IMPA2	ILEU	ITB2
IMUP	ILF3	ITIH1
INPP	IMB1	ITIH2
INVO	IMPA1	ITIH3
IPYR	IMPA2	ITIH4
IQGA1	IMUP	ITLN1
ISK5	INVO	JAM1
ISK7	IPYR	JUPI1
ISOC1	IQGA1	K1C10
ITAM	ISK5	K1C13
ITB2	ISK7	K1C14
ITIH1	ISOC1	K1C16
ITIH2	ITAM	K1C17
ITIH3	ITB2	K1C18
ITIH4	ITIH1	K1C19
ITLN1	ITIH2	K1C9
ITPR2	ITIH3	K22E
JAM1	ITIH4	K22O
JMJD7	ITLN1	K2C1
JUPI1	ITPR2	K2C3
K1C10	JAM1	K2C4
K1C13	JMJD7	K2C5
K1C14	JUPI1	K2C6A
K1C16	K1C10	K2C6B
K1C17	K1C13	K2C6C
K1C18	K1C14	K2C7
K1C19	K1C16	K2C73
K1C9	K1C17	K2C78
K22E	K1C18	KAD1
K22O	K1C19	KAD2
K2C1	K1C9	KAP0
K2C3	K22E	KAP2
K2C4	K22O	KCAB2
K2C5	K2C1	KCD12
K2C6A	K2C3	KCRB
K2C6B	K2C4	KCRU
K2C6C	K2C5	KCY
K2C73	K2C6A	KJ01
K2C78	K2C6B	KLK1
KAD1	K2C6C	KLK10
KAD2	K2C7	KLK11
KAP0	K2C73	KLK12
KAP2	K2C78	KLK13
KCD12	KAD1	KLK14
KCRB	KAD2	KLK6
KCRU	KAP0	KLK7
KCY	KAP2	KLK8
KJ01	KCAB2	KLKB1
KLK1	KCD12	KNG1
KLK10	KCRB	KPYM
KLK11	KCRU	KV105
KLK12	KCY	KV106
KLK13	KJ01	KV109
KLK14	KLK1	KV112
KLK6	KLK10	KV116
KLK7	KLK11	KV117
KLK8	KLK12	KV127
KLKB1	KLK13	KV137
KNG1	KLK14	KV139
KPYM	KLK6	KV224
KV105	KLK7	KV228
KV106	KLK8	KV229
KV109	KLKB1	KV230
KV112	KNG1	KV240
KV116	KPYM	KV311
KV117	KV105	KV315
KV127	KV106	KV320
KV137	KV109	KV37
KV139	KV112	KV401
KV224	KV116	KV621
KV228	KV117	KVD07
KV229	KV127	KVD13
KV230	KV137	KVD15
KV240	KV139	KVD16
KV311	KV224	KVD20
KV315	KV228	KVD21
KV320	KV229	KVD30
KV37	KV230	KVD33
KV401	KV240	LACRT
KV621	KV311	LAD1
KVD07	KV315	LAMP1
KVD13	KV320	LAP2A
KVD15	KV37	LASP1
KVD16	KV401	LBR
KVD20	KV621	LCN1
KVD21	KVD07	LDHA
KVD30	KVD13	LDHB
KVD33	KVD15	LEG1
LACRT	KVD16	LEG10
LAD1	KVD20	LEG1H
LAMP1	KVD21	LEG3
LAP2A	KVD30	LEG7
LASP1	KVD33	LEGL
LBR	LACRT	LG3BP
LC1L1	LAD1	LGMN
LCN1	LAMP1	LGUL
LDHA	LAP2A	LHPP
LDHB	LASP1	LIS1
LDLR	LBR	LKHA4
LEG1	LC1L1	LMAN1
LEG10	LCN1	LMAN2
LEG1H	LDHA	LMNA
LEG3	LDHB	LMNB1
LEG7	LEG1	LSP1
LEGL	LEG10	LSR
LG3BP	LEG1H	LUM
LGMN	LEG3	LV136
LGUL	LEG7	LV140
LHPP	LEGL	LV144
LIS1	LG3BP	LV147
LKHA4	LGMN	LV151
LMAN2	LGUL	LV208
LMNA	LHPP	LV211
LMNB1	LIS1	LV214
LSM2	LKHA4	LV218
LSP1	LMAN1	LV223
LSR	LMAN2	LV301
LUM	LMNA	LV310
LV136	LMNB1	LV316
LV140	LSM2	LV319
LV144	LSP1	LV321
LV147	LSR	LV322
LV151	LUM	LV325
LV208	LV136	LV327
LV211	LV140	LV39
LV214	LV144	LV460
LV218	LV147	LV469
LV223	LV151	LV537
LV301	LV208	LV539
LV310	LV211	LV545
LV316	LV214	LV657
LV319	LV218	LV743
LV321	LV223	LV746
LV325	LV301	LV861
LV327	LV310	LV949
LV39	LV316	LVX54
LV460	LV319	LXN
LV469	LV321	LY66C
LV537	LV322	LY6D
LV539	LV325	LY6E
LV545	LV327	LYAG
LV657	LV39	LYPA1
LV743	LV460	LYPD3
LV746	LV469	LYPD5
LV861	LV537	LYSC
LV949	LV539	MA1A1
LVX54	LV545	MA2B1
LXN	LV657	MAAI
LY66C	LV743	MANBA
LY6D	LV746	MANF
LY6E	LV861	MANS1
LYAG	LV949	MAOX
LYPA1	LVX54	MARE1
LYPD3	LXN	MDHC
LYPD5	LY66C	MDHM
LYSC	LY6D	METK2
MA1A1	LY6E	MGLL
MA2A1	LYAG	MGP
MA2B1	LYPA1	MIF
MAAI	LYPD3	MINP1
MANBA	LYPD5	MK01
MANF	LYSC	MK14
MANS1	MA1A1	ML12B
MAOX	MA2A1	MMP8
MARE1	MA2B1	MMP9
MDHC	MAAI	MNDA
MDHM	MANBA	MOES
METK2	MANF	MPRI
MGLL	MAOX	MSLN
MGP	MARE1	MSMB
MIF	MDHC	MT2
MINP1	MDHM	MTAP
MK01	METK2	MTND
MK14	MGLL	MTPN
ML12B	MGP	MUC1
MMP7	MIF	MUC16
MMP8	MINP1	MUC21
MMP9	MK01	MUC5B
MNDA	MK14	MUC7
MOES	ML12B	MUCL1
MPRI	MMP8	MYDGF
MSLN	MMP9	MYH9
MSMB	MNDA	MYL6
MT2	MOES	MZB1
MTAP	MPRI	NACAM
MTND	MSLN	NAGAB
MTPN	MSMB	NAGK
MUC1	MT2	NAMPT
MUC16	MTAP	NB5R2
MUC19	MTND	NCF1B
MUC21	MTPN	NCF2
MUC5B	MUC1	NCF4
MUC7	MUC16	NDKA
MUCL1	MUC19	NDKB
MVD1	MUC21	NDRG1
MVP	MUC5B	NDRG2
MYDGF	MUC7	NECT1
MYH9	MUCL1	NECT4
MYL6	MVD1	NEDD8
MZB1	MVP	NEUS
NACAM	MYDGF	NGAL
NAGAB	MYH9	NHRF1
NAGK	MYL6	NIBA2
NAMPT	MZB1	NIT2
NCF1B	NACAM	NLTP
NCF2	NAGAB	NPC2
NCF4	NAGK	NPDC1
NDKA	NAMPT	NPM
NDKB	NB5R2	NSF1C
NDRG1	NCF1B	NT5C
NDRG2	NCF2	NTF2
NECT1	NCF4	NUCB1
NECT4	NDKA	NUCB2
NEDD8	NDKB	NUCL
NEUS	NDRG1	NUDT5
NGAL	NDRG2	OAF
NHRF1	NECT1	OLA1
NIBA2	NECT4	OLFM4
NIT2	NEDD8	OLR1
NLTP	NEUS	ORN
NPC2	NGAL	OS9
NPDC1	NHRF1	OTUB1
NPM	NIBA2	PA1B2
NQO1	NIT2	PA2G4
NSF1C	NLTP	PABP1
NT5C	NPC2	PADI1
NTF2	NPDC1	PADI2
NUCB1	NPM	PADI4
NUCB2	NQO1	PAI2
NUCL	NQO2	PAIRB
NUDT5	NSF1C	PAK2
OAF	NT5C	PARK7
OLA1	NTF2	PCBP1
OLFM4	NUCB1	PCBP2
OLR1	NUCB2	PCOC1
ORN	NUCL	PCP
OS9	NUDT5	PDC6I
OTUB1	OAF	PDCD6
PA1B2	OLA1	PDIA1
PA2G4	OLFM4	PDIA3
PABP1	OLR1	PDIA4
PADI1	ORN	PDIA6
PADI2	OS9	PDLI1
PADI3	OTUB1	PDLI5
PADI4	PA1B2	PDXK
PAI2	PA2G4	PDXL2
PAIRB	PABP1	PEA15
PAK2	PADI4	PEBP1
PARK7	PAI2	PEBP4
PCBP1	PAIRB	PEDF
PCBP2	PAK2	PEPD
PCOC1	PARK7	PEPL
PCP	PCBP1	PERL
PDC6I	PCBP2	PERM
PDCD6	PCOC1	PFKAL
PDIA1	PCP	PGAM1
PDIA3	PDC6I	PGK1
PDIA4	PDCD6	PGM1
PDIA6	PDIA1	PGM2
PDLI1	PDIA3	PGRP1
PDLI5	PDIA4	PGRP2
PDXK	PDIA6	PHP14
PDXL2	PDLI1	PICAL
PEA15	PDLI5	PIGR
PEBP1	PDXK	PIMT
PEBP4	PDXL2	PIP
PEDF	PEA15	PIPNA
PEPD	PEBP1	PIPNB
PEPL	PEBP4	PITH1
PERL	PEDF	PKP1
PERM	PEPD	PLAK
PFKAL	PEPL	PLBL1
PGAM1	PERL	PLBL2
PGK1	PERM	PLEC
PGM1	PFKAL	PLIN3
PGM2	PGAM1	PLMN
PGRP1	PGK1	PLOD1
PGRP2	PGM1	PLSL
PHP14	PGM2	PLST
PICAL	PGRP1	PLTP
PIGR	PGRP2	PLXB2
PIMT	PHP14	PMGE
PIP	PICAL	PNCB
PIPNA	PIGR	PNPH
PIPNB	PIMT	PODXL
PITH1	PIP	PON1
PKP1	PIPNA	POTEF
PLAK	PIPNB	POTEJ
PLBL1	PITH1	PP14B
PLBL2	PKP1	PP1B
PLEC	PLAK	PP1R7
PLIN3	PLBL1	PP4C
PLMN	PLBL2	PPAP
PLOD1	PLEC	PPGB
PLSL	PLIN3	PPIA
PLST	PLMN	PPIB
PLTP	PLOD1	PPIC
PLXB2	PLSL	PPT1
PMGE	PLST	PRB2
PNCB	PLTP	PRB3
PNPH	PLXB2	PRB4
PODXL	PMGE	PRDX1
PON1	PNCB	PRDX2
POTEF	PNPH	PRDX3
POTEJ	PODXL	PRDX4
PP1B	PON1	PRDX5
PP1R7	POTEF	PRDX6
PP4C	POTEJ	PRELP
PPAP	PP1B	PRIO
PPCE	PP1R7	PROF1
PPGB	PP4C	PROL1
PPIA	PPAP	PROL4
PPIB	PPCE	PROM1
PPIC	PPGB	PROS
PPIF	PPIA	PRP1
PPT1	PPIB	PRPC
PRB2	PPIC	PRR27
PRB3	PPIF	PRS10
PRB4	PPT1	PRS27
PRDX1	PRB2	PRS7
PRDX2	PRB3	PRS8
PRDX3	PRB4	PRSS8
PRDX4	PRDX1	PRTN3
PRDX5	PRDX2	PSA
PRDX6	PRDX3	PSA1
PRELP	PRDX4	PSA2
PRIO	PRDX5	PSA3
PROF1	PRDX6	PSA4
PROL1	PRELP	PSA5
PROL4	PRIO	PSA6
PROM1	PROF1	PSA7
PROS	PROL1	PSB1
PRP1	PROL4	PSB2
PRPC	PROM1	PSB3
PRR27	PROS	PSB4
PRS10	PRP1	PSB5
PRS27	PRPC	PSB6
PRS8	PRR27	PSB7
PRSS8	PRS10	PSB8
PRTN3	PRS27	PSB9
PSA	PRS7	PSDE
PSA1	PRS8	PSME1
PSA2	PRSS8	PSME2
PSA3	PRTN3	PTGR1
PSA4	PSA	PTMA
PSA5	PSA1	PTPRF
PSA6	PSA2	PTPRS
PSA7	PSA3	PTX3
PSB1	PSA4	PUR6
PSB2	PSA5	PUR9
PSB3	PSA6	PURA2
PSB4	PSA7	PYGB
PSB5	PSB1	PYGL
PSB6	PSB2	PYM1
PSB7	PSB3	PZP
PSB8	PSB4	QCR1
PSB9	PSB5	QOR
PSME1	PSB6	QORX
PSME2	PSB7	QSOX1
PTBP1	PSB8	RAB10
PTGR1	PSB9	RAB14
PTMA	PSDE	RAB1A
PTN6	PSME1	RAB1B
PTPA	PSME2	RAB1C
PTPRF	PTGR1	RAB21
PTPRS	PTMA	RAB2A
PTX3	PTPA	RAB5B
PUR6	PTPRF	RAB5C
PUR9	PTPRS	RAB6A
PURA2	PTX3	RAB7A
PYGB	PUR6	RAB8A
PYGL	PUR9	RABP2
PYM1	PURA2	RAC1
PZP	PYGB	RAC2
QCR1	PYGL	RACK1
QOR	PYM1	RALA
QORX	PZP	RAN
QSOX1	QCR1	RANG
RAB10	QOR	RAP1B
RAB14	QORX	RB11A
RAB1A	QSOX1	RBMX
RAB1B	RAB10	RBSK
RAB1C	RAB14	RCN1
RAB21	RAB1A	RET4
RAB2A	RAB1B	RETN
RAB5B	RAB1C	RFA2
RAB5C	RAB21	RFA3
RAB6A	RAB2A	RHG01
RAB7A	RAB5B	RHG25
RAB8A	RAB5C	RHOA
RABP2	RAB6A	RHOG
RAC1	RAB7A	RINI
RAC2	RAB8A	RL22
RACK1	RABP2	RLA1
RALA	RAC1	RLA2
RALB	RAC2	RNAS1
RAN	RACK1	RNAS2
RANG	RALA	RNAS4
RAP1B	RAN	RNT2
RB11A	RANG	ROA1
RB27A	RAP1B	ROA2
RBMX	RB11A	RPE
RBSK	RB27A	RPIA
RCN1	RBMX	RRBP1
RD23B	RBSK	RS10
RENR	RCN1	RS12
RET4	RD23B	RS20
RETN	RENR	RS21
RFA2	RET4	RS28
RFA3	RETN	RS3A
RHG01	RFA2	RS5
RHG25	RFA3	RSSA
RHOA	RHG01	RSU1
RHOG	RHG25	RTN3
RINI	RHOA	S100P
RL22	RHOG	S10A2
RLA1	RINI	S10A4
RLA2	RL22	S10A6
RNAS1	RLA1	S10A7
RNAS2	RLA2	S10A8
RNAS4	RNAS1	S10A9
RNT2	RNAS2	S10AA
ROA1	RNAS4	S10AB
ROA2	RNT2	S10AC
ROAA	ROA1	S10AE
RPE	ROA2	S10AG
RPIA	ROAA	SAA1
RRBP1	RPE	SAA4
RS10	RPIA	SAHH
RS12	RRBP1	SAMP
RS21	RS10	SAP
RS28	RS12	SAP3
RS3A	RS21	SBP1
RS5	RS28	SBSN
RS7	RS3A	SCEL
RSSA	RS5	SDCB1
RSU1	RS7	SE6L2
S100P	RSSA	SEPP1
S10A2	RSU1	SFRP1
S10A4	RTN3	SG1D1
S10A6	S100P	SG2A1
S10A7	S10A2	SG3A1
S10A8	S10A4	SH3L1
S10A9	S10A6	SH3L2
S10AA	S10A7	SH3L3
S10AB	S10A8	SHBG
S10AC	S10A9	SHPS1
S10AE	S10AA	SIAE
S10AG	S10AB	SIAS
SAA1	S10AC	SIAT1
SAA4	S10AE	SIL1
SAHH	S10AG	SKAP2
SAMP	SAA1	SKP1
SAP	SAA4	SLPI
SAP3	SAHH	SLUR1
SBP1	SAMP	SLUR2
SBSN	SAP	SMD1
SCEL	SAP3	SMD3
SDCB1	SBP1	SMR3B
SE6L2	SBSN	SNAA
SEPP1	SCEL	SODC
SFRP1	SDCB1	SODE
SG1D1	SE6L2	SODM
SG2A1	SEPP1	SPB10
SG3A1	SFRP1	SPB13
SH3L1	SG1D1	SPB3
SH3L2	SG2A1	SPB4
SH3L3	SG3A1	SPB5
SHBG	SH3L1	SPB6
SHPS1	SH3L2	SPB8
SIAE	SH3L3	SPIT1
SIAS	SHBG	SPIT2
SIAT1	SHPS1	SPR1A
SIL1	SIAE	SPR1B
SKP1	SIAS	SPR2D
SLPI	SIAT1	SPR2E
SLUR1	SIL1	SPR2F
SLUR2	SKAP2	SPRL1
SMD1	SKP1	SPRR3
SMD3	SLPI	SPSY
SMR3B	SLUR1	SPTB2
SNAA	SLUR2	SPTN1
SODC	SMD1	SRSF3
SODE	SMD3	SSBP
SODM	SMR3B	ST1A1
SPB10	SNAA	ST2B1
SPB13	SODC	STAT
SPB3	SODE	STIP1
SPB4	SODM	STOM
SPB5	SPB10	STXB2
SPB6	SPB13	SUMF2
SPB8	SPB3	SUMO2
SPIT1	SPB4	SYHC
SPIT2	SPB5	SYN1
SPR1A	SPB6	SYTC
SPR1B	SPB8	SYUG
SPR2D	SPIT1	SYWC
SPR2E	SPIT2	T132A
SPR2F	SPR1A	TACD2
SPRL1	SPR1B	TAGL2
SPRR3	SPR2D	TALDO
SPS1	SPR2E	TBA1B
SPSY	SPR2F	TBA4A
SPTB2	SPRL1	TBB4A
SPTN1	SPRR3	TBB4B
SRSF3	SPS1	TBB5
SSBP	SPSY	TBCA
ST1A1	SPTB2	TCO1
ST2B1	SPTN1	TCP4
STAT	SRSF3	TCPA
STIP1	SSBP	TCPB
STK4	ST1A1	TCPD
STOM	ST2B1	TCPE
STX7	STAT	TCPG
STXB2	STIP1	TCPH
SUMF2	STK4	TCPQ
SUMO2	STOM	TCPZ
SYHC	STX7	TCTP
SYN1	STXB2	TERA
SYTC	SUMF2	TETN
SYUG	SUMO2	TFF1
SYWC	SYHC	TFF3
T132A	SYN1	TGM1
TACD2	SYTC	TGM3
TAGL2	SYUG	THBG
TALDO	SYWC	THIC
TBA1B	T132A	THIO
TBA4A	TACD2	THRB
TBB4B	TAGL2	THTM
TBB5	TALDO	THTR
TBCA	TBA1B	TIG1
TCO1	TBA4A	TIMP1
TCP4	TBB4B	TIMP2
TCPA	TBB5	TKT
TCPB	TBCA	TLN1
TCPD	TCO1	TM11B
TCPE	TCP4	TM11D
TCPG	TCPA	TM11E
TCPH	TCPB	TMED7
TCPQ	TCPD	TMEDA
TCPZ	TCPE	TMOD3
TCTP	TCPG	TNF13
TERA	TCPH	TNR19
TETN	TCPQ	TOLIP
TFF1	TCPZ	TOM1
TFF3	TCTP	TPD52
TGM1	TERA	TPD54
TGM3	TETN	TPIS
THBG	TFF1	TPM1
THIC	TFF3	TPM3
THIO	TGM1	TPM4
THRB	TGM3	TPP1
THTM	THBG	TPPP3
THTR	THIC	TRFE
TIG1	THIO	TRFL
TIMP1	THRB	TRFM
TIMP2	THTM	TRI29
TKT	THTR	TRXR1
TLN1	TIG1	TSNAX
TM11B	TIMP1	TSP1
TM11D	TIMP2	TTHY
TM11E	TKT	TWF1
TMED7	TLN1	TWF2
TMEDA	TM11B	TXD17
TMOD3	TM11D	TXND5
TNF13	TM11E	TXNL1
TNR19	TMED7	TYB10
TOLIP	TMEDA	TYB4
TOM1	TMOD3	TYPH
TPD52	TNF13	UB2D3
TPD54	TNR19	UB2L3
TPIS	TOLIP	UB2V1
TPM1	TOM1	UB2V2
TPM3	TPD52	UBA1
TPM4	TPD54	UBB
TPP1	TPIS	UBC9
TPPP3	TPM1	UBE2K
TRFE	TPM3	UBE2N
TRFL	TPM4	UCHL3
TRFM	TPP1	UFC1
TRI29	TPPP3	UGDH
TRXR1	TRFE	UGGG1
TSNAX	TRFL	UGPA
TSP1	TRFM	UN13D
TSTD1	TRI29	UTER
TTHY	TRXR1	VAPA
TWF1	TSNAX	VAS1
TWF2	TSP1	VASP
TXD17	TSTD1	VAT1
TXND5	TTHY	VATA
TXNL1	TWF1	VATB2
TYB10	TWF2	VIME
TYB4	TXD17	VINC
TYPH	TXND5	VP26A
UB2D3	TXNL1	VPS29
UB2L3	TYB10	VS10L
UB2V1	TYB4	VTDB
UB2V2	TYPH	VTNC
UBA1	UB2D3	VWA1
UBB	UB2L3	WASP
UBC9	UB2V1	WDFY4
UBE2K	UB2V2	WDR1
UBE2N	UBA1	WFDC2
UBP5	UBB	XPP1
UCHL3	UBC9	XRCC5
UFC1	UBE2K	ZA2G
UFM1	UBE2N	ZG16B
UGDH	UBP5	ZN185
UGPA	UCHL3
ULBP6	UFC1
UN13D	UFM1
UTER	UGDH
VAPA	UGGG1
VAS1	UGPA
VASP	ULBP6
VAT1	UN13D
VATA	UTER
VATB2	VAPA
VIME	VAS1
VINC	VASP
VPS29	VAT1
VS10L	VATA
VTA1	VATB2
VTDB	VIME
VTNC	VINC
VWA1	VP26A
WASP	VPS29
WDFY4	VS10L
WDR1	VTA1
WFDC2	VTDB
XPP1	VTNC
XRCC5	VWA1
ZA2G	WASP
ZG16B	WDFY4
ZN185	WDR1
	WFDC2
	XPP1
	XRCC5
	ZA2G
	ZG16B
	ZN185

## Sheet: Comparison results MSStats
Identified human proteins		Database content
Protein	Label	log2FC	SE	Tvalue	DF	pvalue	issue	MissingPercentage	ImputationPercentage
1433B	a_healthy-b_ulcer	-0.162257	0.306064	-0.53014	6	0.615051		0.222222	0.222222
1433E	a_healthy-b_ulcer	0.0344779	0.332737	0.103619	6	0.920848		0.159722	0.159722
1433F	a_healthy-b_ulcer	-0.0426312	0.265216	-0.160741	6	0.877573		0.261905	0.261905
1433G	a_healthy-b_ulcer	-0.0225631	0.292839	-0.0770496	6	0.941089		0.287879	0.287879
1433S	a_healthy-b_ulcer	0.0255982	0.35031	0.0730731	6	0.944123		0.130435	0.130435
1433T	a_healthy-b_ulcer	-0.0472052	0.380781	-0.123969	6	0.905388		0.518519	0.518519
1433Z	a_healthy-b_ulcer	0.105858	0.357393	0.296196	6	0.777065		0.189498	0.189498
2AAA	a_healthy-b_ulcer	-0.110002	0.361571	-0.304234	5	0.773204		0.25	0.25
2ABA	a_healthy-b_ulcer	0.0267972	0.559328	0.0479097	3	0.964799		0.166667	0
4F2	a_healthy-b_ulcer	-0.23197	0.253887	-0.913672	4	0.41258		0.166667	0.166667
6PGD	a_healthy-b_ulcer	0.0609268	0.383947	0.158685	6	0.879123		0.234767	0.234767
6PGL	a_healthy-b_ulcer	0.102124	0.219283	0.465718	6	0.657843		0.185185	0.185185
A1AG1	a_healthy-b_ulcer	-0.535325	0.378625	-1.41387	6	0.207129		0.192708	0.192708
A1AG2	a_healthy-b_ulcer	-0.826253	0.503581	-1.64075	6	0.151958		0.388889	0.388889
A1AT	a_healthy-b_ulcer	-0.969168	0.627757	-1.54386	6	0.17357		0.179078	0.179078
A1BG	a_healthy-b_ulcer	-0.662592	0.443001	-1.49569	6	0.185366		0.162879	0.162879
A2AP	a_healthy-b_ulcer	-0.647742	0.356591	-1.81648	4	0.143462		0.25	0.25
A2GL	a_healthy-b_ulcer	-0.0951333	0.273781	-0.34748	6	0.740095		0.0507246	0.0507246
A2MG	a_healthy-b_ulcer	-0.892178	0.414977	-2.14995	6	0.0751119		0.195349	0.195349
A2ML1	a_healthy-b_ulcer	0.0656658	0.321347	0.204346	6	0.844839		0.243842	0.243842
A4	a_healthy-b_ulcer	-0.229157	0.109469	-2.09335	5	0.0905137		0.25	0.25
AACT	a_healthy-b_ulcer	-0.869404	0.3033	-2.86648	6	0.0285582		0.142857	0.142857
AATC	a_healthy-b_ulcer	0.174029	0.307253	0.566404	6	0.591659		0.183908	0.183908
AATM	a_healthy-b_ulcer	-0.0797151	0.452171	-0.176294	6	0.865863		0.136364	0.136364
AB1IP	a_healthy-b_ulcer	0.0166909	0.189731	0.0879713	2	0.937915		0.5	0.166667
ABHEB	a_healthy-b_ulcer	-0.147788	0.215764	-0.684952	6	0.518944		0.0666667	0.0666667
ABRAL	a_healthy-b_ulcer	-0.22818	0.172137	-1.32557	4	0.255621		0	0
ACAP1	a_healthy-b_ulcer	0.0326867	0.565237	0.0578283	6	0.955763		0	0
ACBP	a_healthy-b_ulcer	0.126042	0.46367	0.271836	6	0.79486		0.25	0.25
ACL6A	a_healthy-b_ulcer						completeMissing	1	0
ACLY	a_healthy-b_ulcer	-0.344493	0.125613	-2.74249	4	0.0517729		0.25	0.25
ACOC	a_healthy-b_ulcer	-0.219788	0.51471	-0.427014	2	0.710945		0.541667	0.375
ACON	a_healthy-b_ulcer	-0.0575186	0.285239	-0.201651	4	0.850029		0.25	0.25
ACPH	a_healthy-b_ulcer	0.0440374	0.297095	0.148226	6	0.88702		0.166667	0.166667
ACTB	a_healthy-b_ulcer	0.0368691	0.454135	0.0811855	6	0.937935		0.254982	0.254982
ACTBL	a_healthy-b_ulcer	0.120188	0.752582	0.159701	4	0.880857		0.5	0.333333
ACTC	a_healthy-b_ulcer	-0.419058	0.358119	-1.17016	6	0.286306		0.189655	0.189655
ACTG	a_healthy-b_ulcer	0.0200081	0.423851	0.0472055	6	0.963881		0.333333	0.333333
ACTN1	a_healthy-b_ulcer	-0.150387	0.483202	-0.31123	6	0.766156		0.3	0.3
ACTN4	a_healthy-b_ulcer	-0.0581708	0.314798	-0.184788	6	0.859483		0.246795	0.246795
ACTZ	a_healthy-b_ulcer	-0.0185376	0.298131	-0.0621794	4	0.953403		0.666667	0.666667
ADAM9	a_healthy-b_ulcer	0.116338	0.170195	0.68356	5	0.524637		0.333333	0.333333
ADH7	a_healthy-b_ulcer	0.279722	0.457923	0.610849	6	0.563708		0.265432	0.265432
ADHX	a_healthy-b_ulcer	0.327589	0.329823	0.993227	5	0.366203		0.111111	0.111111
ADIRF	a_healthy-b_ulcer	0.445637	0.472825	0.942498	6	0.382321		0.34375	0.34375
ADK	a_healthy-b_ulcer	0.16254	0.447765	0.363003	6	0.729048		0.305556	0.305556
ADSV	a_healthy-b_ulcer	-0.462599	0.43041	-1.07479	5	0.331577		0.285714	0.285714
AFAM	a_healthy-b_ulcer	-0.760335	0.412517	-1.84316	6	0.114874		0.344444	0.344444
AGAL	a_healthy-b_ulcer	0.230927	0.114913	2.00958	6	0.0912079		0.194444	0.194444
AGR2	a_healthy-b_ulcer	0.490521	0.485251	1.01086	4	0.369264		0.555556	0.388889
AGRG1	a_healthy-b_ulcer	-0.0743339	0.23644	-0.314388	6	0.763871		0	0
AGRG6	a_healthy-b_ulcer	-0.0641312	0.16109	-0.398109	5	0.70698		0	0
AHNK	a_healthy-b_ulcer	0.141455	0.499128	0.283404	6	0.786392		0.347222	0.347222
AK1A1	a_healthy-b_ulcer	0.0817025	0.395752	0.206449	6	0.843268		0.217391	0.217391
AK1BA	a_healthy-b_ulcer	-0.0141449	0.348244	-0.0406179	6	0.968918		0.253333	0.253333
AK1C2	a_healthy-b_ulcer	0.241753	0.442442	0.546407	4	0.613835		0	0
AL1A1	a_healthy-b_ulcer	0.144511	0.248631	0.581226	6	0.582248		0.183333	0.183333
AL1A3	a_healthy-b_ulcer	0.00823842	0.287958	0.0286098	3	0.978973		0.25	0.25
AL3A1	a_healthy-b_ulcer	0.0637351	0.32551	0.195801	6	0.851229		0.198113	0.198113
AL7A1	a_healthy-b_ulcer	0.010381	0.30509	0.0340261	5	0.974173		0.363636	0.363636
AL9A1	a_healthy-b_ulcer	0.0543422	0.394771	0.137655	6	0.895016		0.238889	0.238889
ALBU	a_healthy-b_ulcer	-0.533898	0.621665	-0.85882	6	0.423417		0.183767	0.183767
ALDH2	a_healthy-b_ulcer	0.0497386	0.42787	0.116247	4	0.913059		0.259259	0.259259
ALDOA	a_healthy-b_ulcer	0.168812	0.319077	0.529064	6	0.615754		0.183849	0.183849
ALDOC	a_healthy-b_ulcer	-0.0884875	0.217655	-0.40655	6	0.698443		0.288889	0.288889
ALS	a_healthy-b_ulcer	-0.208187	0.225103	-0.924855	2	0.452677		0.333333	0.166667
AMBP	a_healthy-b_ulcer	-1.00496	0.580059	-1.73251	6	0.133889		0.166667	0.166667
AMD	a_healthy-b_ulcer	-0.0646115	0.170719	-0.378467	6	0.718113		0.288462	0.288462
AMPB	a_healthy-b_ulcer	-0.105359	0.191966	-0.548841	6	0.602924		0.283333	0.283333
AMPL	a_healthy-b_ulcer	-0.727757	0.579655	-1.2555	5	0.264775		0.404762	0.404762
AMPN	a_healthy-b_ulcer	0.610002	0.332776	1.83307	3	0.164167		0.5	0.5
AMY1	a_healthy-b_ulcer	0.326554	0.277608	1.17631	6	0.284022		0.168992	0.168992
AMY2B	a_healthy-b_ulcer	0.466046	0.170912	2.72682	6	0.0343306		0.316667	0.316667
AN32A	a_healthy-b_ulcer	-0.386114	0.409644	-0.94256	5	0.389183		0.166667	0.166667
AN32B	a_healthy-b_ulcer	-1.09295	0.608355	-1.79657	2	0.214239		0.166667	0
ANAG	a_healthy-b_ulcer	-0.0395003	0.106339	-0.371455	6	0.723063		0.333333	0.333333
ANGL1	a_healthy-b_ulcer	0.381661	0.30433	1.2541	5	0.265241		0.0833333	0.0833333
ANGT	a_healthy-b_ulcer	-1.1914	0.628355	-1.89607	6	0.10675		0.131944	0.131944
ANT3	a_healthy-b_ulcer	-0.693007	0.445106	-1.55695	6	0.170489		0.199074	0.199074
ANX11	a_healthy-b_ulcer	-0.0883163	0.232567	-0.379746	6	0.717212		0.583333	0.583333
ANXA1	a_healthy-b_ulcer	0.0655337	0.344053	0.190476	6	0.855218		0.198966	0.198966
ANXA2	a_healthy-b_ulcer	0.210807	0.369856	0.569971	6	0.589386		0.225146	0.225146
ANXA3	a_healthy-b_ulcer	-0.235291	0.357305	-0.658516	6	0.534644		0.25	0.25
ANXA4	a_healthy-b_ulcer	-0.421309	0.397457	-1.06001	6	0.329935		0.433333	0.433333
ANXA5	a_healthy-b_ulcer	-0.702836	0.342047	-2.05479	6	0.0856715		0.186275	0.186275
ANXA6	a_healthy-b_ulcer	-0.08673	0.414505	-0.209238	6	0.841186		0.521739	0.521739
ANXA7	a_healthy-b_ulcer	-0.312298	0.19801	-1.57719	4	0.189887		0	0
AP1B1	a_healthy-b_ulcer	-0.191981	0.320612	-0.598795	6	0.571209		0.333333	0.333333
AP2B1	a_healthy-b_ulcer	-0.156012	0.165622	-0.941977	1	0.519016		0.166667	0
APEX1	a_healthy-b_ulcer	-0.180499	0.280991	-0.642368	6	0.544382		0.433333	0.433333
APOA1	a_healthy-b_ulcer	-0.482705	0.540303	-0.893397	6	0.40605		0.230159	0.230159
APOA2	a_healthy-b_ulcer	-0.801666	0.724036	-1.10722	6	0.310602		0.265152	0.265152
APOA4	a_healthy-b_ulcer	-0.68638	0.264104	-2.59889	6	0.0407227		0.234375	0.234375
APOB	a_healthy-b_ulcer	-1.23963	0.454838	-2.72543	6	0.034394		0.420635	0.420635
APOC1	a_healthy-b_ulcer	-0.557908	0.441963	-1.26234	5	0.262502		0.266667	0.266667
APOC3	a_healthy-b_ulcer	-0.780064	0.548641	-1.42181	2	0.291002		0.166667	0.166667
APOD	a_healthy-b_ulcer	-0.350043	0.357784	-0.978366	6	0.365677		0.291667	0.291667
APOE	a_healthy-b_ulcer	-0.539136	0.483718	-1.11457	6	0.30768		0.309524	0.309524
APOH	a_healthy-b_ulcer	-0.667395	0.280432	-2.37989	6	0.0547766		0.257576	0.257576
APOL1	a_healthy-b_ulcer	-Inf					oneConditionMissing	0.666667	0
APT	a_healthy-b_ulcer	0.0614508	0.270772	0.226946	5	0.829452		0.190476	0.190476
AQP5	a_healthy-b_ulcer	-0.10499	0.490004	-0.214263	5	0.838806		0	0
ARC1A	a_healthy-b_ulcer	0.18767	0.280533	0.668977	5	0.533152		0.354167	0.354167
ARC1B	a_healthy-b_ulcer	0.16986	0.464229	0.365897	6	0.726997		0.285714	0.285714
ARF3	a_healthy-b_ulcer	-0.640247	0.499421	-1.28198	6	0.247155		0.25	0.25
ARF5	a_healthy-b_ulcer	-Inf					oneConditionMissing	0.833333	0
ARGI1	a_healthy-b_ulcer	-0.248315	0.303718	-0.817584	6	0.44484		0.2	0.2
ARK72	a_healthy-b_ulcer	0.0142564	0.560351	0.0254419	2	0.982013		0.583333	0.25
ARLY	a_healthy-b_ulcer	Inf					oneConditionMissing	0.666667	0
ARP2	a_healthy-b_ulcer	-0.101039	0.437046	-0.231186	6	0.824852		0.231884	0.231884
ARP3	a_healthy-b_ulcer	-0.0329568	0.422463	-0.0780111	6	0.940356		0.172414	0.172414
ARPC2	a_healthy-b_ulcer	-0.19818	0.25282	-0.783877	6	0.462925		0.175439	0.175439
ARPC3	a_healthy-b_ulcer	0.0489427	0.506211	0.0966842	6	0.926126		0.255556	0.255556
ARPC4	a_healthy-b_ulcer	-0.175889	0.289865	-0.606796	6	0.566223		0.238095	0.238095
ARPC5	a_healthy-b_ulcer	-0.0462908	0.363817	-0.127237	6	0.90291		0.2	0.2
ARSA	a_healthy-b_ulcer	-0.337771	0.188078	-1.79592	6	0.122644		0.0833333	0.0833333
ASAH1	a_healthy-b_ulcer	-0.0316096	0.266736	-0.118505	6	0.909535		0.0833333	0.0833333
ASC	a_healthy-b_ulcer	-0.337198	0.40975	-0.822936	6	0.442016		0.194444	0.194444
ASM3B	a_healthy-b_ulcer	-0.0022225	0.433412	-0.00512791	3	0.99623		0	0
ASPG	a_healthy-b_ulcer	-0.100637	0.253306	-0.397294	1	0.759248		0.416667	0.25
ATG3	a_healthy-b_ulcer	-0.663568			0			0.666667	0
ATOX1	a_healthy-b_ulcer	-0.0112207	0.249912	-0.0448984	5	0.965926		0.208333	0.208333
ATPA	a_healthy-b_ulcer	-0.0430699	0.459724	-0.0936863	5	0.928997		0.106061	0.106061
ATPB	a_healthy-b_ulcer	-0.176268	0.459197	-0.383861	6	0.714316		0.234848	0.234848
ATPD	a_healthy-b_ulcer	-0.491876	0.083895	-5.86299	2	0.0278803		0	0
ATRN	a_healthy-b_ulcer	-0.204778	0.159481	-1.28402	6	0.246485		0.205128	0.205128
AXA81	a_healthy-b_ulcer	-0.334112	0.275521	-1.21265	6	0.270837		0.597222	0.597222
B2L15	a_healthy-b_ulcer	-0.184745	0.396819	-0.465565	4	0.665746		0.166667	0
B2MG	a_healthy-b_ulcer	0.170215	0.273839	0.621587	6	0.557077		0.231707	0.231707
B4GA1	a_healthy-b_ulcer	-0.0121502	0.0978033	-0.124231	5	0.905972		0.166667	0.166667
B4GT1	a_healthy-b_ulcer	-0.24628	0.52335	-0.470584	6	0.654558		0.416667	0.416667
BAG3	a_healthy-b_ulcer	0.492111	0.158813	3.09869	2	0.090267		0.722222	0.388889
BASP1	a_healthy-b_ulcer	-0.010693	0.364527	-0.029334	6	0.97755		0.166667	0.166667
BAX	a_healthy-b_ulcer						completeMissing	1	0
BGLR	a_healthy-b_ulcer							0.5	0
BIEA	a_healthy-b_ulcer	-0.0750445	0.236826	-0.316877	6	0.762073		0.366667	0.366667
BIN2	a_healthy-b_ulcer						completeMissing	1	0
BIP	a_healthy-b_ulcer	0.0508515	0.238117	0.213556	6	0.837965		0.176587	0.176587
BLMH	a_healthy-b_ulcer	0.0851446	0.236164	0.360531	6	0.730803		0.333333	0.333333
BLVRB	a_healthy-b_ulcer	-0.355471	0.375849	-0.945782	6	0.380773		0.416667	0.416667
BPI	a_healthy-b_ulcer	-0.0974297	0.295294	-0.329941	6	0.75266		0.410256	0.410256
BPIA2	a_healthy-b_ulcer	-0.384982	0.375585	-1.02502	6	0.344892		0.25303	0.25303
BPIB1	a_healthy-b_ulcer	0.0969593	0.328089	0.295527	6	0.777552		0.216667	0.216667
BPIB2	a_healthy-b_ulcer	-0.287149	0.430333	-0.667272	6	0.529411		0.201852	0.201852
BPNT1	a_healthy-b_ulcer	0.312105	0.562451	0.554901	2	0.634737		0.583333	0.416667
BSSP4	a_healthy-b_ulcer	-0.063501	0.25654	-0.247528	2	0.827592		0.333333	0
BST1	a_healthy-b_ulcer	0.0283794	0.342847	0.0827757	6	0.936722		0.425926	0.425926
BTD	a_healthy-b_ulcer	-0.257318	0.407994	-0.630691	6	0.551493		0	0
C1GLC	a_healthy-b_ulcer						completeMissing	1	0
C1QB	a_healthy-b_ulcer	-0.120978	0.382342	-0.316413	1	0.804911		0.583333	0.25
C1QBP	a_healthy-b_ulcer	-Inf					oneConditionMissing	0.833333	0.166667
C1QC	a_healthy-b_ulcer	-0.430439	0.369027	-1.16642	4	0.308247		0.388889	0.388889
C1QT3	a_healthy-b_ulcer	0.178228	0.411704	0.432902	6	0.680214		0.375	0.375
C1R	a_healthy-b_ulcer	-0.548168	0.292205	-1.87597	5	0.119493		0.2	0.2
C1RL	a_healthy-b_ulcer	-0.128347	0.437542	-0.293336	6	0.779146		0.222222	0.222222
C1S	a_healthy-b_ulcer	-0.811607	0.486428	-1.6685	5	0.156088		0.433333	0.433333
C4BPA	a_healthy-b_ulcer	-0.587729	0.633266	-0.928092	6	0.38917		0.294872	0.294872
CAB45	a_healthy-b_ulcer	0.166451	0.279082	0.596422	6	0.572692		0.242424	0.242424
CADH1	a_healthy-b_ulcer	0.100506	0.357011	0.281519	6	0.787769		0.2	0.2
CADM4	a_healthy-b_ulcer	-0.233857	0.0363379	-6.43562	0			0.333333	0
CAH1	a_healthy-b_ulcer	-2.25727	0.44183	-5.10891	5	0.00374192		0.291667	0.291667
CAH2	a_healthy-b_ulcer	-0.739552	0.2292	-3.22666	6	0.0179858		0.296296	0.296296
CAH6	a_healthy-b_ulcer	0.281239	0.327884	0.857741	6	0.423968		0.193215	0.193215
CALL3	a_healthy-b_ulcer	-0.17116	0.371755	-0.460411	6	0.661435		0.128788	0.128788
CALL5	a_healthy-b_ulcer	0.211748	0.470496	0.450053	6	0.668475		0.12963	0.12963
CALM1	a_healthy-b_ulcer	-0.182819	0.272563	-0.670739	6	0.527348		0.179487	0.179487
CALR	a_healthy-b_ulcer	-0.334796	0.358118	-0.934876	6	0.385933		0.22043	0.22043
CALU	a_healthy-b_ulcer	0.047615	0.213896	0.222608	6	0.831225		0.0714286	0.0714286
CALX	a_healthy-b_ulcer	-0.455558	0.476584	-0.955883	4	0.393262		0.6	0.433333
CAMP	a_healthy-b_ulcer	0.171393	0.313483	0.546739	6	0.60428		0.133333	0.133333
CAN1	a_healthy-b_ulcer	-0.0253092	0.253564	-0.0998141	6	0.923743		0.571429	0.571429
CAN2	a_healthy-b_ulcer	-0.197868	0.231617	-0.854288	3	0.455737		0.333333	0.333333
CANT1	a_healthy-b_ulcer	0.00349619	0.119256	0.0293166	6	0.977563		0.316667	0.316667
CAP1	a_healthy-b_ulcer	-0.102383	0.4143	-0.247122	6	0.813052		0.267857	0.267857
CAP7	a_healthy-b_ulcer	-0.0260688	0.491395	-0.0530506	6	0.959414		0.419753	0.419753
CAPG	a_healthy-b_ulcer	-0.0797349	0.311469	-0.255996	6	0.806505		0.333333	0.333333
CAPZB	a_healthy-b_ulcer	0.127505	0.378996	0.336429	6	0.748002		0.184211	0.184211
CASPE	a_healthy-b_ulcer	0.257762	0.235291	1.0955	6	0.315311		0.0416667	0.0416667
CATA	a_healthy-b_ulcer	-0.0939524	0.365479	-0.257066	6	0.805716		0.189189	0.189189
CATB	a_healthy-b_ulcer	0.183773	0.20871	0.880518	6	0.412455		0.231183	0.231183
CATC	a_healthy-b_ulcer	0.244954	0.249787	0.980649	6	0.364637		0.222222	0.222222
CATD	a_healthy-b_ulcer	0.0569339	0.129603	0.439295	6	0.675827		0.196581	0.196581
CATG	a_healthy-b_ulcer	0.638848	0.520981	1.22624	6	0.266046		0.491667	0.491667
CATH	a_healthy-b_ulcer	0.245144	0.380148	0.644864	6	0.54287		0.5	0.5
CATL1	a_healthy-b_ulcer	0.0761583	0.135736	0.561075	6	0.595064		0.151515	0.151515
CATS	a_healthy-b_ulcer	-0.242018	0.180375	-1.34175	6	0.228225		0.238095	0.238095
CATZ	a_healthy-b_ulcer	0.179336	0.234186	0.765781	6	0.472846		0.105263	0.105263
CAZA1	a_healthy-b_ulcer	0.0367571	0.387253	0.0949175	6	0.927471		0.133333	0.133333
CAZA2	a_healthy-b_ulcer	-0.0788072	0.383953	-0.205252	6	0.844161		0.5	0.5
CBG	a_healthy-b_ulcer	-0.840193	0.411302	-2.04276	6	0.0871106		0.361111	0.361111
CBPA4	a_healthy-b_ulcer	0.283805	0.344177	0.82459	5	0.447143		0.416667	0.25
CBPD	a_healthy-b_ulcer	0.200691	0.289618	0.692952	6	0.514253		0.229167	0.229167
CBPE	a_healthy-b_ulcer	-0.118559	0.165839	-0.714906	6	0.501523		0.160714	0.160714
CBPQ	a_healthy-b_ulcer	0.116939	0.215445	0.54278	6	0.606839		0.233333	0.233333
CBR1	a_healthy-b_ulcer	0.109175	0.467495	0.233532	6	0.823112		0.344444	0.344444
CBR3	a_healthy-b_ulcer	1.0553			0			0.666667	0
CBX3	a_healthy-b_ulcer	0.0820535	0.268101	0.306055	4	0.774831		0	0
CCL28	a_healthy-b_ulcer	0.533596	0.27358	1.95042	5	0.108612		0	0
CD109	a_healthy-b_ulcer	0.394525	0.366166	1.07745	5	0.330496		0.5	0.5
CD14	a_healthy-b_ulcer	-0.103561	0.32389	-0.31974	6	0.760006		0.0763889	0.0763889
CD177	a_healthy-b_ulcer	-0.0677569	0.390893	-0.173339	6	0.868085		0.518519	0.518519
CD44	a_healthy-b_ulcer	0.208426	0.17559	1.18701	6	0.280086		0.2	0.2
CD59	a_healthy-b_ulcer	0.136512	0.339597	0.401983	6	0.701625		0.140351	0.140351
CD5L	a_healthy-b_ulcer	-0.468065	0.548714	-0.853022	6	0.426383		0.102564	0.102564
CD9	a_healthy-b_ulcer	-0.274389	0.240892	-1.13905	6	0.298106		0.333333	0.333333
CDC42	a_healthy-b_ulcer	-0.179424	0.520449	-0.344748	6	0.742047		0.229167	0.229167
CDD	a_healthy-b_ulcer	0.140934	0.41658	0.338311	6	0.746653		0.219298	0.219298
CDSN	a_healthy-b_ulcer	0.43699	0.282191	1.54856	6	0.172458		0.0833333	0.0833333
CE046	a_healthy-b_ulcer	0.296543	0.245271	1.20904	5	0.280695		0	0
CEAM1	a_healthy-b_ulcer	0.0129344	0.166792	0.0775477	6	0.940709		0	0
CEAM5	a_healthy-b_ulcer	0.209545	0.13229	1.58398	5	0.17405		0.266667	0.266667
CEAM8	a_healthy-b_ulcer	0.219237	0.195234	1.12295	6	0.304375		0	0
CERU	a_healthy-b_ulcer	-0.721307	0.469062	-1.53776	6	0.175023		0.198413	0.198413
CFAB	a_healthy-b_ulcer	-0.480932	0.345975	-1.39008	6	0.213882		0.157005	0.157005
CFAD	a_healthy-b_ulcer	-Inf					oneConditionMissing	0.5	0
CFAH	a_healthy-b_ulcer	-0.778242	0.375284	-2.07374	6	0.0834544		0.196581	0.196581
CFAI	a_healthy-b_ulcer	-0.685853	0.437592	-1.56733	6	0.168081		0.233333	0.233333
CGRE1	a_healthy-b_ulcer	0.229162	0.1762	1.30058	4	0.263272		0	0
CH10	a_healthy-b_ulcer	-0.202694	0.303909	-0.666957	5	0.534339		0.378788	0.378788
CH3L1	a_healthy-b_ulcer	-0.579888	0.21146	-2.74231	6	0.0336326		0.111111	0.111111
CH3L2	a_healthy-b_ulcer	-0.3686	0.224522	-1.64171	6	0.151758		0.133333	0.133333
CH60	a_healthy-b_ulcer	-0.16981	0.321202	-0.528671	5	0.619651		0.156863	0.156863
CHID1	a_healthy-b_ulcer	0.532407	0.198192	2.68632	1	0.226868		0.333333	0
CHIT1	a_healthy-b_ulcer	0.0963458	0.331855	0.290325	6	0.781341		0.440476	0.440476
CHSP1	a_healthy-b_ulcer	0.303053	0.446644	0.678511	1	0.620474		0.444444	0.277778
CISY	a_healthy-b_ulcer	0.0761754	0.179803	0.42366	6	0.686581		0.181818	0.181818
CLCA4	a_healthy-b_ulcer	0.052836	0.343699	0.153727	6	0.882865		0.153846	0.153846
CLCB	a_healthy-b_ulcer	0.120216	0.678707	0.177125	1	0.888396		0.166667	0
CLH1	a_healthy-b_ulcer	-0.30283	0.90521	-0.334541	1	0.794476		0.5	0
CLIC1	a_healthy-b_ulcer	0.00333562	0.271328	0.0122937	6	0.99059		0.296296	0.296296
CLIC3	a_healthy-b_ulcer	0.0514159	0.722577	0.0711563	5	0.946032		0.388889	0.388889
CLN5	a_healthy-b_ulcer	-0.314916	0.26421	-1.19192	6	0.278295		0.416667	0.416667
CLUS	a_healthy-b_ulcer	0.0143048	0.431253	0.0331704	6	0.974615		0.247024	0.247024
CNBP1	a_healthy-b_ulcer	-0.0659413	0.296167	-0.222649	3	0.838106		0	0
CNDP1	a_healthy-b_ulcer	-0.00784102	0.0801807	-0.0977918	2	0.931016		0.166667	0
CNDP2	a_healthy-b_ulcer	-0.397808	0.481659	-0.825912	5	0.446459		0.428571	0.428571
CNFN	a_healthy-b_ulcer	0.138251	0.951343	0.145322	6	0.889216		0	0
CNN2	a_healthy-b_ulcer	-0.394651	0.601524	-0.656085	6	0.536103		0.393939	0.393939
CNPY2	a_healthy-b_ulcer	-0.0459568	0.33868	-0.135694	6	0.896502		0	0
CO2	a_healthy-b_ulcer	-0.463226	0.22131	-2.09311	2	0.171402		0.277778	0.111111
CO3	a_healthy-b_ulcer	-0.730532	0.38916	-1.8772	6	0.109579		0.196364	0.196364
CO4A	a_healthy-b_ulcer	-0.594819	0.550466	-1.08057	6	0.321395		0.291667	0.291667
CO4B	a_healthy-b_ulcer	-0.498403	0.424618	-1.17377	6	0.284965		0.246032	0.246032
CO5	a_healthy-b_ulcer	-0.471563	0.42199	-1.11747	6	0.306529		0.354167	0.354167
CO6	a_healthy-b_ulcer	-0.434876	0.328946	-1.32203	6	0.234323		0.333333	0.333333
CO6A1	a_healthy-b_ulcer	0.103109	0.216683	0.475853	6	0.65101		0.185185	0.185185
CO6A2	a_healthy-b_ulcer	0.057287	0.314592	0.182099	6	0.861501		0.388889	0.388889
CO7	a_healthy-b_ulcer	-0.580457	0.377225	-1.53876	4	0.198694		0.366667	0.2
CO8A	a_healthy-b_ulcer	0.222596	0.254496	0.874654	2	0.473998		0.416667	0.25
CO8B	a_healthy-b_ulcer	-0.477654	0.497673	-0.959775	2	0.438446		0.166667	0
CO8G	a_healthy-b_ulcer	-0.373141	0.288088	-1.29524	5	0.251815		0.333333	0.333333
CO9	a_healthy-b_ulcer	-0.678212	0.38906	-1.74321	6	0.131924		0.3125	0.3125
COAA1	a_healthy-b_ulcer	0.504627	0.509725	0.989998	0			0.5	0
COEA1	a_healthy-b_ulcer	0.6531	0.286431	2.28013	5	0.0715266		0.547619	0.547619
COF1	a_healthy-b_ulcer	0.0223738	0.361776	0.0618444	6	0.952695		0.230159	0.230159
COMT	a_healthy-b_ulcer	0.766278	0.24218	3.16409	0			0.333333	0
COPD	a_healthy-b_ulcer	0.0417665	0.26906	0.155231	5	0.882711		0	0
COPZ1	a_healthy-b_ulcer	-0.130863	0.454824	-0.287721	5	0.785104		0.5	0.5
COR1A	a_healthy-b_ulcer	0.0696729	0.473875	0.147028	6	0.887926		0.195035	0.195035
COR1C	a_healthy-b_ulcer	-0.0217747	0.40002	-0.0544342	3	0.960011		0	0
COTL1	a_healthy-b_ulcer	-0.284793	0.427447	-0.666265	6	0.530011		0.412281	0.412281
CP089	a_healthy-b_ulcer	0.577894	0.690875	0.836467	3	0.464281		0.333333	0
CPN2	a_healthy-b_ulcer	-0.524103	0.294408	-1.78019	4	0.149651		0.25	0.0833333
CPNE1	a_healthy-b_ulcer	-Inf					oneConditionMissing	0.666667	0
CPNE3	a_healthy-b_ulcer	-0.123616	0.246669	-0.501139	6	0.634124		0.388889	0.388889
CPNS1	a_healthy-b_ulcer	-0.35833	0.306486	-1.16916	6	0.286682		0.314815	0.314815
CPPED	a_healthy-b_ulcer	-0.0320821	0.34409	-0.0932373	6	0.92875		0.233333	0.233333
CRIP1	a_healthy-b_ulcer	0.0796398	0.267493	0.297726	4	0.780735		0.25	0.25
CRIS3	a_healthy-b_ulcer	0.279138	0.395731	0.705372	6	0.507026		0.282178	0.282178
CRNN	a_healthy-b_ulcer	0.073248	0.24275	0.301742	6	0.773034		0.22043	0.22043
CSK	a_healthy-b_ulcer	0.081732	0.237269	0.344471	0			0.333333	0
CTNA1	a_healthy-b_ulcer						completeMissing	1	0
CUTA	a_healthy-b_ulcer	0.0615378	0.160603	0.383168	6	0.714803		0	0
CX6B1	a_healthy-b_ulcer	0.014176	0.250577	0.0565734	5	0.957076		0	0
CXCL5	a_healthy-b_ulcer	-0.0153177	0.524486	-0.0292052	6	0.977648		0.5	0.5
CY24B	a_healthy-b_ulcer	0.0899056	0.57966	0.155101	6	0.881828		0.291667	0.291667
CYBP	a_healthy-b_ulcer	0.0752457	0.304137	0.247407	5	0.814432		0	0
CYC	a_healthy-b_ulcer	0.0790606	0.396406	0.199443	6	0.848503		0.1	0.1
CYRIB	a_healthy-b_ulcer	-0.0831374	0.428337	-0.194093	6	0.852508		0.0277778	0.0277778
CYTA	a_healthy-b_ulcer	0.102837	0.330935	0.310746	6	0.766506		0.472222	0.472222
CYTB	a_healthy-b_ulcer	0.189439	0.297769	0.636195	6	0.548134		0.216216	0.216216
CYTC	a_healthy-b_ulcer	0.343184	0.281654	1.21846	6	0.268781		0.273148	0.273148
CYTD	a_healthy-b_ulcer	0.00736704	0.407473	0.0180798	6	0.986161		0.220779	0.220779
CYTM	a_healthy-b_ulcer	0.192673	0.128093	1.50416	5	0.192869		0.166667	0.166667
CYTN	a_healthy-b_ulcer	0.261522	0.213619	1.22424	6	0.266745		0.153427	0.153427
CYTS	a_healthy-b_ulcer	0.176433	0.354902	0.497132	6	0.636784		0.218391	0.218391
CYTT	a_healthy-b_ulcer	-0.255178	0.472675	-0.539858	6	0.608732		0.289157	0.289157
DAF	a_healthy-b_ulcer	-0.175964	0.201648	-0.872629	6	0.416416		0.166667	0.166667
DAG1	a_healthy-b_ulcer	0.164508	0.313564	0.52464	6	0.618644		0.333333	0.333333
DBNL	a_healthy-b_ulcer	-0.0282719	0.289627	-0.0976147	6	0.925417		0.194444	0.194444
DCD	a_healthy-b_ulcer	-1.00714	0.914368	-1.10146	4	0.33252		0.541667	0.208333
DCTN2	a_healthy-b_ulcer						completeMissing	1	0
DDAH1	a_healthy-b_ulcer	0.211412	0.257342	0.82152	4	0.457494		0	0
DDAH2	a_healthy-b_ulcer	0.173031	0.427985	0.404293	4	0.706681		0.47619	0.47619
DECR	a_healthy-b_ulcer	-0.0480379	0.16779	-0.286299	4	0.788866		0	0
DEF1	a_healthy-b_ulcer	0.703224	0.579145	1.21424	5	0.27887		0	0
DEF3	a_healthy-b_ulcer	0.234517	0.526047	0.44581	6	0.671371		0.185185	0.185185
DEFB1	a_healthy-b_ulcer	-0.0725837	1.27441	-0.0569549	0			0.5	0
DESP	a_healthy-b_ulcer	-0.0255346	0.637604	-0.0400477	6	0.969354		0.446078	0.446078
DEST	a_healthy-b_ulcer	0.158022	0.276016	0.572511	5	0.591756		0.166667	0.166667
DHE3	a_healthy-b_ulcer	0.117129	0.0971512	1.20563	0			0.777778	0.444444
DHPR	a_healthy-b_ulcer	0.107812	0.656081	0.164327	6	0.87487		0.5	0.5
DHR11	a_healthy-b_ulcer	0.0323833	0.585549	0.0553042	1	0.964828		0.166667	0
DIAC	a_healthy-b_ulcer	0.0644534	0.144022	0.447526	6	0.670199		0.351852	0.351852
DIAP1	a_healthy-b_ulcer	-0.0894304	0.215155	-0.415655	1	0.749217		0.5	0
DIRA2	a_healthy-b_ulcer	0.351428	0.706979	0.497084	2	0.668396		0.166667	0
DLDH	a_healthy-b_ulcer	0.191841	0.190936	1.00474	4	0.37187		0.444444	0.444444
DLRB2	a_healthy-b_ulcer	0.153549	0.153516	1.00022	3	0.390913		0	0
DMBT1	a_healthy-b_ulcer	0.0672758	0.436806	0.154018	6	0.882646		0.223133	0.223133
DNAS1	a_healthy-b_ulcer	-0.279821	0.105534	-2.65148	0			0.333333	0
DNER	a_healthy-b_ulcer	-0.0352378	0.13636	-0.258417	6	0.804721		0.119048	0.119048
DNJB9	a_healthy-b_ulcer	0.174814			0			0.666667	0
DNJC3	a_healthy-b_ulcer	0.114124	0.231978	0.491958	6	0.640228		0.444444	0.444444
DNJC8	a_healthy-b_ulcer	-0.34603	0.527284	-0.656249	2	0.579073		0.5	0.333333
DNPH1	a_healthy-b_ulcer	0.0705091	0.369687	0.190726	5	0.856242		0	0
DNS2A	a_healthy-b_ulcer	0.0317098	0.230536	0.137549	6	0.895097		0.333333	0.333333
DOPD	a_healthy-b_ulcer	0.0729562	0.317685	0.22965	6	0.825993		0	0
DP13A	a_healthy-b_ulcer						completeMissing	1	0
DPP2	a_healthy-b_ulcer	-0.0743773	0.20674	-0.359763	6	0.731348		0.296296	0.296296
DPP3	a_healthy-b_ulcer	-0.0206541	0.294868	-0.0700454	6	0.946434		0.222222	0.222222
DPP4	a_healthy-b_ulcer	-0.815618	0.457157	-1.78411	3	0.172405		0.5	0.5
DPYL2	a_healthy-b_ulcer	Inf					oneConditionMissing	0.833333	0
DSC1	a_healthy-b_ulcer	0.578134	0.258531	2.23623	6	0.0666921		0.0555556	0.0555556
DSC2	a_healthy-b_ulcer	0.128652	0.249679	0.51527	6	0.624791		0.19863	0.19863
DSC3	a_healthy-b_ulcer	0.180777	0.35698	0.506407	6	0.630636		0.25641	0.25641
DSG1	a_healthy-b_ulcer	0.117722	0.303065	0.38844	6	0.7111		0.156463	0.156463
DSG3	a_healthy-b_ulcer	0.074878	0.342275	0.218766	6	0.834084		0.169082	0.169082
DX39B	a_healthy-b_ulcer	-0.408139	0.320563	-1.27319	4	0.271911		0.166667	0.166667
DYH7	a_healthy-b_ulcer	-0.523236	0.268286	-1.9503	4	0.122916		0	0
DYL1	a_healthy-b_ulcer	0.0632116	0.428962	0.147359	6	0.887675		0.366667	0.366667
ECH1	a_healthy-b_ulcer	-0.299981	0.310813	-0.965149	4	0.389125		0.277778	0.277778
ECHA	a_healthy-b_ulcer	-Inf					oneConditionMissing	0.833333	0
ECHM	a_healthy-b_ulcer	-0.0198097	0.517436	-0.0382845	1	0.975639		0.333333	0
ECI1	a_healthy-b_ulcer	-0.212896	0.327549	-0.649968	3	0.562046		0.166667	0
ECM1	a_healthy-b_ulcer	0.0485341	0.293093	0.165593	6	0.873916		0.176471	0.176471
ECP	a_healthy-b_ulcer	-0.0823848	0.462918	-0.177968	6	0.864604		0.733333	0.733333
EF1A1	a_healthy-b_ulcer	-0.178252	0.373634	-0.477077	6	0.650187		0.252137	0.252137
EF1B	a_healthy-b_ulcer	-0.0232623	0.287662	-0.080867	6	0.938178		0.25	0.25
EF1D	a_healthy-b_ulcer	0.082008	0.378951	0.216408	6	0.83584		0	0
EF1G	a_healthy-b_ulcer	-0.194723	0.349476	-0.557185	6	0.597557		0.208333	0.208333
EF2	a_healthy-b_ulcer	-0.184313	0.321475	-0.573338	6	0.587246		0.306202	0.306202
EFHD2	a_healthy-b_ulcer	-0.213318	0.423322	-0.503913	6	0.632286		0.225	0.225
EFNA1	a_healthy-b_ulcer	-0.00385414	0.191174	-0.0201604	5	0.984695		0	0
EFTU	a_healthy-b_ulcer	0.143841	0.501157	0.287018	3	0.792781		0.75	0.25
EGF	a_healthy-b_ulcer	-0.270466	0.278402	-0.971496	6	0.368821		0.291667	0.291667
EHD1	a_healthy-b_ulcer	-0.197451	0.170334	-1.1592	4	0.310861		0.388889	0.222222
ELAF	a_healthy-b_ulcer	0.354783	0.380082	0.933439	6	0.386617		0.0666667	0.0666667
ELNE	a_healthy-b_ulcer	0.0103056	0.864557	0.0119201	6	0.990876		0.561224	0.561224
ELOC	a_healthy-b_ulcer	0.241463	0.307198	0.786019	4	0.475806		0.166667	0.166667
EMAL2	a_healthy-b_ulcer	-0.061118	0.377295	-0.16199	6	0.876631		0.111111	0.111111
ENDD1	a_healthy-b_ulcer	0.566213	0.409247	1.38355	5	0.22508		0.388889	0.388889
ENDOU	a_healthy-b_ulcer	-0.0192256	0.216861	-0.0886538	6	0.932242		0.1	0.1
ENOA	a_healthy-b_ulcer	0.157494	0.482538	0.326387	6	0.755216		0.210634	0.210634
ENOPH	a_healthy-b_ulcer	-0.0658019	0.112439	-0.585225	4	0.58982		0	0
ENPL	a_healthy-b_ulcer	-0.145495	0.28516	-0.510221	6	0.628117		0.291667	0.291667
ENPP3	a_healthy-b_ulcer	-0.113381	0.243333	-0.465951	3	0.672996		0.166667	0
EPCAM	a_healthy-b_ulcer	0.161973	0.111721	1.44979	2	0.284164		0.166667	0
EPHB3	a_healthy-b_ulcer	-0.110019	0.247515	-0.444493	1	0.733724		0.416667	0.25
ERAP1	a_healthy-b_ulcer	0.198341	0.271187	0.731383	6	0.492109		0.375	0.375
ERH	a_healthy-b_ulcer	0.222808	0.202975	1.09771	5	0.32236		0	0
ERO1A	a_healthy-b_ulcer	0.0748703	0.256727	0.291634	6	0.780386		0.268519	0.268519
ERP29	a_healthy-b_ulcer	-0.0247279	0.273915	-0.0902758	6	0.931006		0.380952	0.380952
ERP44	a_healthy-b_ulcer	-0.188177	0.393121	-0.478675	5	0.652369		0.416667	0.416667
EST1	a_healthy-b_ulcer	0.0336349	0.430589	0.0781137	6	0.940277		0.15	0.15
EST2	a_healthy-b_ulcer	0.133737	0.277923	0.481203	6	0.647418		0.153153	0.153153
ESTD	a_healthy-b_ulcer	0.333042	0.391848	0.849926	6	0.427972		0.270833	0.270833
ETFA	a_healthy-b_ulcer	0.103257	0.532061	0.19407	4	0.855578		0.222222	0.222222
ETFB	a_healthy-b_ulcer	-0.0191396	0.325792	-0.058748	1	0.962643		0.375	0.208333
EVPL	a_healthy-b_ulcer	0.0564503	0.722479	0.0781342	5	0.940752		0.708333	0.708333
EZRI	a_healthy-b_ulcer	0.134486	0.230711	0.582918	6	0.58118		0.25	0.25
F10A1	a_healthy-b_ulcer	0.0461378	0.219964	0.209751	3	0.847298		0.722222	0.555556
F13B	a_healthy-b_ulcer	-1.16489	0.344624	-3.38019	5	0.0196701		0.166667	0.166667
FA12	a_healthy-b_ulcer	-0.821418	0.318621	-2.57804	5	0.0495496		0.233333	0.233333
FA20C	a_healthy-b_ulcer						completeMissing	1	0
FAAA	a_healthy-b_ulcer	-0.159078	0.336315	-0.473003	5	0.65614		0.52381	0.52381
FABP5	a_healthy-b_ulcer	0.288161	0.303414	0.949727	6	0.37892		0.159483	0.159483
FAHD1	a_healthy-b_ulcer	0.387222	0.223831	1.72998	3	0.182072		0.166667	0
FAM3B	a_healthy-b_ulcer	0.143111	0.434272	0.329543	6	0.752946		0.245614	0.245614
FAM3C	a_healthy-b_ulcer	-0.0431788	0.0926651	-0.465966	5	0.660834		0.0555556	0.0555556
FAM3D	a_healthy-b_ulcer	-0.00173174	0.332778	-0.00520389	6	0.996017		0.198718	0.198718
FAS	a_healthy-b_ulcer	-0.0989789	0.389667	-0.254009	2	0.823217		0.5	0.333333
FAT2	a_healthy-b_ulcer	-0.664603	0.00910732	-72.9746	1	0.00872331		0.5	0
FBLN3	a_healthy-b_ulcer	-0.421007	0.112434	-3.74449	2	0.0644972		0.166667	0
FBX50	a_healthy-b_ulcer	-0.0611416	0.423674	-0.144313	6	0.889979		0.342593	0.342593
FCG3A	a_healthy-b_ulcer						completeMissing	1	0
FCG3B	a_healthy-b_ulcer	-0.0754351	0.26747	-0.282032	6	0.787395		0.296296	0.296296
FCGBP	a_healthy-b_ulcer	-0.176402	0.275888	-0.639397	6	0.546186		0.171852	0.171852
FCL	a_healthy-b_ulcer	0.269396	0.277113	0.972152	6	0.368519		0.333333	0.333333
FCN1	a_healthy-b_ulcer	0.054117	0.404373	0.133829	5	0.898757		0.25	0.25
FCN3	a_healthy-b_ulcer	-0.420951	0.206582	-2.03769	1	0.290439		0.166667	0
FETUA	a_healthy-b_ulcer	-0.67009	0.464126	-1.44377	6	0.198916		0.12766	0.12766
FETUB	a_healthy-b_ulcer	-0.0807961	0.318852	-0.253397	2	0.82363		0.388889	0.222222
FGR	a_healthy-b_ulcer	-Inf					oneConditionMissing	0.916667	0.0833333
FHR1	a_healthy-b_ulcer	-0.176581	0.292251	-0.604211	5	0.572069		0.111111	0.111111
FHR2	a_healthy-b_ulcer	-Inf					oneConditionMissing	0.833333	0
FIBA	a_healthy-b_ulcer	-0.351604	0.507266	-0.693134	6	0.514147		0.202564	0.202564
FIBB	a_healthy-b_ulcer	-0.32848	0.462397	-0.710384	6	0.504128		0.166667	0.166667
FIBG	a_healthy-b_ulcer	-0.289154	0.391065	-0.739401	6	0.487572		0.177778	0.177778
FILA	a_healthy-b_ulcer	0.248978	0.546297	0.455756	4	0.672211		0.477778	0.477778
FINC	a_healthy-b_ulcer	-0.89303	0.419315	-2.12974	6	0.0772375		0.365079	0.365079
FKB1A	a_healthy-b_ulcer	0.100965	0.35079	0.287822	6	0.783166		0.0925926	0.0925926
FKBP2	a_healthy-b_ulcer	-0.319397	0.259743	-1.22967	0			0.666667	0
FKBP4	a_healthy-b_ulcer	0.173659	0.0462911	3.75146	0			0.333333	0
FLNA	a_healthy-b_ulcer	-0.161725	0.360489	-0.448627	6	0.669448		0.393519	0.393519
FM25A	a_healthy-b_ulcer	-0.142475	0.315753	-0.451222	6	0.66768		0.208333	0.208333
FMOD	a_healthy-b_ulcer	0.258471	0.47377	0.545562	6	0.60504		0.37037	0.37037
FOLH1	a_healthy-b_ulcer	0.315881	0.00885964	35.654	1	0.0178508		0.333333	0
FOLR1	a_healthy-b_ulcer	-0.140209	0.252723	-0.554791	6	0.599093		0.290476	0.290476
FOLR3	a_healthy-b_ulcer	1.17422	1.14196	1.02825	1	0.491133		0.166667	0
FPPS	a_healthy-b_ulcer	0.346642	0.385247	0.899791	6	0.402898		0.416667	0.416667
FRIH	a_healthy-b_ulcer	0.305201	0.65091	0.468884	0			0.583333	0.25
FSCN1	a_healthy-b_ulcer	0.329629	0.553486	0.59555	4	0.583536		0.5	0.5
FSTL1	a_healthy-b_ulcer	0.0252703	0.205497	0.122972	6	0.906145		0.190476	0.190476
FUCO	a_healthy-b_ulcer	-0.166735	0.115645	-1.44179	5	0.208935		0.0833333	0.0833333
FUMH	a_healthy-b_ulcer	0.257171	0.223142	1.1525	5	0.301222		0.222222	0.222222
FURIN	a_healthy-b_ulcer	0.195918	0.285645	0.685879	6	0.518399		0.190476	0.190476
FUT6	a_healthy-b_ulcer	0.348733	0.172548	2.02108	5	0.0992335		0.333333	0.333333
G3P	a_healthy-b_ulcer	0.133898	0.430269	0.311197	6	0.76618		0.231537	0.231537
G6PD	a_healthy-b_ulcer	0.122931	0.418209	0.293947	6	0.778702		0.319444	0.319444
G6PE	a_healthy-b_ulcer	0.266031	0.213439	1.2464	4	0.280626		0.666667	0.333333
G6PI	a_healthy-b_ulcer	-0.117694	0.273925	-0.429659	6	0.682446		0.219178	0.219178
GALT2	a_healthy-b_ulcer	0.314099	0.17043	1.84298	5	0.124669		0	0
GALT5	a_healthy-b_ulcer	-0.109666	0.155769	-0.704028	5	0.512843		0	0
GALT6	a_healthy-b_ulcer	0.0566129	0.11131	0.508607	6	0.629183		0.166667	0.166667
GALT7	a_healthy-b_ulcer	0.096337	0.258637	0.372479	6	0.722339		0.25	0.25
GANAB	a_healthy-b_ulcer	0.12066	0.226921	0.531725	6	0.614018		0.240741	0.240741
GARS	a_healthy-b_ulcer	-0.0420313	0.326791	-0.128618	4	0.903867		0.7	0.7
GBB1	a_healthy-b_ulcer	0.045922	0.320518	0.143274	6	0.890764		0.208333	0.208333
GBB2	a_healthy-b_ulcer	-0.0376836	0.117562	-0.320542	5	0.761521		0.291667	0.291667
GBP6	a_healthy-b_ulcer	-0.0906208	0.310223	-0.292115	5	0.781931		0.4	0.4
GCNT3	a_healthy-b_ulcer	0.39976	0.144585	2.76487	5	0.0396055		0.533333	0.533333
GCSH	a_healthy-b_ulcer	-0.262546	0.281081	-0.934059	4	0.403152		0	0
GDIA	a_healthy-b_ulcer	-0.0831673	0.433619	-0.191798	6	0.854227		0.166667	0.166667
GDIB	a_healthy-b_ulcer	-0.00918898	0.280203	-0.0327939	6	0.974903		0.20904	0.20904
GDIR1	a_healthy-b_ulcer	-0.18701	0.310051	-0.60316	6	0.568485		0.18254	0.18254
GDIR2	a_healthy-b_ulcer	-0.139573	0.310259	-0.449861	6	0.668607		0.231481	0.231481
GELS	a_healthy-b_ulcer	-0.0812122	0.351967	-0.230738	6	0.825185		0.316302	0.316302
GFRA1	a_healthy-b_ulcer	-0.0766671	0.325308	-0.235675	3	0.828857		0.166667	0
GFRP	a_healthy-b_ulcer	0.0969567	0.340437	0.284801	5	0.787216		0.25	0.25
GGCT	a_healthy-b_ulcer	0.136214	0.295392	0.461129	6	0.660949		0.361111	0.361111
GGH	a_healthy-b_ulcer	-0.023074	0.224854	-0.102618	6	0.92161		0.283333	0.283333
GGT6	a_healthy-b_ulcer	0.061887	0.0887953	0.696963	2	0.557941		0.5	0.166667
GILT	a_healthy-b_ulcer	-0.200791	0.356449	-0.563309	3	0.612582		0.333333	0.166667
GLGB	a_healthy-b_ulcer	0.259537	0.382334	0.678824	5	0.527392		0.375	0.375
GLNA	a_healthy-b_ulcer	-0.0512936	0.521526	-0.0983529	6	0.924856		0.323529	0.323529
GLO2	a_healthy-b_ulcer	-0.0547966	0.230909	-0.237308	5	0.821835		0	0
GLOD4	a_healthy-b_ulcer	0.11349	0.211451	0.53672	6	0.610769		0.135417	0.135417
GLRX1	a_healthy-b_ulcer	-0.27058	0.515359	-0.525032	5	0.622001		0.52381	0.52381
GLU2B	a_healthy-b_ulcer	-0.115186	0.37393	-0.308043	6	0.768464		0.208333	0.208333
GLYG	a_healthy-b_ulcer	-0.281276	0.370416	-0.759351	6	0.476407		0.518519	0.518519
GMFB	a_healthy-b_ulcer	0.925142	0.562908	1.6435	1	0.347985		0.166667	0
GMFG	a_healthy-b_ulcer	0.0694504	0.406668	0.170779	6	0.870011		0.0897436	0.0897436
GNA14	a_healthy-b_ulcer	0.0192268	0.00960626	2.00149	1	0.294977		0.333333	0
GNAI2	a_healthy-b_ulcer	0.218574	0.558642	0.39126	6	0.709122		0.333333	0.333333
GNAS2	a_healthy-b_ulcer	-0.277334	0.451223	-0.614627	6	0.56137		0.566667	0.566667
GNPTG	a_healthy-b_ulcer	0.226535	0.280643	0.8072	6	0.450357		0.25	0.25
GNS	a_healthy-b_ulcer	0.0627699	0.325866	0.192625	6	0.853607		0.316667	0.316667
GOLM1	a_healthy-b_ulcer	-0.244135	0.119737	-2.03893	6	0.0875744		0.185897	0.185897
GPC5B	a_healthy-b_ulcer	Inf					oneConditionMissing	0.666667	0
GPX1	a_healthy-b_ulcer	-0.0285986	0.224222	-0.127546	5	0.903479		0.166667	0.166667
GPX3	a_healthy-b_ulcer	-0.0731888	0.215869	-0.339043	6	0.746128		0.238095	0.238095
GRAN	a_healthy-b_ulcer	0.429955	0.372341	1.15473	6	0.292108		0.333333	0.333333
GRB2	a_healthy-b_ulcer	-0.129143	0.479686	-0.269223	5	0.798514		0	0
GRHPR	a_healthy-b_ulcer	0.186721	0.259206	0.720358	5	0.503564		0.25	0.25
GRN	a_healthy-b_ulcer	0.257892	0.231451	1.11424	6	0.307809		0.195513	0.195513
GRP75	a_healthy-b_ulcer	0.100669	0.241151	0.417453	6	0.690873		0.194444	0.194444
GSHB	a_healthy-b_ulcer	0.0766247	0.276517	0.277106	6	0.790998		0.285714	0.285714
GSHR	a_healthy-b_ulcer	-0.283932	0.233089	-1.21812	6	0.2689		0.305556	0.305556
GSLG1	a_healthy-b_ulcer	-0.199413	0.223223	-0.893337	6	0.40608		0.181159	0.181159
GSTM1	a_healthy-b_ulcer	-0.856192	0.0567028	-15.0996	1	0.0420998		0.75	0.25
GSTO1	a_healthy-b_ulcer	-0.271889	0.300945	-0.90345	6	0.401102		0.240741	0.240741
GSTP1	a_healthy-b_ulcer	0.0926094	0.394373	0.234827	6	0.822152		0.189266	0.189266
H10	a_healthy-b_ulcer						completeMissing	1	0
H12	a_healthy-b_ulcer	-0.503632	0.693494	-0.726224	6	0.495044		0.388889	0.388889
H13	a_healthy-b_ulcer	0.65019	0.328452	1.97956	1	0.297791		0.75	0.25
H14	a_healthy-b_ulcer	-0.204671	0.372152	-0.549966	6	0.602198		0.543478	0.543478
H15	a_healthy-b_ulcer	0.0206494	0.375255	0.0550276	6	0.957903		0.511111	0.511111
H2A1	a_healthy-b_ulcer	-0.272434	1.02266	-0.266399	6	0.798851		0.5	0.5
H2A1C	a_healthy-b_ulcer	-0.222192	0.981018	-0.226491	6	0.828338		0.638889	0.638889
H2A2C	a_healthy-b_ulcer	-0.203167	0.862393	-0.235586	6	0.821589		0.5	0.5
H2AX	a_healthy-b_ulcer	-0.549297	0.488175	-1.12521	2	0.377387		0.555556	0.388889
H2AY	a_healthy-b_ulcer	-0.101449	0.342522	-0.296183	4	0.781831		0.233333	0.233333
H2AZ	a_healthy-b_ulcer	-Inf					oneConditionMissing	0.666667	0
H2B1J	a_healthy-b_ulcer	-1.00079	0.540244	-1.85248	3	0.161028		0.666667	0.5
H2B1K	a_healthy-b_ulcer	-0.214218	0.757804	-0.282683	6	0.786919		0.482759	0.482759
H31	a_healthy-b_ulcer	0.379405	1.14357	0.331771	5	0.753517		0.648148	0.481481
H32	a_healthy-b_ulcer	-0.174052	0.892124	-0.195098	6	0.851755		0.479167	0.479167
H33	a_healthy-b_ulcer	-0.705138	0.542129	-1.30068	6	0.241086		0.416667	0.416667
H4	a_healthy-b_ulcer	-0.173876	0.810591	-0.214505	6	0.837257		0.46732	0.46732
HABP2	a_healthy-b_ulcer	Inf					oneConditionMissing	0.833333	0
HBA	a_healthy-b_ulcer	-2.59352	0.657254	-3.946	6	0.00757231		0.379464	0.379464
HBB	a_healthy-b_ulcer	-2.62944	0.595324	-4.41682	6	0.00448626		0.350725	0.350725
HBD	a_healthy-b_ulcer	-2.45814	0.677459	-3.62847	6	0.0109852		0.263889	0.263889
HBG1	a_healthy-b_ulcer	-0.649928	0.22646	-2.86994	0			0.625	0.291667
HCDH	a_healthy-b_ulcer	-0.300852	0.0629775	-4.77713	4	0.00879399		0.166667	0.166667
HCLS1	a_healthy-b_ulcer	-0.493473	0.191293	-2.57967	1	0.23543		0.333333	0
HDGF	a_healthy-b_ulcer	-0.274275	0.366886	-0.747576	6	0.482975		0.333333	0.333333
HEBP1	a_healthy-b_ulcer	Inf					oneConditionMissing	0.666667	0
HEBP2	a_healthy-b_ulcer	-0.153692	0.651877	-0.235768	4	0.825192		0.416667	0.416667
HEM2	a_healthy-b_ulcer	0.119247	0.295602	0.403404	5	0.703324		0.1875	0.1875
HEMO	a_healthy-b_ulcer	-0.760503	0.361228	-2.10533	6	0.0798873		0.123188	0.123188
HEP2	a_healthy-b_ulcer	-0.755039	0.431055	-1.75161	5	0.140231		0.166667	0.166667
HEXA	a_healthy-b_ulcer	0.0264989	0.224225	0.11818	5	0.910526		0.145833	0.145833
HEXB	a_healthy-b_ulcer	-0.0864791	0.289653	-0.298561	6	0.775345		0.333333	0.333333
HINT1	a_healthy-b_ulcer	0.185014	0.266778	0.693512	6	0.513926		0.142857	0.142857
HIS1	a_healthy-b_ulcer	0.196896	0.565224	0.34835	6	0.739474		0.4	0.4
HLAB	a_healthy-b_ulcer	0.156897	0.209915	0.74743	2	0.532733		0.5	0.166667
HMCS1	a_healthy-b_ulcer	0.718455	0.107289	6.69647	0			0.5	0
HMGA1	a_healthy-b_ulcer	1.13773	0.370029	3.07469	0			0.5	0
HMGB1	a_healthy-b_ulcer	-0.438694	0.717128	-0.611736	6	0.563158		0.428571	0.428571
HMGB2	a_healthy-b_ulcer	-0.310879	0.450393	-0.690239	6	0.515841		0.371795	0.371795
HMGN2	a_healthy-b_ulcer	-0.341267	0.565136	-0.603868	6	0.568045		0.518519	0.518519
HNRH1	a_healthy-b_ulcer						completeMissing	1	0
HNRPC	a_healthy-b_ulcer	-0.509437	0.186722	-2.72832	5	0.0413627		0.433333	0.433333
HNRPD	a_healthy-b_ulcer	-0.453417	0.203625	-2.22673	6	0.0675695		0.222222	0.222222
HNRPF	a_healthy-b_ulcer	-0.720714	0.317923	-2.26695	4	0.0860175		0.333333	0.333333
HNRPK	a_healthy-b_ulcer	-0.258552	0.268838	-0.961738	5	0.380351		0.0555556	0.0555556
HNRPL	a_healthy-b_ulcer	-Inf					oneConditionMissing	0.5	0
HNRPQ	a_healthy-b_ulcer	-0.329043	0.0907281	-3.6267	2	0.0683281		0	0
HNRPU	a_healthy-b_ulcer	-0.513783	0.395663	-1.29854	5	0.250764		0	0
HOP	a_healthy-b_ulcer	0.0746373	0.518291	0.144006	5	0.89112		0.203704	0.203704
HORN	a_healthy-b_ulcer	0.256175	0.573068	0.447023	1	0.73238		0.166667	0
HPRT	a_healthy-b_ulcer	-0.308924	0.217952	-1.4174	6	0.206143		0.208333	0.208333
HPT	a_healthy-b_ulcer	-0.577239	0.526344	-1.09669	6	0.314829		0.227865	0.227865
HPTR	a_healthy-b_ulcer	-0.749929	0.489249	-1.53282	6	0.176211		0.242424	0.242424
HRG	a_healthy-b_ulcer	-0.8955	0.398442	-2.2475	6	0.0656663		0.229167	0.229167
HS71A	a_healthy-b_ulcer	0.0700654	0.296872	0.236012	6	0.821273		0.22865	0.22865
HS90A	a_healthy-b_ulcer	-0.403541	0.370566	-1.08898	6	0.317955		0.288288	0.288288
HS90B	a_healthy-b_ulcer	-0.433857	0.300971	-1.44152	6	0.199522		0.305556	0.305556
HSP13	a_healthy-b_ulcer	0.217358	0.252236	0.861726	6	0.421936		0.0416667	0.0416667
HSP74	a_healthy-b_ulcer	0.0400043	0.304598	0.131335	6	0.899804		0.192708	0.192708
HSP7C	a_healthy-b_ulcer	0.0691739	0.191694	0.360857	6	0.730571		0.315041	0.315041
HSPB1	a_healthy-b_ulcer	-0.0743955	0.501871	-0.148236	6	0.887013		0.127778	0.127778
HTRA1	a_healthy-b_ulcer	Inf					oneConditionMissing	0.944444	0.111111
HV102	a_healthy-b_ulcer	-0.305073	0.328206	-0.929515	6	0.388489		0.333333	0.333333
HV108	a_healthy-b_ulcer	-0.150761	0.181909	-0.828774	5	0.44498		0	0
HV118	a_healthy-b_ulcer	-0.11388	0.423056	-0.269184	6	0.796806		0.173333	0.173333
HV124	a_healthy-b_ulcer	-Inf					oneConditionMissing	0.75	0.0833333
HV145	a_healthy-b_ulcer	-0.243718	0.33182	-0.734487	6	0.490349		0.380952	0.380952
HV146	a_healthy-b_ulcer	-0.0187626	0.68673	-0.0273216	2	0.980684		0.5	0.333333
HV158	a_healthy-b_ulcer	-0.161645	0.386311	-0.418432	6	0.690196		0.25	0.25
HV205	a_healthy-b_ulcer	-0.258687	0.148468	-1.74237	5	0.141911		0.466667	0.466667
HV226	a_healthy-b_ulcer	-0.0616706	0.76655	-0.0804521	6	0.938494		0.133333	0.133333
HV270	a_healthy-b_ulcer	0.447804	0.515697	0.868346	6	0.418578		0.25	0.25
HV307	a_healthy-b_ulcer	-0.359662	0.301134	-1.19436	6	0.277407		0.155797	0.155797
HV309	a_healthy-b_ulcer	-0.63022	0.314488	-2.00396	6	0.0919208		0.18254	0.18254
HV311	a_healthy-b_ulcer	-0.2965	0.458041	-0.647321	6	0.541383		0.0277778	0.0277778
HV313	a_healthy-b_ulcer	-0.129093	0.509392	-0.253425	6	0.8084		0.111111	0.111111
HV315	a_healthy-b_ulcer	-0.138668	0.49479	-0.280257	6	0.788692		0.108974	0.108974
HV316	a_healthy-b_ulcer	-0.164694	0.430616	-0.382462	5	0.717837		0.388889	0.388889
HV320	a_healthy-b_ulcer	-0.1517	0.423236	-0.358428	6	0.732296		0.1875	0.1875
HV321	a_healthy-b_ulcer	-0.129024	0.212562	-0.606992	6	0.566102		0.117647	0.117647
HV323	a_healthy-b_ulcer	-0.253874	0.320701	-0.791621	6	0.458724		0.238095	0.238095
HV330	a_healthy-b_ulcer	-0.189451	0.37445	-0.505944	6	0.630943		0.448718	0.448718
HV335	a_healthy-b_ulcer	-0.605994	0.225069	-2.69247	6	0.0359341		0.266667	0.266667
HV338	a_healthy-b_ulcer	-0.430929	0.155708	-2.76754	6	0.0325281		0.111111	0.111111
HV343	a_healthy-b_ulcer	-0.0979834	0.325143	-0.301355	6	0.773315		0.216667	0.216667
HV348	a_healthy-b_ulcer	-0.162356	0.40574	-0.400149	5	0.705571		0.533333	0.533333
HV349	a_healthy-b_ulcer	-0.352359	0.413637	-0.851856	6	0.426981		0.208333	0.208333
HV353	a_healthy-b_ulcer	-0.352332	0.190058	-1.85381	6	0.11319		0	0
HV364	a_healthy-b_ulcer	-0.360725	0.289439	-1.24629	6	0.259109		0.208333	0.208333
HV366	a_healthy-b_ulcer	-0.194499	0.212254	-0.916353	6	0.39482		0.203704	0.203704
HV372	a_healthy-b_ulcer	-0.422264	0.471282	-0.895989	6	0.40477		0.208333	0.208333
HV373	a_healthy-b_ulcer	-0.0246699	0.374475	-0.0658787	6	0.949615		0.15	0.15
HV374	a_healthy-b_ulcer	-0.216152	0.228055	-0.947806	6	0.379822		0.210526	0.210526
HV404	a_healthy-b_ulcer	-0.536177	0.148062	-3.6213	2	0.0685116		0.333333	0.166667
HV428	a_healthy-b_ulcer	-0.141642	0.374507	-0.378209	6	0.718295		0.185185	0.185185
HV432	a_healthy-b_ulcer	-0.567306	0.245073	-2.31484	6	0.0598704		0	0
HV434	a_healthy-b_ulcer	-0.16914	0.193185	-0.875534	6	0.414954		0.175439	0.175439
HV551	a_healthy-b_ulcer	-0.282381	0.326536	-0.864779	6	0.420385		0.235294	0.235294
HV5X1	a_healthy-b_ulcer	-0.00963582	0.454512	-0.0212004	6	0.983773		0.0625	0.0625
HV601	a_healthy-b_ulcer	-0.0838839	0.456696	-0.183675	6	0.860318		0.136364	0.136364
HV64D	a_healthy-b_ulcer	-0.465273	0.171395	-2.71463	6	0.0348909		0.0833333	0.0833333
HV692	a_healthy-b_ulcer	-0.273371	0.284286	-0.961607	6	0.373382		0.277778	0.277778
HV69D	a_healthy-b_ulcer	-0.101285	0.187002	-0.541625	6	0.607587		0.255556	0.255556
HV70D	a_healthy-b_ulcer	-0.252755	0.488684	-0.517215	6	0.623512		0.444444	0.444444
HV741	a_healthy-b_ulcer	-0.247402	0.245505	-1.00772	6	0.352484		0	0
HXK1	a_healthy-b_ulcer	-0.262155	0.0801352	-3.27141	2	0.0820971		0.611111	0.277778
HXK3	a_healthy-b_ulcer	-0.0889359	0.402403	-0.221012	6	0.832412		0.307018	0.307018
HYOU1	a_healthy-b_ulcer	-0.0786894	0.0826082	-0.952562	5	0.384557		0.145833	0.145833
I36RA	a_healthy-b_ulcer	0.00126249	0.222356	0.00567781	6	0.995654		0.111111	0.111111
IC1	a_healthy-b_ulcer	-0.997761	0.42986	-2.32113	6	0.0593569		0.472222	0.472222
ICAL	a_healthy-b_ulcer	0.0726269	0.465284	0.156091	6	0.88108		0.263889	0.263889
IDE	a_healthy-b_ulcer	0.0029556	0.358316	0.0082486	1	0.994749		0.333333	0.166667
IDHC	a_healthy-b_ulcer	0.202376	0.365439	0.55379	6	0.599737		0.201149	0.201149
IDHP	a_healthy-b_ulcer	0.901628	0.436098	2.06749	0			0.5	0
IF2A	a_healthy-b_ulcer	0.795818	0.230587	3.45127	0			0.5	0
IF4A1	a_healthy-b_ulcer	-0.149572	0.247862	-0.603448	5	0.572538		0.208333	0.208333
IF4E	a_healthy-b_ulcer	-0.238945	0.196123	-1.21834	5	0.27744		0.0833333	0.0833333
IF5A1	a_healthy-b_ulcer	-0.29323	0.451266	-0.649792	5	0.544493		0.222222	0.222222
IF6	a_healthy-b_ulcer	0.0842848	0.322861	0.261056	6	0.802779		0.166667	0.166667
IGFL1	a_healthy-b_ulcer	0.0430444	0.335604	0.12826	6	0.902135		0.0555556	0.0555556
IGHA1	a_healthy-b_ulcer	-0.0854198	0.543194	-0.157255	6	0.880203		0.186992	0.186992
IGHA2	a_healthy-b_ulcer	-0.302126	0.572394	-0.52783	6	0.616559		0.269774	0.269774
IGHD	a_healthy-b_ulcer	-0.192105	0.637367	-0.301404	5	0.775239		0.25	0.25
IGHG1	a_healthy-b_ulcer	-0.578423	0.429259	-1.34749	6	0.226476		0.219577	0.219577
IGHG2	a_healthy-b_ulcer	-0.583702	0.450957	-1.29436	6	0.243122		0.214521	0.214521
IGHG3	a_healthy-b_ulcer	-0.67184	0.571471	-1.17563	6	0.284274		0.175926	0.175926
IGHG4	a_healthy-b_ulcer	-0.298977	0.588721	-0.507842	6	0.629688		0.17284	0.17284
IGHM	a_healthy-b_ulcer	-0.145348	0.610597	-0.238042	6	0.819769		0.172515	0.172515
IGJ	a_healthy-b_ulcer	-0.0512476	0.411729	-0.124469	6	0.905009		0.187285	0.187285
IGKC	a_healthy-b_ulcer	0.0118598	0.570796	0.0207776	6	0.984097		0.177928	0.177928
IGLC2	a_healthy-b_ulcer	-0.117791	0.618525	-0.190438	6	0.855246		0.189103	0.189103
IGLC3	a_healthy-b_ulcer	0.411358	0.0962325	4.27463	3	0.0235075		0.666667	0.666667
IGLC6	a_healthy-b_ulcer	1.03343	0.555306	1.86101	5	0.121812		0.208333	0.208333
IGLC7	a_healthy-b_ulcer	-0.0891742	0.441849	-0.201821	6	0.846726		0.222222	0.222222
IGLL1	a_healthy-b_ulcer	-0.114981	0.280924	-0.409295	6	0.696533		0.111111	0.111111
IGLL5	a_healthy-b_ulcer	-0.150805	0.710125	-0.212364	6	0.838854		0.272436	0.272436
IL18	a_healthy-b_ulcer	0.285337	0.319201	0.893911	6	0.405796		0.236111	0.236111
IL19	a_healthy-b_ulcer	0.908389	0.545741	1.66451	1	0.344406		0.333333	0
IL1RA	a_healthy-b_ulcer	0.0710965	0.435092	0.163406	6	0.875564		0.259259	0.259259
IL36A	a_healthy-b_ulcer	-0.0716719	0.302356	-0.237045	6	0.820508		0.208333	0.208333
IL36G	a_healthy-b_ulcer	0.20425	0.209094	0.976837	5	0.373512		0.333333	0.333333
IL6RB	a_healthy-b_ulcer	-0.121225	0.397016	-0.30534	6	0.770422		0.185185	0.185185
ILEU	a_healthy-b_ulcer	0.178834	0.400381	0.446659	6	0.67079		0.210884	0.210884
ILF2	a_healthy-b_ulcer	Inf					oneConditionMissing	0.833333	0
ILF3	a_healthy-b_ulcer	-0.0350373	0.0861904	-0.40651	0			0.5	0
IMB1	a_healthy-b_ulcer	-0.19706	0.369858	-0.5328	6	0.613318		0.361111	0.361111
IMPA1	a_healthy-b_ulcer	0.271101	0.375074	0.722795	6	0.497001		0.15	0.15
IMPA2	a_healthy-b_ulcer	-0.150291	0.241296	-0.622847	5	0.560689		0.388889	0.388889
IMUP	a_healthy-b_ulcer	0.535213	0.00302385	176.997	0			0.583333	0.0833333
INPP	a_healthy-b_ulcer	Inf					oneConditionMissing	0.833333	0
INVO	a_healthy-b_ulcer	0.373961	0.29036	1.28792	6	0.245211		0.264368	0.264368
IPYR	a_healthy-b_ulcer	-0.002118	0.309216	-0.00684958	5	0.9948		0.203704	0.203704
IQGA1	a_healthy-b_ulcer	-0.0283304	0.316592	-0.0894856	6	0.931608		0.263889	0.263889
ISK5	a_healthy-b_ulcer	0.173018	0.26621	0.64993	6	0.539808		0.197778	0.197778
ISK7	a_healthy-b_ulcer	0.319392	0.44308	0.720846	5	0.503289		0.375	0.375
ISOC1	a_healthy-b_ulcer	-0.267758	0.133112	-2.01152	4	0.1146		0.25	0.25
ITAM	a_healthy-b_ulcer	0.0709777	0.336634	0.210845	6	0.839986		0.422222	0.422222
ITB2	a_healthy-b_ulcer	0.288995	0.587216	0.492144	6	0.640104		0.410256	0.410256
ITIH1	a_healthy-b_ulcer	-0.902482	0.508258	-1.77564	6	0.126136		0.263889	0.263889
ITIH2	a_healthy-b_ulcer	-0.967498	0.589493	-1.64124	6	0.151857		0.325	0.325
ITIH3	a_healthy-b_ulcer	-0.268465	0.415522	-0.646092	5	0.546699		0	0
ITIH4	a_healthy-b_ulcer	-0.728998	0.450238	-1.61914	6	0.156544		0.190476	0.190476
ITLN1	a_healthy-b_ulcer	0.70897	0.399671	1.77389	5	0.136264		0.333333	0.166667
ITPR2	a_healthy-b_ulcer	0.382424	0.56718	0.674256	0			0.833333	0.166667
JAM1	a_healthy-b_ulcer	-0.0190236	0.308681	-0.0616286	6	0.95286		0	0
JMJD7	a_healthy-b_ulcer	0.756006			0			0.666667	0
JUPI1	a_healthy-b_ulcer	-0.0119501	0.295748	-0.0404064	4	0.969706		0	0
K1C10	a_healthy-b_ulcer	-0.284041	0.39815	-0.713402	6	0.502389		0.166667	0.166667
K1C13	a_healthy-b_ulcer	0.0497395	0.796958	0.0624116	6	0.952262		0.318584	0.318584
K1C14	a_healthy-b_ulcer	-0.108965	0.576175	-0.189119	6	0.856235		0.289216	0.289216
K1C16	a_healthy-b_ulcer	-0.125347	0.764052	-0.164055	6	0.875075		0.215054	0.215054
K1C17	a_healthy-b_ulcer	-0.224613	0.449331	-0.499883	5	0.638375		0.166667	0.166667
K1C18	a_healthy-b_ulcer	-0.226793	0.139854	-1.62164	1	0.351783		0.166667	0
K1C19	a_healthy-b_ulcer	-0.257988	0.236279	-1.09188	5	0.324683		0.5	0.5
K1C9	a_healthy-b_ulcer	-0.570804	0.513477	-1.11165	6	0.308839		0.209524	0.209524
K22E	a_healthy-b_ulcer	-0.303831	0.375999	-0.808063	6	0.449896		0.173913	0.173913
K22O	a_healthy-b_ulcer	0.378178	1.06838	0.353975	5	0.737795		0.444444	0.444444
K2C1	a_healthy-b_ulcer	-0.295572	0.463128	-0.638208	6	0.546909		0.251488	0.251488
K2C3	a_healthy-b_ulcer	0.359126	0.619441	0.579758	3	0.602749		0.541667	0.541667
K2C4	a_healthy-b_ulcer	-0.0303382	0.928008	-0.0326918	6	0.974981		0.283333	0.283333
K2C5	a_healthy-b_ulcer	-0.0667314	0.693518	-0.0962216	6	0.926478		0.284314	0.284314
K2C6A	a_healthy-b_ulcer	0.0702791	0.771474	0.0910972	6	0.930381		0.286195	0.286195
K2C6B	a_healthy-b_ulcer	-0.0626968	0.864772	-0.0725009	6	0.94456		0.555556	0.555556
K2C6C	a_healthy-b_ulcer	-0.0171689	0.519272	-0.0330635	5	0.974903		0.560606	0.560606
K2C7	a_healthy-b_ulcer	-Inf					oneConditionMissing	0.666667	0
K2C73	a_healthy-b_ulcer	-0.24448	0.619357	-0.394731	4	0.713184		0	0
K2C78	a_healthy-b_ulcer	-0.0635851	0.591769	-0.107449	5	0.918611		0.416667	0.416667
KAD1	a_healthy-b_ulcer	0.827599	0.352296	2.34916	0			0.333333	0
KAD2	a_healthy-b_ulcer	0.0515016	0.261917	0.196633	5	0.851857		0.472222	0.472222
KAP0	a_healthy-b_ulcer	0.0939737	0.423107	0.222104	4	0.835112		0.619048	0.452381
KAP2	a_healthy-b_ulcer	0.0286239	0.321239	0.0891048	5	0.932458		0.5	0.5
KCAB2	a_healthy-b_ulcer	-Inf					oneConditionMissing	0.666667	0
KCD12	a_healthy-b_ulcer	-0.291706	0.242983	-1.20052	2	0.35284		0.166667	0
KCRB	a_healthy-b_ulcer	-0.949465	0.773391	-1.22766	4	0.286878		0.333333	0.333333
KCRU	a_healthy-b_ulcer	0.102103	0.24107	0.423542	5	0.689501		0.185185	0.185185
KCY	a_healthy-b_ulcer	0.0398948	0.345213	0.115566	5	0.912495		0.192308	0.192308
KJ01	a_healthy-b_ulcer	0.0684162	0.888478	0.0770038	6	0.941124		0.166667	0.166667
KLK1	a_healthy-b_ulcer	-0.0979267	0.308827	-0.317092	6	0.761917		0.256173	0.256173
KLK10	a_healthy-b_ulcer	0.456188	0.235406	1.93787	6	0.100738		0.0625	0.0625
KLK11	a_healthy-b_ulcer	-0.0373287	0.338386	-0.110314	6	0.915758		0.104938	0.104938
KLK12	a_healthy-b_ulcer	0.290886	0.497967	0.584147	6	0.580404		0.518519	0.518519
KLK13	a_healthy-b_ulcer	0.124599	0.284313	0.438244	6	0.676547		0.0238095	0.0238095
KLK14	a_healthy-b_ulcer	1.86124	0.608363	3.05943	2	0.0922857		0.333333	0
KLK6	a_healthy-b_ulcer	0.117488	0.404472	0.290473	6	0.781233		0.229167	0.229167
KLK7	a_healthy-b_ulcer	0.461419	0.246327	1.87319	5	0.119921		0.393939	0.393939
KLK8	a_healthy-b_ulcer	0.327296	0.197938	1.65352	5	0.159132		0.0416667	0.0416667
KLKB1	a_healthy-b_ulcer	-1.07126	0.501504	-2.13609	5	0.0857409		0.388889	0.388889
KNG1	a_healthy-b_ulcer	-0.66863	0.417071	-1.60316	6	0.160021		0.133333	0.133333
KPYM	a_healthy-b_ulcer	0.237019	0.451734	0.524687	6	0.618613		0.207165	0.207165
KV105	a_healthy-b_ulcer	-0.196391	0.195608	-1.004	6	0.354134		0.181159	0.181159
KV106	a_healthy-b_ulcer	-0.286754	0.355071	-0.807597	6	0.450145		0.0555556	0.0555556
KV109	a_healthy-b_ulcer	-0.398349	0.358082	-1.11245	6	0.308518		0.27381	0.27381
KV112	a_healthy-b_ulcer	-0.454646	0.446838	-1.01748	6	0.348187		0.240741	0.240741
KV116	a_healthy-b_ulcer	-0.532144	0.426571	-1.24749	6	0.258699		0.3	0.3
KV117	a_healthy-b_ulcer	-0.319403	0.324489	-0.984325	6	0.362968		0.125	0.125
KV127	a_healthy-b_ulcer	-0.440675	0.382259	-1.15282	6	0.292835		0.309524	0.309524
KV137	a_healthy-b_ulcer	-0.664653	0.371284	-1.79015	6	0.123628		0.166667	0.166667
KV139	a_healthy-b_ulcer	-0.379384	0.239452	-1.58438	6	0.164198		0.148148	0.148148
KV224	a_healthy-b_ulcer	-0.00696825	0.381162	-0.0182816	6	0.986007		0.166667	0.166667
KV228	a_healthy-b_ulcer	-0.204316	0.395532	-0.51656	6	0.623943		0.133333	0.133333
KV229	a_healthy-b_ulcer	-0.357301	0.684481	-0.522003	6	0.62037		0.0925926	0.0925926
KV230	a_healthy-b_ulcer	-0.0272151	0.541237	-0.0502831	6	0.961529		0.150794	0.150794
KV240	a_healthy-b_ulcer	-0.456781	0.310245	-1.47232	6	0.191355		0.166667	0.166667
KV311	a_healthy-b_ulcer	-0.273176	0.282849	-0.965802	6	0.371441		0.174242	0.174242
KV315	a_healthy-b_ulcer	-0.111463	0.378277	-0.29466	6	0.778183		0.5	0.5
KV320	a_healthy-b_ulcer	-0.349671	0.383542	-0.91169	6	0.397082		0.174242	0.174242
KV37	a_healthy-b_ulcer	0.642091	0.514404	1.24822	6	0.25845		0.583333	0.583333
KV401	a_healthy-b_ulcer	-0.380591	0.421838	-0.902221	6	0.401705		0.0555556	0.0555556
KV621	a_healthy-b_ulcer	-0.68027	0.491712	-1.38347	5	0.225103		0	0
KVD07	a_healthy-b_ulcer	-0.195377	0.491349	-0.397634	6	0.704661		0.166667	0.166667
KVD13	a_healthy-b_ulcer	-0.192786	0.578558	-0.333218	6	0.750306		0	0
KVD15	a_healthy-b_ulcer	-0.189073	0.30319	-0.623612	6	0.555832		0.203704	0.203704
KVD16	a_healthy-b_ulcer	-0.0365428	0.209149	-0.174721	4	0.869786		0	0
KVD20	a_healthy-b_ulcer	-0.450656	0.268376	-1.6792	6	0.144118		0	0
KVD21	a_healthy-b_ulcer	-0.205229	0.389642	-0.526711	6	0.61729		0.111111	0.111111
KVD30	a_healthy-b_ulcer	0.0505203	0.210656	0.239824	3	0.82592		0	0
KVD33	a_healthy-b_ulcer	-0.525724	0.340461	-1.54415	6	0.173501		0.409091	0.409091
LACRT	a_healthy-b_ulcer	0.593967	0.637545	0.931647	6	0.387471		0.277778	0.277778
LAD1	a_healthy-b_ulcer	0.248118	0.201322	1.23244	1	0.433953		0.166667	0
LAMP1	a_healthy-b_ulcer	0.0204481	0.196732	0.103939	6	0.920605		0.166667	0.166667
LAP2A	a_healthy-b_ulcer	-0.589843			0			0.666667	0
LASP1	a_healthy-b_ulcer	-0.360942	0.220129	-1.63968	4	0.176414		0.333333	0
LBR	a_healthy-b_ulcer	-0.697871	0.624501	-1.11749	5	0.314586		0.375	0.375
LC1L1	a_healthy-b_ulcer	-0.182855	0.121483	-1.50518	1	0.373321		0.166667	0
LCN1	a_healthy-b_ulcer	0.350436	0.720845	0.486147	6	0.644108		0.192308	0.192308
LDHA	a_healthy-b_ulcer	-0.055208	0.464013	-0.118979	6	0.909175		0.251515	0.251515
LDHB	a_healthy-b_ulcer	-0.111182	0.255979	-0.43434	6	0.679227		0.0833333	0.0833333
LDLR	a_healthy-b_ulcer	Inf					oneConditionMissing	0.666667	0
LEG1	a_healthy-b_ulcer	-0.411636	0.263908	-1.55977	5	0.17956		0.375	0.375
LEG10	a_healthy-b_ulcer	0.276089	0.393389	0.70182	6	0.509085		0.257576	0.257576
LEG1H	a_healthy-b_ulcer	-0.194505	0.264552	-0.735226	6	0.489931		0.238782	0.238782
LEG3	a_healthy-b_ulcer	-0.0979555	0.462951	-0.211589	6	0.839432		0.423611	0.423611
LEG7	a_healthy-b_ulcer	0.209554	0.383815	0.545977	6	0.604772		0.311111	0.311111
LEGL	a_healthy-b_ulcer	0.0028293	0.235505	0.0120138	5	0.990879		0.25	0.25
LG3BP	a_healthy-b_ulcer	-0.189046	0.239405	-0.789652	6	0.45979		0.161538	0.161538
LGMN	a_healthy-b_ulcer	0.138353	0.223201	0.619859	5	0.562504		0.0555556	0.0555556
LGUL	a_healthy-b_ulcer	0.0954619	0.394878	0.24175	6	0.817024		0.185185	0.185185
LHPP	a_healthy-b_ulcer	-0.0897636	0.511814	-0.175383	5	0.86766		0.222222	0.222222
LIS1	a_healthy-b_ulcer	-0.106128	0.172797	-0.614174	4	0.572313		0.388889	0.388889
LKHA4	a_healthy-b_ulcer	-0.0916132	0.325603	-0.281365	6	0.787882		0.232394	0.232394
LMAN1	a_healthy-b_ulcer	-Inf					oneConditionMissing	0.5	0
LMAN2	a_healthy-b_ulcer	-0.186356	0.19611	-0.950264	2	0.442274		0.25	0.0833333
LMNA	a_healthy-b_ulcer	-0.112542	0.423594	-0.265683	6	0.799376		0.470588	0.470588
LMNB1	a_healthy-b_ulcer	-0.310366	0.619434	-0.501048	2	0.666046		0.884615	0.551282
LSM2	a_healthy-b_ulcer	-0.270421	0.141554	-1.91037	0			0.333333	0
LSP1	a_healthy-b_ulcer	-0.0582042	0.48695	-0.119528	6	0.908759		0.444444	0.444444
LSR	a_healthy-b_ulcer	0.0630425	0.189904	0.33197	6	0.751202		0.309524	0.309524
LUM	a_healthy-b_ulcer	-0.495347	0.386393	-1.28198	6	0.247156		0.145833	0.145833
LV136	a_healthy-b_ulcer	-0.0826123	0.468305	-0.176407	6	0.865778		0.0833333	0.0833333
LV140	a_healthy-b_ulcer	-0.0868896	0.458621	-0.189459	6	0.85598		0.0555556	0.0555556
LV144	a_healthy-b_ulcer	-0.181362	0.327712	-0.55342	6	0.599975		0.122807	0.122807
LV147	a_healthy-b_ulcer	-0.501572	0.340778	-1.47185	6	0.191479		0	0
LV151	a_healthy-b_ulcer	-0.0649115	0.343195	-0.189139	6	0.85622		0.176471	0.176471
LV208	a_healthy-b_ulcer	-0.293536	0.349034	-0.840997	6	0.432582		0.147059	0.147059
LV211	a_healthy-b_ulcer	-0.288089	0.547892	-0.525813	6	0.617877		0.166667	0.166667
LV214	a_healthy-b_ulcer	-0.196362	0.469415	-0.418313	6	0.690277		0.333333	0.333333
LV218	a_healthy-b_ulcer	-0.0149355	0.47138	-0.0316847	6	0.975751		0	0
LV223	a_healthy-b_ulcer	-0.0941649	0.227953	-0.413089	5	0.69666		0.3125	0.3125
LV301	a_healthy-b_ulcer	-0.846791	0.451884	-1.87391	6	0.11008		0.25	0.25
LV310	a_healthy-b_ulcer	-0.389964	0.435004	-0.896462	6	0.404537		0.233333	0.233333
LV316	a_healthy-b_ulcer	-0.270716	0.287312	-0.942238	5	0.389333		0.333333	0.333333
LV319	a_healthy-b_ulcer	-0.282658	0.39182	-0.721397	6	0.4978		0.142857	0.142857
LV321	a_healthy-b_ulcer	-0.122065	0.396284	-0.308024	6	0.768477		0.154762	0.154762
LV322	a_healthy-b_ulcer	-Inf					oneConditionMissing	0.833333	0
LV325	a_healthy-b_ulcer	-0.75741	0.385184	-1.96636	4	0.120672		0.333333	0.333333
LV327	a_healthy-b_ulcer	-0.333428	0.387284	-0.86094	6	0.422337		0.203704	0.203704
LV39	a_healthy-b_ulcer	-0.48151	0.32645	-1.47499	6	0.190663		0.305556	0.305556
LV460	a_healthy-b_ulcer	-0.0200645	0.264604	-0.0758283	3	0.944329		0	0
LV469	a_healthy-b_ulcer	-0.129925	0.440193	-0.295155	6	0.777822		0.125	0.125
LV537	a_healthy-b_ulcer	-0.110342	0.301257	-0.366273	4	0.732712		0.333333	0.333333
LV539	a_healthy-b_ulcer	-0.024582	0.918382	-0.0267666	1	0.982964		0.166667	0
LV545	a_healthy-b_ulcer	-0.486089	0.462728	-1.05049	6	0.333952		0.166667	0.166667
LV657	a_healthy-b_ulcer	-0.352912	0.377608	-0.9346	6	0.386064		0.222222	0.222222
LV743	a_healthy-b_ulcer	-0.432948	0.337754	-1.28184	5	0.256116		0.458333	0.458333
LV746	a_healthy-b_ulcer	-0.10809	0.296626	-0.364397	6	0.728059		0.0714286	0.0714286
LV861	a_healthy-b_ulcer	-0.0198645	0.570904	-0.0347948	6	0.973372		0.0555556	0.0555556
LV949	a_healthy-b_ulcer	0.178587	0.588148	0.303643	5	0.773629		0.1	0.1
LVX54	a_healthy-b_ulcer	0.481934	0.81791	0.589226	6	0.577205		0.111111	0.111111
LXN	a_healthy-b_ulcer	-0.348152	0.0380662	-9.14598	3	0.00276311		0.5	0.333333
LY66C	a_healthy-b_ulcer	0.252924	0.415332	0.608968	5	0.56915		0.375	0.375
LY6D	a_healthy-b_ulcer	0.582554	0.279157	2.08683	6	0.0819568		0.138889	0.138889
LY6E	a_healthy-b_ulcer	-0.101155	0.281057	-0.359908	5	0.733619		0	0
LYAG	a_healthy-b_ulcer	-0.180413	0.210749	-0.856057	6	0.424828		0.0333333	0.0333333
LYPA1	a_healthy-b_ulcer	0.0294054	0.389405	0.0755136	6	0.942261		0.452381	0.452381
LYPD3	a_healthy-b_ulcer	0.301488	0.432082	0.697755	6	0.51145		0.212963	0.212963
LYPD5	a_healthy-b_ulcer	0.464722	0.156734	2.96504	5	0.031336		0.166667	0.166667
LYSC	a_healthy-b_ulcer	0.140478	0.839102	0.167415	6	0.872544		0.214493	0.214493
MA1A1	a_healthy-b_ulcer	-0.335251	0.340544	-0.984457	6	0.362908		0.291667	0.291667
MA2A1	a_healthy-b_ulcer	0.245009	0.251844	0.97286	1	0.508757		0.333333	0
MA2B1	a_healthy-b_ulcer	-0.0961457	0.337412	-0.28495	5	0.787108		0.5625	0.5625
MAAI	a_healthy-b_ulcer	0.070362	0.314652	0.223618	5	0.831904		0	0
MANBA	a_healthy-b_ulcer	-0.234192	0.196875	-1.18955	6	0.279157		0.416667	0.416667
MANF	a_healthy-b_ulcer	0.27738	0.0948676	2.92387	5	0.0328659		0.0833333	0.0833333
MANS1	a_healthy-b_ulcer	Inf					oneConditionMissing	0.916667	0.0833333
MAOX	a_healthy-b_ulcer	0.0963117	0.271317	0.354978	6	0.73475		0.397436	0.397436
MARE1	a_healthy-b_ulcer	-0.0477744	0.311762	-0.15324	6	0.883233		0.3	0.3
MDHC	a_healthy-b_ulcer	0.0289287	0.276042	0.104799	6	0.919951		0.222222	0.222222
MDHM	a_healthy-b_ulcer	-0.126781	0.375427	-0.337698	6	0.747092		0.236559	0.236559
METK2	a_healthy-b_ulcer	0.222149	0.185962	1.19459	0			0.666667	0.333333
MGLL	a_healthy-b_ulcer	-0.0288999	0.171969	-0.168053	2	0.881999		0.166667	0
MGP	a_healthy-b_ulcer	0.461388	0.215879	2.13725	5	0.0856143		0.222222	0.222222
MIF	a_healthy-b_ulcer	0.175554	0.657663	0.266937	6	0.798456		0.3125	0.3125
MINP1	a_healthy-b_ulcer	0.0259147	0.119222	0.217366	4	0.838561		0.166667	0
MK01	a_healthy-b_ulcer	0.28959	0.267062	1.08436	2	0.391524		0.5	0.166667
MK14	a_healthy-b_ulcer	0.0483685	0.329148	0.146951	5	0.888913		0.555556	0.555556
ML12B	a_healthy-b_ulcer	0.173	0.38629	0.447851	6	0.669977		0.25	0.25
MMP7	a_healthy-b_ulcer	Inf					oneConditionMissing	0.833333	0
MMP8	a_healthy-b_ulcer	-0.3497	0.275576	-1.26898	6	0.251452		0.152778	0.152778
MMP9	a_healthy-b_ulcer	-0.136741	0.415266	-0.329284	6	0.753132		0.28607	0.28607
MNDA	a_healthy-b_ulcer	-0.25845	0.412302	-0.626845	6	0.553848		0.586957	0.586957
MOES	a_healthy-b_ulcer	-0.0878236	0.389809	-0.225299	6	0.829224		0.242188	0.242188
MPRI	a_healthy-b_ulcer	-0.363143	0.0271782	-13.3615	2	0.00555464		0.458333	0.291667
MSLN	a_healthy-b_ulcer	-0.0246712	0.279146	-0.0883812	6	0.93245		0.116667	0.116667
MSMB	a_healthy-b_ulcer	0.11339	0.481967	0.235264	6	0.821827		0.305556	0.305556
MT2	a_healthy-b_ulcer	-0.0462376	0.688371	-0.0671696	1	0.957303		0.166667	0
MTAP	a_healthy-b_ulcer	0.302061	0.376386	0.80253	5	0.458677		0	0
MTND	a_healthy-b_ulcer	0.810171	0.155433	5.21234	3	0.0137285		0.166667	0
MTPN	a_healthy-b_ulcer	0.165405	0.249359	0.663321	6	0.531768		0	0
MUC1	a_healthy-b_ulcer	-0.0210751	0.16519	-0.127581	5	0.903453		0	0
MUC16	a_healthy-b_ulcer	0.0868081	0.30464	0.284953	6	0.78526		0.541667	0.541667
MUC19	a_healthy-b_ulcer	0.407525			0			0.666667	0
MUC21	a_healthy-b_ulcer	0.0335446	0.339919	0.0986843	6	0.924603		0.166667	0.166667
MUC5B	a_healthy-b_ulcer	0.066377	0.402194	0.165037	6	0.874335		0.214969	0.214969
MUC7	a_healthy-b_ulcer	0.0494693	0.391429	0.126381	6	0.903559		0.254717	0.254717
MUCL1	a_healthy-b_ulcer	-0.357386	0.522412	-0.684107	5	0.52432		0	0
MVD1	a_healthy-b_ulcer	1.12154			0			0.666667	0
MVP	a_healthy-b_ulcer	-0.149741	0.265693	-0.563588	1	0.673277		0.666667	0.333333
MYDGF	a_healthy-b_ulcer	0.0522841	0.382673	0.136629	6	0.895793		0.416667	0.416667
MYH9	a_healthy-b_ulcer	0.389336	0.419685	0.927686	6	0.389364		0.313531	0.313531
MYL6	a_healthy-b_ulcer	0.15554	0.645349	0.241017	6	0.817566		0.297619	0.297619
MZB1	a_healthy-b_ulcer	-0.191645	0.212229	-0.903012	4	0.417583		0	0
NACAM	a_healthy-b_ulcer	-0.170498	0.196064	-0.869606	5	0.424286		0.333333	0.333333
NAGAB	a_healthy-b_ulcer	-0.138806	0.213624	-0.649767	6	0.539906		0	0
NAGK	a_healthy-b_ulcer	-0.173409	0.481426	-0.3602	6	0.731038		0.452381	0.452381
NAMPT	a_healthy-b_ulcer	-0.000694751	0.386065	-0.00179957	6	0.998622		0.303571	0.303571
NB5R2	a_healthy-b_ulcer	-Inf					oneConditionMissing	0.833333	0
NCF1B	a_healthy-b_ulcer	-0.0819703	0.384333	-0.21328	6	0.838171		0.452381	0.452381
NCF2	a_healthy-b_ulcer	-0.203441	0.439956	-0.462411	6	0.66008		0.363636	0.363636
NCF4	a_healthy-b_ulcer	-0.173823	0.430091	-0.404154	6	0.700111		0.266667	0.266667
NDKA	a_healthy-b_ulcer	-0.068449	0.164913	-0.415062	5	0.695305		0.0416667	0.0416667
NDKB	a_healthy-b_ulcer	-0.0131889	0.274502	-0.0480468	6	0.963238		0.166667	0.166667
NDRG1	a_healthy-b_ulcer	0.118728	0.493838	0.240419	6	0.818009		0.261905	0.261905
NDRG2	a_healthy-b_ulcer	0.155975	0.311224	0.501167	6	0.634106		0.466667	0.466667
NECT1	a_healthy-b_ulcer	-0.0225758	0.21805	-0.103535	6	0.920912		0.166667	0.166667
NECT4	a_healthy-b_ulcer	-0.0336267	0.289822	-0.116026	5	0.912148		0.291667	0.291667
NEDD8	a_healthy-b_ulcer	0.0209693	0.459977	0.0455877	6	0.965118		0.133333	0.133333
NEUS	a_healthy-b_ulcer	0.156604	0.379992	0.412124	4	0.701377		0.208333	0.208333
NGAL	a_healthy-b_ulcer	-0.0927208	0.214347	-0.432574	6	0.68044		0.162602	0.162602
NHRF1	a_healthy-b_ulcer	-0.1406	0.35613	-0.394801	6	0.706642		0.166667	0.166667
NIBA2	a_healthy-b_ulcer	-0.236293	0.270511	-0.873505	5	0.42235		0.416667	0.416667
NIT2	a_healthy-b_ulcer	-0.143861	0.220251	-0.653166	6	0.537858		0.166667	0.166667
NLTP	a_healthy-b_ulcer	0.00597764	0.21878	0.0273227	5	0.979259		0	0
NPC2	a_healthy-b_ulcer	0.0296672	0.178758	0.165963	6	0.873637		0.03125	0.03125
NPDC1	a_healthy-b_ulcer	0.348151	0.513007	0.678648	1	0.620414		0.333333	0
NPM	a_healthy-b_ulcer	-0.723787	0.442429	-1.63594	1	0.349291		0.666667	0.333333
NQO1	a_healthy-b_ulcer	0.306664	0.00229651	133.535	0			0.5	0
NQO2	a_healthy-b_ulcer	-Inf					oneConditionMissing	0.833333	0.166667
NSF1C	a_healthy-b_ulcer	-0.0934117	0.271753	-0.343737	5	0.745027		0.416667	0.416667
NT5C	a_healthy-b_ulcer	-0.424339	0.781135	-0.543234	0			0.555556	0.222222
NTF2	a_healthy-b_ulcer	-0.43118	0.422323	-1.02097	6	0.346657		0.458333	0.458333
NUCB1	a_healthy-b_ulcer	0.00624836	0.287073	0.0217657	6	0.983341		0.1	0.1
NUCB2	a_healthy-b_ulcer	-0.00962416	0.275492	-0.0349344	6	0.973265		0.172316	0.172316
NUCL	a_healthy-b_ulcer	-0.905431	0.251641	-3.59811	4	0.0227965		0.25	0.25
NUDT5	a_healthy-b_ulcer	0.102752	0.408623	0.251459	6	0.80985		0.5	0.5
OAF	a_healthy-b_ulcer	-0.42425	0.494905	-0.857235	1	0.548841		0.5	0
OLA1	a_healthy-b_ulcer	0.0434586	0.533219	0.0815022	5	0.938204		0.5	0.5
OLFM4	a_healthy-b_ulcer	-1.19147	0.388159	-3.06955	4	0.0373093		0.666667	0.5
OLR1	a_healthy-b_ulcer	-0.718451	0.894285	-0.80338	4	0.46678		0.388889	0.222222
ORN	a_healthy-b_ulcer	0.414556	0.261503	1.58528	5	0.173758		0.0833333	0.0833333
OS9	a_healthy-b_ulcer	0.466559	0.131762	3.54092	5	0.0165464		0.424242	0.424242
OTUB1	a_healthy-b_ulcer	0.149673	0.409097	0.365863	1	0.776714		0.416667	0.0833333
PA1B2	a_healthy-b_ulcer	-0.032133	0.147097	-0.218448	5	0.835716		0.0555556	0.0555556
PA2G4	a_healthy-b_ulcer	-0.0840372	0.155382	-0.540844	6	0.608093		0.0555556	0.0555556
PABP1	a_healthy-b_ulcer	-0.23651	0.293764	-0.8051	3	0.479658		0.666667	0.333333
PADI1	a_healthy-b_ulcer	Inf					oneConditionMissing	0.833333	0
PADI2	a_healthy-b_ulcer	Inf					oneConditionMissing	0.833333	0
PADI3	a_healthy-b_ulcer	Inf					oneConditionMissing	0.833333	0
PADI4	a_healthy-b_ulcer	-0.131446	0.352678	-0.372708	5	0.724643		0.416667	0.416667
PAI2	a_healthy-b_ulcer	0.0469003	0.440434	0.106487	6	0.918667		0.240741	0.240741
PAIRB	a_healthy-b_ulcer	-0.286709	0.237838	-1.20548	0			0.5	0
PAK2	a_healthy-b_ulcer	-0.0945271	0.102591	-0.921395	0			0.666667	0.166667
PARK7	a_healthy-b_ulcer	-0.0609111	0.261945	-0.232534	6	0.823852		0.184211	0.184211
PCBP1	a_healthy-b_ulcer	0.023941	0.295392	0.0810483	6	0.938039		0.314815	0.314815
PCBP2	a_healthy-b_ulcer	-0.242732	0.221098	-1.09785	4	0.333918		0	0
PCOC1	a_healthy-b_ulcer	-0.348174	0.362618	-0.960166	5	0.381069		0.166667	0
PCP	a_healthy-b_ulcer	-0.312436	0.346817	-0.900865	6	0.40237		0.354167	0.354167
PDC6I	a_healthy-b_ulcer	-0.111788	0.284237	-0.393292	6	0.707698		0.267544	0.267544
PDCD6	a_healthy-b_ulcer	0.288439	0.55387	0.52077	1	0.694343		0.333333	0
PDIA1	a_healthy-b_ulcer	-0.0659651	0.288045	-0.22901	6	0.826468		0.206284	0.206284
PDIA3	a_healthy-b_ulcer	0.0576915	0.295741	0.195074	6	0.851773		0.260684	0.260684
PDIA4	a_healthy-b_ulcer	-0.254305	0.529892	-0.479918	6	0.64828		0.37037	0.37037
PDIA6	a_healthy-b_ulcer	-0.0752576	0.278381	-0.27034	6	0.795957		0.3	0.3
PDLI1	a_healthy-b_ulcer	1.07808	0.0440752	24.4601	0			0.333333	0
PDLI5	a_healthy-b_ulcer	0.677915	0.290456	2.33397	2	0.144751		0.333333	0
PDXK	a_healthy-b_ulcer	0.0128588	0.323034	0.0398062	6	0.969539		0.205128	0.205128
PDXL2	a_healthy-b_ulcer	-0.567676	0.614304	-0.924097	1	0.525101		0.5	0
PEA15	a_healthy-b_ulcer	0.216122	0.408778	0.528702	2	0.649822		0.166667	0
PEBP1	a_healthy-b_ulcer	0.346245	0.298063	1.16165	6	0.289496		0.204082	0.204082
PEBP4	a_healthy-b_ulcer	0.208305	0.347002	0.600299	5	0.574476		0.366667	0.366667
PEDF	a_healthy-b_ulcer	-0.398871	0.154283	-2.58533	6	0.0414715		0.216667	0.216667
PEPD	a_healthy-b_ulcer	-0.090565	0.376668	-0.240437	6	0.817996		0.375	0.375
PEPL	a_healthy-b_ulcer	-0.131215	0.447601	-0.293151	6	0.779282		0.410256	0.410256
PERL	a_healthy-b_ulcer	0.238462	0.372114	0.64083	6	0.545315		0.175824	0.175824
PERM	a_healthy-b_ulcer	-0.0759188	0.550329	-0.137952	6	0.894792		0.468254	0.468254
PFKAL	a_healthy-b_ulcer	-0.229022	0.243156	-0.941874	4	0.399586		0.541667	0.541667
PGAM1	a_healthy-b_ulcer	0.0546182	0.304334	0.179468	6	0.863477		0.179739	0.179739
PGK1	a_healthy-b_ulcer	0.245449	0.333809	0.735299	6	0.489889		0.212585	0.212585
PGM1	a_healthy-b_ulcer	-0.135911	0.159506	-0.852076	6	0.426868		0.25	0.25
PGM2	a_healthy-b_ulcer	-0.0759073	0.251267	-0.302098	6	0.772775		0.189394	0.189394
PGRP1	a_healthy-b_ulcer	-0.0420931	0.301211	-0.139746	6	0.893433		0.144444	0.144444
PGRP2	a_healthy-b_ulcer	-0.55958	0.3665	-1.52682	6	0.17766		0.166667	0.166667
PHP14	a_healthy-b_ulcer	-0.378105	0.466879	-0.809857	5	0.454822		0	0
PICAL	a_healthy-b_ulcer	-0.0999984	0.387031	-0.258373	4	0.808869		0	0
PIGR	a_healthy-b_ulcer	-0.203511	0.461283	-0.441186	6	0.674532		0.187135	0.187135
PIMT	a_healthy-b_ulcer	0.0683489	0.247217	0.276473	6	0.791462		0.233333	0.233333
PIP	a_healthy-b_ulcer	-0.179613	0.516606	-0.347679	6	0.739953		0.163462	0.163462
PIPNA	a_healthy-b_ulcer	0.118258	0.372987	0.317058	6	0.761942		0.25	0.25
PIPNB	a_healthy-b_ulcer	0.30317	0.232359	1.30475	6	0.239784		0	0
PITH1	a_healthy-b_ulcer	0.378749	0.148338	2.55329	1	0.237643		0.333333	0
PKP1	a_healthy-b_ulcer	0.104615	0.881811	0.118636	4	0.911283		0.5	0.5
PLAK	a_healthy-b_ulcer	0.0669399	0.607455	0.110197	5	0.916539		0.30303	0.30303
PLBL1	a_healthy-b_ulcer	-0.434856	0.381399	-1.14016	5	0.305873		0.5	0.5
PLBL2	a_healthy-b_ulcer	0.0385991	0.0974824	0.39596	5	0.708466		0.5	0.5
PLEC	a_healthy-b_ulcer	-0.184318	0.354298	-0.520235	2	0.654757		0.611111	0.444444
PLIN3	a_healthy-b_ulcer	-0.0336483	0.196502	-0.171237	6	0.869666		0.244792	0.244792
PLMN	a_healthy-b_ulcer	-0.490836	0.27885	-1.76021	6	0.128857		0.207207	0.207207
PLOD1	a_healthy-b_ulcer	0.0777053	0.201555	0.385529	6	0.713144		0.25	0.25
PLS1	a_healthy-b_ulcer						completeMissing	1	0
PLSI	a_healthy-b_ulcer						completeMissing	1	0
PLSL	a_healthy-b_ulcer	-0.288339	0.388296	-0.742575	6	0.485783		0.196078	0.196078
PLST	a_healthy-b_ulcer	-0.117432	0.281871	-0.416616	6	0.691453		0.2	0.2
PLTP	a_healthy-b_ulcer	0.0452296	0.294676	0.153489	6	0.883044		0.122807	0.122807
PLXB2	a_healthy-b_ulcer	0.0647825	0.177216	0.365557	5	0.729651		0.25	0.25
PMGE	a_healthy-b_ulcer	-0.209906	0.316507	-0.663196	6	0.531843		0.0666667	0.0666667
PNCB	a_healthy-b_ulcer	0.0602862	0.449976	0.133976	6	0.897802		0.166667	0.166667
PNPH	a_healthy-b_ulcer	-0.101573	0.245863	-0.413126	6	0.693872		0.26	0.26
PODXL	a_healthy-b_ulcer	0.429296	0.303792	1.41313	6	0.207336		0.266667	0.266667
PON1	a_healthy-b_ulcer	-1.07425	0.498986	-2.15286	6	0.0748104		0.166667	0.166667
POTEF	a_healthy-b_ulcer	0.895157	0.334935	2.67263	0			0.5	0
POTEJ	a_healthy-b_ulcer	-0.532118	0.361508	-1.47194	2	0.278895		0.611111	0.444444
PP14B	a_healthy-b_ulcer						completeMissing	1	0
PP1B	a_healthy-b_ulcer	-0.194029	0.294099	-0.659741	6	0.53391		0.5	0.5
PP1R7	a_healthy-b_ulcer	-0.222053	0.19601	-1.13286	5	0.308654		0	0
PP4C	a_healthy-b_ulcer	0.173305	0.175323	0.98849	4	0.378871		0	0
PPAP	a_healthy-b_ulcer	0.0705399	0.282018	0.250125	6	0.810835		0.119048	0.119048
PPCE	a_healthy-b_ulcer	0.310123	0.517161	0.599665	2	0.609618		0.333333	0.166667
PPGB	a_healthy-b_ulcer	-0.137182	0.453059	-0.302791	6	0.772272		0.270833	0.270833
PPIA	a_healthy-b_ulcer	0.231053	0.363311	0.635964	6	0.548275		0.192593	0.192593
PPIB	a_healthy-b_ulcer	-0.165583	0.18016	-0.91909	6	0.393497		0.231481	0.231481
PPIC	a_healthy-b_ulcer	0.365867	0.310048	1.18003	6	0.282647		0.25	0.25
PPIF	a_healthy-b_ulcer	0.241138	0.128518	1.8763	2	0.20143		0.166667	0
PPT1	a_healthy-b_ulcer	0.165313	0.303649	0.544423	6	0.605777		0.0833333	0.0833333
PRB2	a_healthy-b_ulcer	-0.403942	1.08952	-0.370752	6	0.72356		0.424399	0.424399
PRB3	a_healthy-b_ulcer	0.551094	0.535167	1.02976	6	0.342832		0.283854	0.283854
PRB4	a_healthy-b_ulcer	0.0625226	0.490604	0.12744	6	0.902756		0.369963	0.369963
PRDX1	a_healthy-b_ulcer	0.0386846	0.243258	0.159027	6	0.878865		0.238095	0.238095
PRDX2	a_healthy-b_ulcer	-0.212213	0.469765	-0.451744	6	0.667324		0.196078	0.196078
PRDX3	a_healthy-b_ulcer	0.00219658	0.365255	0.00601384	4	0.99549		0	0
PRDX4	a_healthy-b_ulcer	-0.151081	0.144054	-1.04878	6	0.334678		0.181818	0.181818
PRDX5	a_healthy-b_ulcer	0.0949586	0.370417	0.256356	6	0.806239		0.173611	0.173611
PRDX6	a_healthy-b_ulcer	0.00430247	0.241108	0.0178446	6	0.986341		0.359649	0.359649
PRELP	a_healthy-b_ulcer	0.134582	0.401256	0.335401	5	0.750937		0.333333	0.333333
PRIO	a_healthy-b_ulcer	-0.066274	0.197773	-0.335101	6	0.748954		0	0
PROF1	a_healthy-b_ulcer	-0.0287792	0.293422	-0.0980813	6	0.925062		0.183333	0.183333
PROL1	a_healthy-b_ulcer	-1.0404	0.343273	-3.03081	1	0.202889		0.25	0.0833333
PROL4	a_healthy-b_ulcer	-0.0215443	0.305466	-0.0705291	6	0.946065		0.453704	0.453704
PROM1	a_healthy-b_ulcer	-0.228303	0.261958	-0.871527	6	0.416971		0.27381	0.27381
PROP	a_healthy-b_ulcer						completeMissing	1	0
PROS	a_healthy-b_ulcer	-0.4352	0.406231	-1.07131	3	0.362553		0.416667	0.25
PRP1	a_healthy-b_ulcer	-0.117013	0.937398	-0.124827	6	0.904738		0.353078	0.353078
PRPC	a_healthy-b_ulcer	0.588957	0.475542	1.2385	6	0.261787		0.318919	0.318919
PRR27	a_healthy-b_ulcer	0.46586	0.433504	1.07464	6	0.323841		0.185185	0.185185
PRS10	a_healthy-b_ulcer	0.229176	0.374374	0.612158	2	0.602757		0.166667	0
PRS27	a_healthy-b_ulcer	0.022183	0.324297	0.0684032	6	0.947687		0.287037	0.287037
PRS7	a_healthy-b_ulcer	-Inf					oneConditionMissing	0.916667	0.0833333
PRS8	a_healthy-b_ulcer	-0.071027	0.399086	-0.177974	1	0.887872		0.166667	0
PRSS8	a_healthy-b_ulcer	-0.157095	0.172778	-0.909232	6	0.398278		0.0740741	0.0740741
PRTN3	a_healthy-b_ulcer	-0.0669591	0.432407	-0.154852	6	0.882016		0.3375	0.3375
PSA	a_healthy-b_ulcer	0.14024	0.261753	0.535771	6	0.611385		0.295139	0.295139
PSA1	a_healthy-b_ulcer	-0.178001	0.459655	-0.387249	6	0.711936		0.185185	0.185185
PSA2	a_healthy-b_ulcer	-0.0896613	0.301791	-0.297097	5	0.778339		0.259259	0.259259
PSA3	a_healthy-b_ulcer	0.220535	0.347381	0.634851	6	0.548953		0.416667	0.416667
PSA4	a_healthy-b_ulcer	-0.181203	0.282393	-0.64167	6	0.544806		0.333333	0.333333
PSA5	a_healthy-b_ulcer	0.00742495	0.450408	0.016485	6	0.987382		0.261905	0.261905
PSA6	a_healthy-b_ulcer	-0.135088	0.41305	-0.327049	6	0.754739		0.3	0.3
PSA7	a_healthy-b_ulcer	-0.330281	0.371262	-0.889618	6	0.407922		0.361111	0.361111
PSB1	a_healthy-b_ulcer	-0.096106	0.394456	-0.243642	6	0.815625		0.3	0.3
PSB2	a_healthy-b_ulcer	0.0302982	0.174284	0.173843	5	0.868808		0.277778	0.277778
PSB3	a_healthy-b_ulcer	-0.230058	0.300715	-0.765036	6	0.473258		0.566667	0.566667
PSB4	a_healthy-b_ulcer	-0.492057	0.580912	-0.847042	6	0.429457		0.166667	0.166667
PSB5	a_healthy-b_ulcer	-0.0922081	0.328456	-0.280732	3	0.797163		0	0
PSB6	a_healthy-b_ulcer	-0.14026	0.353433	-0.39685	6	0.705209		0.333333	0.333333
PSB7	a_healthy-b_ulcer	-0.261974	0.303648	-0.862755	5	0.427706		0.333333	0.333333
PSB8	a_healthy-b_ulcer	-0.0682102	0.32262	-0.211426	6	0.839553		0.366667	0.366667
PSB9	a_healthy-b_ulcer	-0.104113	0.256766	-0.405478	2	0.724389		0.583333	0.416667
PSDE	a_healthy-b_ulcer							0.666667	0
PSME1	a_healthy-b_ulcer	-0.00755486	0.347597	-0.0217345	6	0.983365		0.22549	0.22549
PSME2	a_healthy-b_ulcer	-0.0369258	0.305393	-0.120912	6	0.907708		0.12963	0.12963
PTBP1	a_healthy-b_ulcer	Inf					oneConditionMissing	0.666667	0
PTGR1	a_healthy-b_ulcer	0.145885	0.298845	0.488163	6	0.64276		0.0833333	0.0833333
PTMA	a_healthy-b_ulcer	0.192028	0.357591	0.537005	6	0.610583		0.333333	0.333333
PTN6	a_healthy-b_ulcer	Inf					oneConditionMissing	0.833333	0
PTPA	a_healthy-b_ulcer	-0.196114	0.00804792	-24.3682	1	0.0261103		0.25	0.0833333
PTPRF	a_healthy-b_ulcer	-0.110907	0.267596	-0.414456	2	0.718764		0.5	0.333333
PTPRS	a_healthy-b_ulcer	-0.0537188	0.205356	-0.261589	6	0.802387		0	0
PTX3	a_healthy-b_ulcer	0.0777277	0.406624	0.191154	6	0.854709		0.333333	0.333333
PUR6	a_healthy-b_ulcer	-0.487173	0.332547	-1.46497	5	0.202818		0	0
PUR9	a_healthy-b_ulcer	-0.106514	0.26239	-0.405936	5	0.701579		0.333333	0.333333
PURA2	a_healthy-b_ulcer	0.0733649	0.399575	0.183607	6	0.860369		0.344444	0.344444
PYGB	a_healthy-b_ulcer	-0.192822	0.273856	-0.7041	5	0.512801		0.111111	0.111111
PYGL	a_healthy-b_ulcer	-0.100415	0.377975	-0.265665	6	0.79939		0.219136	0.219136
PYM1	a_healthy-b_ulcer	0.567159	0.465106	1.21942	4	0.289671		0	0
PZP	a_healthy-b_ulcer	0.150925	0.703494	0.214537	5	0.838604		0.345238	0.178571
QCR1	a_healthy-b_ulcer	-0.304786			0			0.666667	0
QOR	a_healthy-b_ulcer	0.00848481	0.150404	0.0564133	4	0.957718		0.166667	0.166667
QORX	a_healthy-b_ulcer	-0.212805	0.38144	-0.557899	4	0.606662		0	0
QSOX1	a_healthy-b_ulcer	-0.122802	0.141594	-0.867281	6	0.419117		0.255208	0.255208
RAB10	a_healthy-b_ulcer	-0.536276	0.368403	-1.45568	5	0.20525		0.333333	0.333333
RAB14	a_healthy-b_ulcer	-0.106108	0.349615	-0.3035	6	0.771758		0.166667	0.166667
RAB1A	a_healthy-b_ulcer	0.0729354	0.198873	0.366744	6	0.726396		0.0666667	0.0666667
RAB1B	a_healthy-b_ulcer	-0.290455	0.319985	-0.907712	6	0.399019		0.0333333	0.0333333
RAB1C	a_healthy-b_ulcer	-0.143144	0.302849	-0.472658	5	0.65637		0.357143	0.357143
RAB21	a_healthy-b_ulcer	-0.0143794	0.397087	-0.0362123	5	0.972514		0.266667	0.266667
RAB2A	a_healthy-b_ulcer	-0.23422	0.221087	-1.0594	5	0.337887		0.214286	0.214286
RAB5B	a_healthy-b_ulcer	0.0226936	0.329973	0.0687743	5	0.947835		0.444444	0.444444
RAB5C	a_healthy-b_ulcer	0.332994	0.312785	1.06461	6	0.328009		0.333333	0.333333
RAB6A	a_healthy-b_ulcer	-0.0882132	0.0279185	-3.15967	2	0.0872548		0.25	0.0833333
RAB7A	a_healthy-b_ulcer	-0.188751	0.287468	-0.656598	6	0.535795		0.238095	0.238095
RAB8A	a_healthy-b_ulcer	-0.195005	0.000795727	-245.065	0			0.333333	0
RABP2	a_healthy-b_ulcer	0.157376	0.456869	0.344467	6	0.742248		0.207071	0.207071
RAC1	a_healthy-b_ulcer	0.626141	0.29809	2.10051	5	0.0896952		0.5	0.5
RAC2	a_healthy-b_ulcer	-0.0295583	0.262664	-0.112533	6	0.914072		0.230769	0.230769
RACK1	a_healthy-b_ulcer	-0.0621013	0.399075	-0.155613	6	0.881441		0.119048	0.119048
RALA	a_healthy-b_ulcer	-0.616555	0.325936	-1.89165	5	0.117112		0.388889	0.222222
RALB	a_healthy-b_ulcer	Inf					oneConditionMissing	0.833333	0
RAN	a_healthy-b_ulcer	-0.182596	0.41862	-0.436185	6	0.67796		0.229167	0.229167
RANG	a_healthy-b_ulcer	0.02678	0.30209	0.0886494	4	0.933622		0	0
RAP1B	a_healthy-b_ulcer	0.187548	0.374258	0.50112	6	0.634137		0.25	0.25
RB11A	a_healthy-b_ulcer	0.0387465	0.234783	0.165031	6	0.874339		0.233333	0.233333
RB27A	a_healthy-b_ulcer	-1.91273	1.09997	-1.7389	0			0.833333	0.166667
RBMX	a_healthy-b_ulcer	-0.3264	0.316	-1.03291	4	0.360004		0.416667	0.25
RBSK	a_healthy-b_ulcer	1.04694	0.183727	5.69831	0			0.583333	0.0833333
RCN1	a_healthy-b_ulcer	0.282198	0.275142	1.02565	6	0.344619		0.333333	0.333333
RD23B	a_healthy-b_ulcer	0.0817739			0			0.666667	0
RENR	a_healthy-b_ulcer	0.00907228	0.180528	0.0502542	0			0.333333	0
RET4	a_healthy-b_ulcer	-0.584758	0.398307	-1.46811	6	0.192453		0.240741	0.240741
RETN	a_healthy-b_ulcer	0.239311	0.493824	0.484607	6	0.645138		0.1875	0.1875
RFA2	a_healthy-b_ulcer	-0.294837	0.12365	-2.38445	4	0.0756224		0	0
RFA3	a_healthy-b_ulcer	-0.148541	0.301911	-0.492005	5	0.643554		0	0
RHG01	a_healthy-b_ulcer	-0.370213	0.770106	-0.48073	3	0.663589		0.444444	0.277778
RHG25	a_healthy-b_ulcer	-0.580651	0.0325823	-17.8211	0			0.5	0
RHOA	a_healthy-b_ulcer	-0.118502	0.41516	-0.285436	6	0.784907		0.122807	0.122807
RHOG	a_healthy-b_ulcer	0.31428	0.331587	0.947805	5	0.386751		0.0833333	0.0833333
RINI	a_healthy-b_ulcer	0.123618	0.383542	0.322307	6	0.758155		0.166667	0.166667
RISC	a_healthy-b_ulcer						completeMissing	1	0
RL22	a_healthy-b_ulcer	-0.289225	0.124845	-2.31667	4	0.0814338		0	0
RLA1	a_healthy-b_ulcer	-0.423043	0.586925	-0.720778	6	0.498155		0.133333	0.133333
RLA2	a_healthy-b_ulcer	-0.636551	0.395779	-1.60835	4	0.183041		0.444444	0.277778
RNAS1	a_healthy-b_ulcer	-0.161849	0.34389	-0.470641	4	0.662414		0.2	0.2
RNAS2	a_healthy-b_ulcer	-0.598243	0.283783	-2.1081	6	0.0795819		0.425926	0.425926
RNAS4	a_healthy-b_ulcer	-0.00446655	0.262088	-0.0170422	6	0.986956		0.305556	0.305556
RNT2	a_healthy-b_ulcer	0.0660901	0.292456	0.225983	6	0.828716		0.19697	0.19697
ROA1	a_healthy-b_ulcer	-0.303032	0.126833	-2.38921	5	0.0624486		0.0666667	0.0666667
ROA2	a_healthy-b_ulcer	-0.544154	0.391066	-1.39146	6	0.213484		0.474359	0.474359
ROAA	a_healthy-b_ulcer	-0.189311	0.308455	-0.613739	2	0.601894		0.166667	0
RPE	a_healthy-b_ulcer	0.24724	0.280618	0.881055	4	0.428046		0.222222	0.222222
RPIA	a_healthy-b_ulcer	0.0198914	0.421882	0.0471492	4	0.964654		0.458333	0.458333
RRBP1	a_healthy-b_ulcer	0.334671	0.031702	10.5568	0			0.583333	0.0833333
RS10	a_healthy-b_ulcer	-0.726567	0.503376	-1.44339	0			0.333333	0
RS12	a_healthy-b_ulcer	0.0164196	0.134458	0.122118	5	0.907562		0.333333	0.333333
RS20	a_healthy-b_ulcer						completeMissing	1	0
RS21	a_healthy-b_ulcer	0.226862	0.186303	1.2177	5	0.277664		0	0
RS28	a_healthy-b_ulcer	-0.205801	0.273657	-0.752041	1	0.589504		0.166667	0
RS3A	a_healthy-b_ulcer	-0.0654819	0.550423	-0.118966	2	0.916174		0.166667	0
RS5	a_healthy-b_ulcer	-0.124246	0.39907	-0.311339	3	0.775924		0.166667	0
RS7	a_healthy-b_ulcer	-1.15607			0			0.666667	0
RSSA	a_healthy-b_ulcer	0.00329164	0.330236	0.00996753	6	0.99237		0.333333	0.333333
RSU1	a_healthy-b_ulcer	-0.813367	0.115072	-7.06834	1	0.0894726		0.5	0
RTN3	a_healthy-b_ulcer	-Inf					oneConditionMissing	0.75	0.0833333
S100P	a_healthy-b_ulcer	-0.129798	0.405377	-0.320191	6	0.759681		0.266667	0.266667
S10A2	a_healthy-b_ulcer	-0.644364	0.460235	-1.40008	6	0.211019		0.4	0.4
S10A4	a_healthy-b_ulcer	-0.0840923	0.487217	-0.172597	6	0.868643		0.305556	0.305556
S10A6	a_healthy-b_ulcer	0.00654208	0.225244	0.0290444	6	0.977771		0.106061	0.106061
S10A7	a_healthy-b_ulcer	-0.217295	0.21762	-0.998504	6	0.356586		0.166667	0.166667
S10A8	a_healthy-b_ulcer	0.410914	0.462371	0.888711	6	0.408372		0.240991	0.240991
S10A9	a_healthy-b_ulcer	0.316818	0.515762	0.614272	6	0.561589		0.221649	0.221649
S10AA	a_healthy-b_ulcer	-0.468927	0.409265	-1.14578	3	0.335		0	0
S10AB	a_healthy-b_ulcer	0.0209037	0.470123	0.0444644	6	0.965977		0.288462	0.288462
S10AC	a_healthy-b_ulcer	-0.407917	0.517077	-0.78889	6	0.460203		0.220238	0.220238
S10AE	a_healthy-b_ulcer	0.169739	0.388306	0.437126	5	0.680254		0.638889	0.638889
S10AG	a_healthy-b_ulcer	-0.264773	0.452903	-0.584614	3	0.599867		0.533333	0.366667
SAA1	a_healthy-b_ulcer	0.0963059	0.554384	0.173717	6	0.867801		0.233333	0.233333
SAA4	a_healthy-b_ulcer	-0.472087	0.444501	-1.06206	4	0.348077		0.611111	0.444444
SAHH	a_healthy-b_ulcer	0.22863	0.372258	0.614172	6	0.561651		0.222222	0.222222
SAMP	a_healthy-b_ulcer	-0.827401	0.491755	-1.68255	6	0.143454		0.25	0.25
SAP	a_healthy-b_ulcer	-0.00776283	0.271999	-0.02854	6	0.978157		0.219907	0.219907
SAP3	a_healthy-b_ulcer	0.0405489	0.228776	0.177242	6	0.86515		0.1875	0.1875
SBP1	a_healthy-b_ulcer	-0.625426	0.309192	-2.02278	4	0.113139		0	0
SBSN	a_healthy-b_ulcer	-0.221814	0.272653	-0.813541	6	0.446982		0.226667	0.226667
SCEL	a_healthy-b_ulcer	0.0508643	0.390453	0.13027	3	0.904597		0.5	0.5
SDCB1	a_healthy-b_ulcer	-0.335048	0.435755	-0.76889	6	0.471131		0.444444	0.444444
SE6L2	a_healthy-b_ulcer	0.0682434	0.214329	0.318405	5	0.763048		0.416667	0.416667
SEPP1	a_healthy-b_ulcer	0.0625629	0.130547	0.479236	4	0.656794		0.0833333	0.0833333
SFRP1	a_healthy-b_ulcer	0.3641	0.351704	1.03524	6	0.340465		0.5	0.5
SG1D1	a_healthy-b_ulcer	0.0147085	0.928714	0.0158375	4	0.988123		0.194444	0.194444
SG2A1	a_healthy-b_ulcer	-0.300983	0.878588	-0.342576	4	0.749162		0.395833	0.395833
SG3A1	a_healthy-b_ulcer	-0.380783	0.880683	-0.432373	6	0.680578		0	0
SH3L1	a_healthy-b_ulcer	-0.195578	0.414278	-0.472094	6	0.65354		0.194444	0.194444
SH3L2	a_healthy-b_ulcer	-0.11797	0.387197	-0.304678	5	0.772885		0.291667	0.291667
SH3L3	a_healthy-b_ulcer	0.0575468	0.496369	0.115936	6	0.911487		0.0454545	0.0454545
SHBG	a_healthy-b_ulcer	-0.543518	0.48067	-1.13075	1	0.460983		0.388889	0.222222
SHPS1	a_healthy-b_ulcer	-0.246775	0.482299	-0.511664	6	0.627166		0.388889	0.388889
SIAE	a_healthy-b_ulcer	-0.0716652	0.226426	-0.316506	5	0.764406		0.214286	0.214286
SIAS	a_healthy-b_ulcer	-0.0235977	0.472568	-0.0499351	5	0.962107		0.233333	0.233333
SIAT1	a_healthy-b_ulcer	-0.398484	0.123308	-3.23161	1	0.191048		0.75	0.25
SIL1	a_healthy-b_ulcer	0.211259	0.0987033	2.14034	3	0.121814		0.555556	0.222222
SKAP2	a_healthy-b_ulcer	-Inf					oneConditionMissing	0.833333	0
SKP1	a_healthy-b_ulcer	0.0526078	0.245408	0.214368	5	0.838728		0.222222	0.222222
SLPI	a_healthy-b_ulcer	0.268622	0.712236	0.377154	6	0.719039		0.321637	0.321637
SLUR1	a_healthy-b_ulcer	0.641639	0.239475	2.67935	6	0.0365677		0.333333	0.333333
SLUR2	a_healthy-b_ulcer	0.467692	0.161906	2.88867	6	0.0277416		0.0333333	0.0333333
SMD1	a_healthy-b_ulcer	-0.620991	0.529186	-1.17348	2	0.361432		0.166667	0
SMD3	a_healthy-b_ulcer	-0.254645	0.764534	-0.333073	2	0.770754		0.666667	0.333333
SMR3B	a_healthy-b_ulcer	0.410496	0.858646	0.478074	6	0.649517		0.377551	0.377551
SNAA	a_healthy-b_ulcer	0.490226	0.285376	1.71782	1	0.335612		0.5	0.166667
SODC	a_healthy-b_ulcer	0.272294	0.326213	0.834711	6	0.435848		0.263158	0.263158
SODE	a_healthy-b_ulcer	-0.0288549	0.147785	-0.19525	5	0.852884		0.2	0.2
SODM	a_healthy-b_ulcer	0.0683242	0.661844	0.103233	6	0.921142		0.291667	0.291667
SPB10	a_healthy-b_ulcer	-0.228376	0.562864	-0.405739	6	0.699007		0.388889	0.388889
SPB13	a_healthy-b_ulcer	0.254311	0.235494	1.0799	6	0.321672		0.22449	0.22449
SPB3	a_healthy-b_ulcer	0.259281	0.427497	0.606508	6	0.566402		0.171429	0.171429
SPB4	a_healthy-b_ulcer	0.346552	0.331085	1.04672	6	0.335554		0.178571	0.178571
SPB5	a_healthy-b_ulcer	0.0698733	0.234174	0.298382	6	0.775475		0.196078	0.196078
SPB6	a_healthy-b_ulcer	0.0393475	0.356697	0.110311	5	0.916454		0.333333	0.333333
SPB8	a_healthy-b_ulcer	0.11618	0.18806	0.617783	5	0.563767		0	0
SPIT1	a_healthy-b_ulcer	-0.0183452	0.178415	-0.102824	6	0.921454		0.210526	0.210526
SPIT2	a_healthy-b_ulcer	0.0415736	0.782078	0.0531579	6	0.959332		0.5	0.5
SPR1A	a_healthy-b_ulcer	0.544111	0.56232	0.967619	6	0.370604		0.297297	0.297297
SPR1B	a_healthy-b_ulcer	0.451116	0.572989	0.787303	6	0.461063		0.259259	0.259259
SPR2D	a_healthy-b_ulcer	0.299113	0.389711	0.767526	4	0.485568		0	0
SPR2E	a_healthy-b_ulcer	0.621076	0.960385	0.646695	6	0.541762		0.277778	0.277778
SPR2F	a_healthy-b_ulcer	1.08267			0			0.666667	0
SPRL1	a_healthy-b_ulcer	0.0583278	0.239426	0.243614	6	0.815645		0.13172	0.13172
SPRR3	a_healthy-b_ulcer	0.0825636	0.533214	0.154841	6	0.882024		0.300505	0.300505
SPS1	a_healthy-b_ulcer	-0.0526495			0			0.666667	0
SPSY	a_healthy-b_ulcer	0.30479	0.302686	1.00695	0			0.5	0
SPTB2	a_healthy-b_ulcer	-0.57911			0			0.666667	0
SPTN1	a_healthy-b_ulcer	-0.607934	0.400862	-1.51657	4	0.203969		0.333333	0.333333
SRSF3	a_healthy-b_ulcer	-0.0424162	0.161113	-0.263271	3	0.809389		0.166667	0
SSBP	a_healthy-b_ulcer	-0.157935	0.382137	-0.413295	5	0.696518		0.444444	0.444444
ST1A1	a_healthy-b_ulcer	-0.640057	0.298834	-2.14185	2	0.165497		0.416667	0.0833333
ST2B1	a_healthy-b_ulcer	0.352391	0.548254	0.642751	2	0.586236		0.333333	0.166667
STAT	a_healthy-b_ulcer	0.195266	0.770403	0.25346	6	0.808374		0.430556	0.430556
STIP1	a_healthy-b_ulcer	-0.295411	0.352244	-0.838655	5	0.439903		0.3	0.3
STK4	a_healthy-b_ulcer	0.17977	0.189363	0.949344	0			0.5	0
STOM	a_healthy-b_ulcer	0.0393209	0.598024	0.0657514	5	0.950124		0.458333	0.291667
STX7	a_healthy-b_ulcer	0.42108	0.23986	1.75552	0			0.333333	0
STXB2	a_healthy-b_ulcer	0.0953239	0.252772	0.377114	5	0.721565		0.166667	0.166667
SUMF2	a_healthy-b_ulcer	0.831242			0			0.833333	0.166667
SUMO2	a_healthy-b_ulcer	0.067387	0.307984	0.218801	6	0.834058		0.166667	0.166667
SYHC	a_healthy-b_ulcer	0.179715	0.331951	0.541389	0			0.333333	0
SYN1	a_healthy-b_ulcer	0.630804	0.873577	0.722093	6	0.497402		0.166667	0.166667
SYTC	a_healthy-b_ulcer	0.0221707	0.49566	0.0447297	5	0.966054		0.533333	0.533333
SYUG	a_healthy-b_ulcer	0.106603	0.194319	0.548595	3	0.621473		0	0
SYWC	a_healthy-b_ulcer	-0.191566	0.480462	-0.398712	6	0.703907		0.142857	0.142857
T132A	a_healthy-b_ulcer	-0.463187	0.198666	-2.33149	4	0.0801216		0.333333	0.333333
TACD2	a_healthy-b_ulcer	0.121044	0.300826	0.402372	6	0.701354		0.291667	0.291667
TAGL2	a_healthy-b_ulcer	0.0346548	0.284778	0.121691	6	0.907117		0.097561	0.097561
TALDO	a_healthy-b_ulcer	0.171858	0.309881	0.554592	6	0.599221		0.224138	0.224138
TBA1B	a_healthy-b_ulcer	-0.0639118	0.45996	-0.138951	6	0.894036		0.325758	0.325758
TBA4A	a_healthy-b_ulcer	0.498501	0.363409	1.37174	5	0.228496		0.416667	0.416667
TBB4A	a_healthy-b_ulcer						completeMissing	1	0
TBB4B	a_healthy-b_ulcer	-0.216995	0.395644	-0.548461	6	0.603168		0.222222	0.222222
TBB5	a_healthy-b_ulcer	-0.278991	0.329013	-0.847964	6	0.428982		0.188172	0.188172
TBCA	a_healthy-b_ulcer	0.268981	0.464039	0.579651	6	0.583244		0.154762	0.154762
TCO1	a_healthy-b_ulcer	-0.21432	0.292237	-0.733378	6	0.490978		0.158915	0.158915
TCP4	a_healthy-b_ulcer	-0.0925318	0.568833	-0.16267	5	0.877149		0	0
TCPA	a_healthy-b_ulcer	-0.132688	0.301469	-0.440138	5	0.678213		0.0833333	0.0833333
TCPB	a_healthy-b_ulcer	-0.0737918	0.289121	-0.255228	4	0.811133		0.444444	0.444444
TCPD	a_healthy-b_ulcer	-0.486653	0.205028	-2.3736	5	0.0636682		0.0833333	0.0833333
TCPE	a_healthy-b_ulcer	-0.643028	0.265572	-2.4213	5	0.0600213		0.333333	0.333333
TCPG	a_healthy-b_ulcer	-0.194618	0.296525	-0.65633	4	0.54745		0.433333	0.433333
TCPH	a_healthy-b_ulcer	-0.0517413	0.215916	-0.239636	4	0.822391		0.416667	0.416667
TCPQ	a_healthy-b_ulcer	-0.140309	0.38868	-0.360989	6	0.730478		0.138889	0.138889
TCPZ	a_healthy-b_ulcer	-0.0628329	0.334112	-0.188059	5	0.858224		0.366667	0.366667
TCTP	a_healthy-b_ulcer	0.145384	0.148292	0.980388	6	0.364756		0.320513	0.320513
TERA	a_healthy-b_ulcer	-0.0836859	0.634442	-0.131905	6	0.899372		0.247475	0.247475
TETN	a_healthy-b_ulcer	-0.361935	0.291172	-1.24303	6	0.260227		0.0333333	0.0333333
TFF1	a_healthy-b_ulcer	0.152232	0.594724	0.25597	6	0.806523		0.166667	0.166667
TFF3	a_healthy-b_ulcer	0.0562613	0.602411	0.0933935	6	0.928631		0.196296	0.196296
TGM1	a_healthy-b_ulcer	0.0363418	0.393656	0.0923186	4	0.930884		0.633333	0.633333
TGM3	a_healthy-b_ulcer	0.0692874	0.290506	0.238506	6	0.819426		0.264103	0.264103
THBG	a_healthy-b_ulcer	-0.63658	0.323537	-1.96757	5	0.106254		0.1	0.1
THIC	a_healthy-b_ulcer	0.102375	0.28582	0.358179	5	0.734834		0.333333	0.333333
THIO	a_healthy-b_ulcer	0.127439	0.510472	0.24965	6	0.811185		0.214815	0.214815
THRB	a_healthy-b_ulcer	-0.673041	0.362766	-1.8553	6	0.112957		0.174242	0.174242
THTM	a_healthy-b_ulcer	0.00104357	0.275369	0.0037897	5	0.997123		0.388889	0.388889
THTR	a_healthy-b_ulcer	0.00366254	0.211067	0.0173525	5	0.986827		0.222222	0.222222
TIG1	a_healthy-b_ulcer	-0.0615366	0.443278	-0.138822	6	0.894133		0.5	0.5
TIMP1	a_healthy-b_ulcer	-0.0461351	0.252264	-0.182885	6	0.860912		0.19697	0.19697
TIMP2	a_healthy-b_ulcer	-0.167812	0.0974929	-1.72127	5	0.145823		0.0740741	0.0740741
TKT	a_healthy-b_ulcer	0.0796091	0.382787	0.207972	6	0.84213		0.248858	0.248858
TLN1	a_healthy-b_ulcer	-0.159859	0.408303	-0.391519	6	0.70894		0.302326	0.302326
TM11B	a_healthy-b_ulcer	0.243309	0.350446	0.694285	6	0.513474		0	0
TM11D	a_healthy-b_ulcer	0.287565	0.278428	1.03281	6	0.341513		0.24359	0.24359
TM11E	a_healthy-b_ulcer	-0.0112888	0.245594	-0.0459652	6	0.96483		0.190476	0.190476
TMED7	a_healthy-b_ulcer	0.146385	0.206571	0.708646	2	0.552008		0	0
TMEDA	a_healthy-b_ulcer	-0.263704	0.173209	-1.52246	4	0.202555		0.333333	0.333333
TMOD3	a_healthy-b_ulcer	-0.269912	0.338815	-0.796637	6	0.456019		0.305556	0.305556
TNF13	a_healthy-b_ulcer	-0.141096	0.194689	-0.724727	2	0.543938		0.166667	0
TNR19	a_healthy-b_ulcer	0.0677666	0.217759	0.3112	5	0.768205		0.333333	0.333333
TOLIP	a_healthy-b_ulcer	-0.393524	0.120491	-3.266	5	0.0222969		0.166667	0
TOM1	a_healthy-b_ulcer	0.237733	0.515941	0.460776	3	0.676309		0.666667	0.333333
TPD52	a_healthy-b_ulcer	0.200875	0.229903	0.873739	5	0.422234		0.25	0.25
TPD54	a_healthy-b_ulcer	-0.068286	0.218824	-0.312058	5	0.76759		0.166667	0.166667
TPIS	a_healthy-b_ulcer	0.163048	0.309605	0.526632	6	0.617341		0.177083	0.177083
TPM1	a_healthy-b_ulcer	0.22103	0.410548	0.538379	3	0.627696		0.166667	0
TPM3	a_healthy-b_ulcer	-0.144254	0.422483	-0.341444	6	0.74441		0.0416667	0.0416667
TPM4	a_healthy-b_ulcer	-0.00940136	0.411247	-0.0228606	6	0.982503		0.183333	0.183333
TPP1	a_healthy-b_ulcer	0.0299678	0.258928	0.115738	6	0.911637		0.12037	0.12037
TPPP3	a_healthy-b_ulcer	0.248342	0.561177	0.442538	6	0.673607		0.333333	0.333333
TRFE	a_healthy-b_ulcer	-0.649791	0.463597	-1.40163	6	0.210579		0.192455	0.192455
TRFL	a_healthy-b_ulcer	-0.159076	0.537148	-0.296148	6	0.7771		0.282277	0.282277
TRFM	a_healthy-b_ulcer	-0.268664	0.235924	-1.13877	6	0.298215		0.136905	0.136905
TRI29	a_healthy-b_ulcer	0.0397576	0.216223	0.183873	2	0.871067		0.416667	0.25
TRXR1	a_healthy-b_ulcer	0.267062	0.424451	0.629193	3	0.573873		0.666667	0.5
TSNAX	a_healthy-b_ulcer	-0.182125	0.196427	-0.92719	5	0.396381		0.366667	0.366667
TSP1	a_healthy-b_ulcer	-0.118115	0.338454	-0.348984	6	0.739022		0.256944	0.256944
TSTD1	a_healthy-b_ulcer	-0.748007	0.137991	-5.42068	0			0.5	0
TTHY	a_healthy-b_ulcer	-0.768915	0.453635	-1.69501	6	0.141008		0.132353	0.132353
TWF1	a_healthy-b_ulcer	0.536171	0.765466	0.70045	3	0.534083		0.333333	0
TWF2	a_healthy-b_ulcer	-0.162291	0.319877	-0.507353	5	0.633487		0.277778	0.277778
TXD17	a_healthy-b_ulcer	0.216577	0.360417	0.600905	6	0.569891		0.15	0.15
TXND5	a_healthy-b_ulcer	0.108442	0.22189	0.488721	6	0.642388		0.185185	0.185185
TXNL1	a_healthy-b_ulcer	-0.136368	0.715715	-0.190535	5	0.856385		0.222222	0.222222
TYB10	a_healthy-b_ulcer	0.265069	0.193226	1.3718	6	0.219207		0.214286	0.214286
TYB4	a_healthy-b_ulcer	0.0446185	0.299753	0.148851	6	0.886548		0.145833	0.145833
TYPH	a_healthy-b_ulcer	-0.113811	0.526999	-0.21596	6	0.836173		0.131579	0.131579
UB2D3	a_healthy-b_ulcer	0.0411541	0.197279	0.208609	6	0.841655		0	0
UB2L3	a_healthy-b_ulcer	-0.262905	0.392815	-0.669284	5	0.532972		0.111111	0.111111
UB2V1	a_healthy-b_ulcer	0.529067	0.579497	0.912977	5	0.40313		0.333333	0.333333
UB2V2	a_healthy-b_ulcer	-0.0174392	0.278819	-0.0625466	6	0.952159		0.233333	0.233333
UBA1	a_healthy-b_ulcer	-0.0329145	0.26358	-0.124875	6	0.904702		0.294574	0.294574
UBB	a_healthy-b_ulcer	-0.133142	0.282628	-0.471085	6	0.65422		0.566667	0.566667
UBC9	a_healthy-b_ulcer	-0.251133	0.189149	-1.32769	3	0.276265		0.166667	0.166667
UBE2K	a_healthy-b_ulcer	-0.108126	0.19036	-0.568009	5	0.594586		0	0
UBE2N	a_healthy-b_ulcer	-0.300281	0.270724	-1.10918	6	0.30982		0.166667	0.166667
UBP5	a_healthy-b_ulcer	0.298232	0.203987	1.46201	0			0.5	0
UCHL3	a_healthy-b_ulcer	-0.327368	0.555096	-0.589749	3	0.59683		0.166667	0.166667
UFC1	a_healthy-b_ulcer	-0.0247165	0.470527	-0.0525294	5	0.960141		0.25	0.25
UFM1	a_healthy-b_ulcer	-0.11627	0.0289622	-4.01455	0			0.5	0
UGDH	a_healthy-b_ulcer	0.323522	0.200194	1.61605	5	0.167007		0.111111	0.111111
UGGG1	a_healthy-b_ulcer	-Inf					oneConditionMissing	0.666667	0
UGPA	a_healthy-b_ulcer	-0.0309361	0.264809	-0.116824	6	0.910812		0.388889	0.388889
ULBP6	a_healthy-b_ulcer	0.450139			0			0.666667	0
UN13D	a_healthy-b_ulcer	0.155867	0.416007	0.374673	5	0.723269		0	0
URP2	a_healthy-b_ulcer						completeMissing	1	0
UTER	a_healthy-b_ulcer	-0.208317	0.873929	-0.238369	6	0.819528		0.3	0.3
VAPA	a_healthy-b_ulcer	-0.310699	0.433088	-0.717403	3	0.52494		0.166667	0
VAS1	a_healthy-b_ulcer	-0.0872059	0.298549	-0.292099	6	0.780048		0	0
VASP	a_healthy-b_ulcer	0.0433307	0.370411	0.11698	6	0.910693		0.144444	0.144444
VAT1	a_healthy-b_ulcer	-0.0392627	0.354711	-0.110689	6	0.915472		0.22549	0.22549
VATA	a_healthy-b_ulcer	0.017034	0.5264	0.0323595	6	0.975235		0.302083	0.302083
VATB2	a_healthy-b_ulcer	-0.0265069	0.173567	-0.152719	5	0.884592		0.208333	0.208333
VIME	a_healthy-b_ulcer	-0.260378	0.655903	-0.396977	6	0.70512		0.390411	0.390411
VINC	a_healthy-b_ulcer	-0.124378	0.276022	-0.450611	6	0.668096		0.117424	0.117424
VP26A	a_healthy-b_ulcer	-Inf					oneConditionMissing	0.666667	0
VPS29	a_healthy-b_ulcer	0.128283	0.152306	0.842274	0			0.5	0
VS10L	a_healthy-b_ulcer	-0.042715	0.258532	-0.165222	6	0.874196		0.142857	0.142857
VTA1	a_healthy-b_ulcer	0.374545			0			0.666667	0
VTDB	a_healthy-b_ulcer	-0.597595	0.436289	-1.36972	6	0.219821		0.166667	0.166667
VTNC	a_healthy-b_ulcer	-0.477434	0.377278	-1.26547	6	0.252624		0.358025	0.358025
VWA1	a_healthy-b_ulcer	0.205927	0.130755	1.57491	5	0.176094		0	0
WASP	a_healthy-b_ulcer	-0.136266	0.0707962	-1.92476	1	0.305044		0.333333	0
WDFY4	a_healthy-b_ulcer	0.15655	0.189943	0.824192	1	0.561166		0.666667	0.333333
WDR1	a_healthy-b_ulcer	0.110837	0.351057	0.315724	6	0.762905		0.172043	0.172043
WFDC2	a_healthy-b_ulcer	-0.363757	0.510492	-0.712561	6	0.502873		0.202381	0.202381
XPP1	a_healthy-b_ulcer	0.049532	0.110784	0.447106	5	0.673501		0	0
XRCC5	a_healthy-b_ulcer	-0.609654	0.359853	-1.69417	5	0.151007		0	0
ZA2G	a_healthy-b_ulcer	0.296964	0.264622	1.12222	6	0.304661		0.155556	0.155556
ZG16B	a_healthy-b_ulcer	-0.0927918	0.221934	-0.418105	6	0.690421		0.186667	0.186667
ZN185	a_healthy-b_ulcer	-0.133359	0.45937	-0.290309	2	0.798914		0.333333	0.166667
1433B	b_ulcer-c_remission	0.263445	0.306064	0.860751	6	0.422433		0.232323	0.232323
1433E	b_ulcer-c_remission	0.270818	0.332737	0.813909	6	0.446787		0.201389	0.201389
1433F	b_ulcer-c_remission	0.0991576	0.265216	0.373874	6	0.721353		0.285714	0.285714
1433G	b_ulcer-c_remission	0.205782	0.292839	0.702715	6	0.508566		0.30303	0.30303
1433S	b_ulcer-c_remission	0.331781	0.35031	0.947107	6	0.38015		0.152174	0.152174
1433T	b_ulcer-c_remission	-0.0288385	0.380781	-0.075735	6	0.942092		0.5	0.5
1433Z	b_ulcer-c_remission	0.222179	0.357393	0.621667	6	0.557028		0.219178	0.219178
2AAA	b_ulcer-c_remission	0.234404	0.361571	0.648295	5	0.545386		0.291667	0.291667
2ABA	b_ulcer-c_remission	-0.0590039	0.559328	-0.105491	3	0.922644		0.166667	0
4F2	b_ulcer-c_remission	0.20674	0.253887	0.814298	4	0.461173		0.25	0.25
6PGD	b_ulcer-c_remission	0.112957	0.383947	0.2942	6	0.778518		0.252688	0.252688
6PGL	b_ulcer-c_remission	0.0655726	0.219283	0.299031	6	0.775003		0.222222	0.222222
A1AG1	b_ulcer-c_remission	0.148143	0.378625	0.391265	6	0.709118		0.140625	0.140625
A1AG2	b_ulcer-c_remission	0.175096	0.503581	0.347702	6	0.739937		0.25	0.25
A1AT	b_ulcer-c_remission	1.44071	0.627757	2.29502	6	0.061519		0.22695	0.22695
A1BG	b_ulcer-c_remission	0.735289	0.443001	1.65979	6	0.148026		0.185606	0.185606
A2AP	b_ulcer-c_remission	0.924435	0.356591	2.59242	4	0.0605291		0.333333	0.333333
A2GL	b_ulcer-c_remission	0.47103	0.273781	1.72046	6	0.136137		0.0869565	0.0869565
A2MG	b_ulcer-c_remission	1.08358	0.414977	2.61118	6	0.0400568		0.210078	0.210078
A2ML1	b_ulcer-c_remission	0.408891	0.321347	1.27243	6	0.250305		0.29064	0.29064
A4	b_ulcer-c_remission	0.000921214	0.109469	0.00841529	5	0.993611		0.208333	0.208333
AACT	b_ulcer-c_remission	1.08107	0.3033	3.56438	6	0.0118644		0.190476	0.190476
AATC	b_ulcer-c_remission	0.243562	0.307253	0.792707	6	0.458138		0.247126	0.247126
AATM	b_ulcer-c_remission	0.401249	0.452171	0.887384	6	0.409031		0.19697	0.19697
AB1IP	b_ulcer-c_remission	0.248807	0.161492	1.54068	2	0.263304		0.333333	0.166667
ABHEB	b_ulcer-c_remission	0.150486	0.215764	0.697457	6	0.511624		0.1	0.1
ABRAL	b_ulcer-c_remission	-0.102436	0.172137	-0.595082	4	0.58382		0	0
ACAP1	b_ulcer-c_remission	0.132471	0.565237	0.234364	6	0.822495		0.0833333	0.0833333
ACBP	b_ulcer-c_remission	-0.113546	0.46367	-0.244886	6	0.814705		0.277778	0.277778
ACL6A	b_ulcer-c_remission						completeMissing	1	0
ACLY	b_ulcer-c_remission	0.263944	0.14044	1.8794	4	0.133373		0.416667	0.25
ACOC	b_ulcer-c_remission	0.335202	0.563837	0.594502	2	0.612473		0.625	0.291667
ACON	b_ulcer-c_remission	0.805955	0.285239	2.82555	4	0.0475594		0.333333	0.333333
ACPH	b_ulcer-c_remission	0.202635	0.297095	0.682054	6	0.52065		0.261905	0.261905
ACTB	b_ulcer-c_remission	0.228647	0.454135	0.503479	6	0.632574		0.276721	0.276721
ACTBL	b_ulcer-c_remission	-0.169389	0.752582	-0.225077	4	0.83295		0.541667	0.375
ACTC	b_ulcer-c_remission	0.637037	0.358119	1.77884	6	0.125577		0.235632	0.235632
ACTG	b_ulcer-c_remission	0.421136	0.423851	0.993595	6	0.358785		0.333333	0.333333
ACTN1	b_ulcer-c_remission	0.0036721	0.483202	0.00759952	6	0.994183		0.295833	0.295833
ACTN4	b_ulcer-c_remission	0.0277154	0.314798	0.088042	6	0.932708		0.24359	0.24359
ACTZ	b_ulcer-c_remission	0.263158	0.333321	0.789503	4	0.473984		0.722222	0.555556
ADAM9	b_ulcer-c_remission	0.153115	0.170195	0.899648	5	0.409542		0.416667	0.416667
ADH7	b_ulcer-c_remission	0.279047	0.457923	0.609375	6	0.564622		0.302469	0.302469
ADHX	b_ulcer-c_remission	0.0552442	0.329823	0.167496	5	0.873543		0.111111	0.111111
ADIRF	b_ulcer-c_remission	0.667127	0.472825	1.41094	6	0.20795		0.489583	0.489583
ADK	b_ulcer-c_remission	0.375375	0.447765	0.838332	6	0.433964		0.402778	0.402778
ADSV	b_ulcer-c_remission	0.476212	0.43041	1.10642	5	0.318917		0.309524	0.309524
AFAM	b_ulcer-c_remission	0.658799	0.412517	1.59703	6	0.161374		0.316667	0.316667
AGAL	b_ulcer-c_remission	0.0449842	0.114913	0.391463	6	0.70898		0.305556	0.305556
AGR2	b_ulcer-c_remission	-0.478119	0.539687	-0.885919	4	0.425709		0.722222	0.388889
AGRG1	b_ulcer-c_remission	-0.0290466	0.23644	-0.12285	6	0.906238		0	0
AGRG6	b_ulcer-c_remission	0.45964	0.16109	2.85332	5	0.0356847		0	0
AHNK	b_ulcer-c_remission	-0.122395	0.499128	-0.245218	6	0.81446		0.340278	0.340278
AK1A1	b_ulcer-c_remission	0.0705665	0.395752	0.17831	6	0.864348		0.231884	0.231884
AK1BA	b_ulcer-c_remission	0.269131	0.348244	0.772824	6	0.468967		0.273333	0.273333
AK1C2	b_ulcer-c_remission	-0.213178	0.442442	-0.481823	4	0.655108		0	0
AL1A1	b_ulcer-c_remission	-0.0675068	0.248631	-0.271514	6	0.795096		0.216667	0.216667
AL1A3	b_ulcer-c_remission	-0.330468	0.407234	-0.811495	3	0.476488		0.5	0.166667
AL3A1	b_ulcer-c_remission	0.478493	0.32551	1.46998	6	0.191964		0.248428	0.248428
AL7A1	b_ulcer-c_remission	0.605308	0.30509	1.98403	5	0.104041		0.484848	0.484848
AL9A1	b_ulcer-c_remission	0.569849	0.394771	1.44349	6	0.19899		0.327778	0.327778
ALBU	b_ulcer-c_remission	0.615117	0.621665	0.989468	6	0.360643		0.189424	0.189424
ALDH2	b_ulcer-c_remission	0.427584	0.478373	0.893829	4	0.421933		0.462963	0.296296
ALDOA	b_ulcer-c_remission	0.153449	0.319077	0.480914	6	0.647611		0.221649	0.221649
ALDOC	b_ulcer-c_remission	0.183017	0.217655	0.840858	6	0.432654		0.3	0.3
ALS	b_ulcer-c_remission	0.579078	0.225103	2.57251	2	0.123688		0.25	0.0833333
AMBP	b_ulcer-c_remission	1.06605	0.580059	1.83782	6	0.115727		0.216667	0.216667
AMD	b_ulcer-c_remission	0.0681376	0.170719	0.399121	6	0.703622		0.269231	0.269231
AMPB	b_ulcer-c_remission	0.298572	0.191966	1.55534	6	0.170865		0.316667	0.316667
AMPL	b_ulcer-c_remission	0.803817	0.579655	1.38672	5	0.224173		0.380952	0.380952
AMPN	b_ulcer-c_remission	-0.814758	0.372055	-2.18988	3	0.116267		0.416667	0.25
AMY1	b_ulcer-c_remission	-0.316038	0.277608	-1.13843	6	0.298345		0.179018	0.179018
AMY2B	b_ulcer-c_remission	-0.0474125	0.170912	-0.277409	6	0.790776		0.383333	0.383333
AN32A	b_ulcer-c_remission	0.0946413	0.409644	0.231033	5	0.826446		0.125	0.125
AN32B	b_ulcer-c_remission	Inf					oneConditionMissing	0.666667	0
ANAG	b_ulcer-c_remission	0.246706	0.106339	2.31998	6	0.0594505		0.333333	0.333333
ANGL1	b_ulcer-c_remission	-0.240356	0.30433	-0.789788	5	0.46544		0.166667	0.166667
ANGT	b_ulcer-c_remission	0.833535	0.628355	1.32653	6	0.232916		0.0833333	0.0833333
ANT3	b_ulcer-c_remission	0.741299	0.445106	1.66544	6	0.146877		0.194444	0.194444
ANX11	b_ulcer-c_remission	0.209109	0.232567	0.899136	6	0.40322		0.633333	0.633333
ANXA1	b_ulcer-c_remission	-0.128849	0.344053	-0.374502	6	0.72091		0.210594	0.210594
ANXA2	b_ulcer-c_remission	-0.123831	0.369856	-0.33481	6	0.749163		0.260234	0.260234
ANXA3	b_ulcer-c_remission	0.143194	0.357305	0.400762	6	0.702477		0.253205	0.253205
ANXA4	b_ulcer-c_remission	0.100452	0.397457	0.252737	6	0.808907		0.383333	0.383333
ANXA5	b_ulcer-c_remission	0.299829	0.342047	0.876571	6	0.414433		0.196078	0.196078
ANXA6	b_ulcer-c_remission	-0.0418292	0.414505	-0.100914	6	0.922907		0.536232	0.536232
ANXA7	b_ulcer-c_remission	Inf					oneConditionMissing	0.5	0
AP1B1	b_ulcer-c_remission	0.11618	0.320612	0.362369	6	0.729498		0.416667	0.416667
AP2B1	b_ulcer-c_remission	-0.530196	0.219076	-2.42015	1	0.249448		0.333333	0
APEX1	b_ulcer-c_remission	-0.0207642	0.280991	-0.0738964	6	0.943495		0.466667	0.466667
APOA1	b_ulcer-c_remission	0.63472	0.540303	1.17475	6	0.284602		0.23545	0.23545
APOA2	b_ulcer-c_remission	0.955458	0.724036	1.31963	6	0.235074		0.272727	0.272727
APOA4	b_ulcer-c_remission	0.735683	0.264104	2.78557	6	0.0317625		0.234375	0.234375
APOB	b_ulcer-c_remission	0.974863	0.454838	2.14332	6	0.0758022		0.396825	0.396825
APOC1	b_ulcer-c_remission	0.556603	0.441963	1.25939	5	0.263481		0.233333	0.233333
APOC3	b_ulcer-c_remission	1.51771	0.775896	1.95607	2	0.189615		0.5	0.166667
APOD	b_ulcer-c_remission	0.612832	0.357784	1.71286	6	0.137575		0.333333	0.333333
APOE	b_ulcer-c_remission	0.437845	0.483718	0.905164	6	0.400263		0.333333	0.333333
APOH	b_ulcer-c_remission	0.397896	0.280432	1.41887	6	0.205733		0.262626	0.262626
APOL1	b_ulcer-c_remission	Inf					oneConditionMissing	0.666667	0
APT	b_ulcer-c_remission	0.320911	0.270772	1.18517	5	0.289205		0.190476	0.190476
AQP5	b_ulcer-c_remission	-0.0925727	0.490004	-0.188922	5	0.857583		0	0
ARC1A	b_ulcer-c_remission	0.392013	0.280533	1.39739	5	0.221141		0.4375	0.4375
ARC1B	b_ulcer-c_remission	0.168779	0.464229	0.363568	6	0.728647		0.34127	0.34127
ARF3	b_ulcer-c_remission	0.397765	0.499421	0.796453	6	0.456118		0.166667	0.166667
ARF5	b_ulcer-c_remission	0.242222			0			0.666667	0
ARGI1	b_ulcer-c_remission	-0.103784	0.303718	-0.341712	6	0.744218		0.155556	0.155556
ARK72	b_ulcer-c_remission	0.111404	0.511528	0.217787	2	0.847796		0.583333	0.416667
ARLY	b_ulcer-c_remission	-Inf					oneConditionMissing	0.833333	0
ARP2	b_ulcer-c_remission	0.333304	0.437046	0.762629	6	0.474589		0.297101	0.297101
ARP3	b_ulcer-c_remission	0.316295	0.422463	0.748692	6	0.48235		0.206897	0.206897
ARPC2	b_ulcer-c_remission	0.154483	0.25282	0.611039	6	0.56359		0.210526	0.210526
ARPC3	b_ulcer-c_remission	0.343224	0.506211	0.678025	6	0.523029		0.366667	0.366667
ARPC4	b_ulcer-c_remission	0.364043	0.289865	1.25591	6	0.25584		0.285714	0.285714
ARPC5	b_ulcer-c_remission	-0.123556	0.363817	-0.33961	6	0.745723		0.233333	0.233333
ARSA	b_ulcer-c_remission	0.15644	0.188078	0.831782	6	0.437377		0.125	0.125
ASAH1	b_ulcer-c_remission	-0.10656	0.266736	-0.399497	6	0.70336		0.138889	0.138889
ASC	b_ulcer-c_remission	0.182125	0.40975	0.444477	6	0.672281		0.222222	0.222222
ASM3B	b_ulcer-c_remission	0.00623876	0.494178	0.0126245	3	0.99072		0.166667	0
ASPG	b_ulcer-c_remission	Inf					oneConditionMissing	0.75	0.0833333
ATG3	b_ulcer-c_remission	0.245286			0			0.666667	0
ATOX1	b_ulcer-c_remission	0.376876	0.249912	1.50803	5	0.191913		0.291667	0.291667
ATPA	b_ulcer-c_remission	0.584137	0.459724	1.27062	5	0.259772		0.242424	0.242424
ATPB	b_ulcer-c_remission	0.460128	0.459197	1.00203	6	0.355014		0.242424	0.242424
ATPD	b_ulcer-c_remission	Inf					oneConditionMissing	0.5	0
ATRN	b_ulcer-c_remission	0.469326	0.159481	2.94282	6	0.0258527		0.25641	0.25641
AXA81	b_ulcer-c_remission	-0.107864	0.275521	-0.391492	6	0.70896		0.541667	0.541667
B2L15	b_ulcer-c_remission	0.150704	0.434694	0.34669	4	0.746294		0.333333	0
B2MG	b_ulcer-c_remission	-0.275372	0.273839	-1.0056	6	0.353426		0.215447	0.215447
B4GA1	b_ulcer-c_remission	0.191516	0.0978033	1.95818	5	0.107539		0.0833333	0.0833333
B4GT1	b_ulcer-c_remission	0.436893	0.52335	0.834802	6	0.435801		0.444444	0.444444
BAG3	b_ulcer-c_remission	-0.0547531	0.194505	-0.2815	2	0.804779		0.833333	0.333333
BASP1	b_ulcer-c_remission	-0.0875424	0.364527	-0.240153	6	0.818206		0.208333	0.208333
BAX	b_ulcer-c_remission	-Inf					oneConditionMissing	0.833333	0
BGLR	b_ulcer-c_remission							0.666667	0
BIEA	b_ulcer-c_remission	0.16243	0.236826	0.685862	6	0.51841		0.383333	0.383333
BIN2	b_ulcer-c_remission	-Inf					oneConditionMissing	0.833333	0
BIP	b_ulcer-c_remission	0.233834	0.238117	0.98201	6	0.364019		0.190476	0.190476
BLMH	b_ulcer-c_remission	0.118051	0.236164	0.499867	6	0.634968		0.416667	0.416667
BLVRB	b_ulcer-c_remission	0.509938	0.375849	1.35676	6	0.223679		0.466667	0.466667
BPI	b_ulcer-c_remission	-0.0354363	0.295294	-0.120004	6	0.908398		0.384615	0.384615
BPIA2	b_ulcer-c_remission	0.0888249	0.375585	0.236497	6	0.820914		0.240909	0.240909
BPIB1	b_ulcer-c_remission	0.45712	0.328089	1.39328	6	0.212962		0.270833	0.270833
BPIB2	b_ulcer-c_remission	0.122446	0.430333	0.284536	6	0.785565		0.211111	0.211111
BPNT1	b_ulcer-c_remission	-0.517927	0.562451	-0.920839	2	0.454345		0.5	0.333333
BSSP4	b_ulcer-c_remission	-0.242709	0.25654	-0.946084	2	0.443968		0.333333	0
BST1	b_ulcer-c_remission	-0.0647893	0.342847	-0.188975	6	0.856343		0.444444	0.444444
BTD	b_ulcer-c_remission	0.309221	0.407994	0.757906	6	0.477209		0.0416667	0.0416667
C1GLC	b_ulcer-c_remission						completeMissing	1	0
C1QB	b_ulcer-c_remission	Inf					oneConditionMissing	0.666667	0.166667
C1QBP	b_ulcer-c_remission	Inf					oneConditionMissing	0.833333	0.166667
C1QC	b_ulcer-c_remission	0.819035	0.412584	1.98513	4	0.118106		0.5	0.333333
C1QT3	b_ulcer-c_remission	0.0522464	0.411704	0.126903	6	0.903163		0.5	0.5
C1R	b_ulcer-c_remission	0.654278	0.292205	2.23911	5	0.0752989		0.222222	0.222222
C1RL	b_ulcer-c_remission	0.295934	0.437542	0.676356	6	0.524016		0.166667	0.166667
C1S	b_ulcer-c_remission	0.794599	0.543843	1.46108	5	0.203833		0.5	0.333333
C4BPA	b_ulcer-c_remission	0.879567	0.633266	1.38894	6	0.214211		0.333333	0.333333
CAB45	b_ulcer-c_remission	0.0168825	0.279082	0.0604928	6	0.953728		0.257576	0.257576
CADH1	b_ulcer-c_remission	0.435058	0.357011	1.21861	6	0.268727		0.255556	0.255556
CADM4	b_ulcer-c_remission	Inf					oneConditionMissing	0.5	0
CAH1	b_ulcer-c_remission	0.977351	0.44183	2.21205	5	0.077903		0.0833333	0.0833333
CAH2	b_ulcer-c_remission	0.553816	0.2292	2.4163	6	0.0521251		0.259259	0.259259
CAH6	b_ulcer-c_remission	-0.240878	0.327884	-0.734645	6	0.49026		0.176991	0.176991
CALL3	b_ulcer-c_remission	0.303746	0.371755	0.81706	6	0.445118		0.159091	0.159091
CALL5	b_ulcer-c_remission	0.180418	0.470496	0.383463	6	0.714596		0.175926	0.175926
CALM1	b_ulcer-c_remission	0.118908	0.272563	0.436258	6	0.67791		0.192308	0.192308
CALR	b_ulcer-c_remission	0.292961	0.358118	0.818056	6	0.44459		0.241935	0.241935
CALU	b_ulcer-c_remission	0.186813	0.213896	0.873382	6	0.416037		0.119048	0.119048
CALX	b_ulcer-c_remission	-0.30076	0.476584	-0.631074	4	0.562255		0.533333	0.366667
CAMP	b_ulcer-c_remission	-0.0845879	0.313483	-0.269833	6	0.796329		0.125	0.125
CAN1	b_ulcer-c_remission	0.0796314	0.253564	0.314049	6	0.764116		0.583333	0.583333
CAN2	b_ulcer-c_remission	-0.823587	0.327556	-2.51434	3	0.0866064		0.583333	0.25
CANT1	b_ulcer-c_remission	0.159179	0.119256	1.33476	6	0.23037		0.383333	0.383333
CAP1	b_ulcer-c_remission	-0.00404152	0.4143	-0.00975507	6	0.992533		0.263889	0.263889
CAP7	b_ulcer-c_remission	-1.02384	0.491395	-2.08353	6	0.0823321		0.37037	0.37037
CAPG	b_ulcer-c_remission	0.0726052	0.311469	0.233106	6	0.823428		0.328431	0.328431
CAPZB	b_ulcer-c_remission	-0.00431952	0.378996	-0.0113973	6	0.991276		0.219298	0.219298
CASPE	b_ulcer-c_remission	-0.0604663	0.235291	-0.256985	6	0.805776		0.0694444	0.0694444
CATA	b_ulcer-c_remission	0.00665634	0.365479	0.0182126	6	0.98606		0.186937	0.186937
CATB	b_ulcer-c_remission	0.0757575	0.20871	0.362981	6	0.729064		0.252688	0.252688
CATC	b_ulcer-c_remission	0.071918	0.249787	0.287917	6	0.783097		0.240741	0.240741
CATD	b_ulcer-c_remission	0.0185965	0.129603	0.143489	6	0.890602		0.230769	0.230769
CATG	b_ulcer-c_remission	-0.410402	0.520981	-0.787749	6	0.460821		0.533333	0.533333
CATH	b_ulcer-c_remission	-0.113037	0.380148	-0.297349	6	0.776226		0.527778	0.527778
CATL1	b_ulcer-c_remission	-0.175572	0.135736	-1.29348	6	0.243407		0.121212	0.121212
CATS	b_ulcer-c_remission	0.183718	0.180375	1.01853	6	0.347724		0.285714	0.285714
CATZ	b_ulcer-c_remission	0.0709332	0.234186	0.302892	6	0.772199		0.157895	0.157895
CAZA1	b_ulcer-c_remission	0.107574	0.387253	0.277789	6	0.790499		0.183333	0.183333
CAZA2	b_ulcer-c_remission	0.188227	0.383953	0.490236	6	0.641377		0.5	0.5
CBG	b_ulcer-c_remission	1.01383	0.411302	2.46492	6	0.0487929		0.444444	0.444444
CBPA4	b_ulcer-c_remission	-0.0613344	0.344177	-0.178206	5	0.865556		0.5	0.333333
CBPD	b_ulcer-c_remission	0.0865108	0.289618	0.298707	6	0.775239		0.229167	0.229167
CBPE	b_ulcer-c_remission	0.0988379	0.165839	0.595989	6	0.572964		0.142857	0.142857
CBPQ	b_ulcer-c_remission	-0.00340621	0.215445	-0.0158101	6	0.987899		0.333333	0.333333
CBR1	b_ulcer-c_remission	0.239576	0.467495	0.512468	6	0.626636		0.411111	0.411111
CBR3	b_ulcer-c_remission	Inf					oneConditionMissing	0.833333	0
CBX3	b_ulcer-c_remission	-0.269597	0.299745	-0.899419	4	0.41928		0.166667	0
CCL28	b_ulcer-c_remission	-0.251595	0.27358	-0.919639	5	0.399955		0	0
CD109	b_ulcer-c_remission	0.264559	0.366166	0.722509	5	0.502351		0.666667	0.666667
CD14	b_ulcer-c_remission	0.290254	0.32389	0.896151	6	0.40469		0.0833333	0.0833333
CD177	b_ulcer-c_remission	0.258206	0.390893	0.660555	6	0.533423		0.555556	0.555556
CD44	b_ulcer-c_remission	-0.489163	0.17559	-2.78582	6	0.0317521		0.166667	0.166667
CD59	b_ulcer-c_remission	0.177349	0.339597	0.522232	6	0.620221		0.175439	0.175439
CD5L	b_ulcer-c_remission	1.15755	0.548714	2.10957	6	0.0794197		0.166667	0.166667
CD9	b_ulcer-c_remission	0.57747	0.240892	2.39722	6	0.0534974		0.458333	0.458333
CDC42	b_ulcer-c_remission	-0.163317	0.520449	-0.313801	6	0.764296		0.1875	0.1875
CDD	b_ulcer-c_remission	0.0949061	0.41658	0.227822	6	0.82735		0.263158	0.263158
CDSN	b_ulcer-c_remission	-0.251956	0.282191	-0.892855	6	0.406318		0.0833333	0.0833333
CE046	b_ulcer-c_remission	-0.00751153	0.245271	-0.0306254	5	0.976753		0	0
CEAM1	b_ulcer-c_remission	-0.156688	0.166792	-0.939419	6	0.383777		0	0
CEAM5	b_ulcer-c_remission	0.297498	0.13229	2.24883	5	0.0743862		0.333333	0.333333
CEAM8	b_ulcer-c_remission	-0.0951981	0.195234	-0.487611	6	0.643129		0	0
CERU	b_ulcer-c_remission	0.883056	0.469062	1.8826	6	0.108762		0.21746	0.21746
CFAB	b_ulcer-c_remission	0.61366	0.345975	1.77371	6	0.126472		0.171498	0.171498
CFAD	b_ulcer-c_remission	0.122975	0.156781	0.784379	1	0.576557		0.166667	0
CFAH	b_ulcer-c_remission	0.881174	0.375284	2.34802	6	0.0572131		0.239316	0.239316
CFAI	b_ulcer-c_remission	0.713203	0.437592	1.62983	6	0.154259		0.222222	0.222222
CGRE1	b_ulcer-c_remission	0.209564	0.1762	1.18936	4	0.300074		0	0
CH10	b_ulcer-c_remission	0.603659	0.303909	1.98632	5	0.103737		0.409091	0.409091
CH3L1	b_ulcer-c_remission	0.167232	0.21146	0.790847	6	0.459143		0.111111	0.111111
CH3L2	b_ulcer-c_remission	0.34411	0.224522	1.53263	6	0.176254		0.1	0.1
CH60	b_ulcer-c_remission	0.781561	0.321202	2.43324	5	0.059144		0.284314	0.284314
CHID1	b_ulcer-c_remission	-0.937002	0.149883	-6.25155	1	0.100978		0.166667	0
CHIT1	b_ulcer-c_remission	-0.576925	0.331855	-1.73849	6	0.132788		0.369048	0.369048
CHSP1	b_ulcer-c_remission	-0.00817735	0.58958	-0.0138698	1	0.991171		0.611111	0.277778
CISY	b_ulcer-c_remission	0.29703	0.179803	1.65197	6	0.149628		0.318182	0.318182
CLCA4	b_ulcer-c_remission	0.555815	0.343699	1.61715	6	0.156973		0.230769	0.230769
CLCB	b_ulcer-c_remission	Inf					oneConditionMissing	0.5	0
CLH1	b_ulcer-c_remission	-0.64889	0.721591	-0.899249	1	0.533739		0.333333	0
CLIC1	b_ulcer-c_remission	0.160226	0.271328	0.590526	6	0.576389		0.302469	0.302469
CLIC3	b_ulcer-c_remission	-0.168541	0.722577	-0.233249	5	0.824816		0.388889	0.388889
CLN5	b_ulcer-c_remission	0.20571	0.26421	0.778584	6	0.465812		0.416667	0.416667
CLUS	b_ulcer-c_remission	0.342288	0.431253	0.793706	6	0.457598		0.276786	0.276786
CNBP1	b_ulcer-c_remission	-0.0897307	0.342353	-0.2621	3	0.810211		0.166667	0
CNDP1	b_ulcer-c_remission	0.593694	0.0801807	7.40444	2	0.0177553		0.166667	0
CNDP2	b_ulcer-c_remission	0.349021	0.481659	0.724624	5	0.50116		0.428571	0.428571
CNFN	b_ulcer-c_remission	0.0885632	0.951343	0.0930928	6	0.928861		0	0
CNN2	b_ulcer-c_remission	0.234461	0.601524	0.389778	6	0.710161		0.348485	0.348485
CNPY2	b_ulcer-c_remission	0.276932	0.33868	0.817679	6	0.44479		0	0
CO2	b_ulcer-c_remission	0.568958	0.22131	2.57086	2	0.123819		0.277778	0.111111
CO3	b_ulcer-c_remission	0.78446	0.38916	2.01578	6	0.0904278		0.20303	0.20303
CO4A	b_ulcer-c_remission	0.888252	0.550466	1.61364	6	0.157733		0.375	0.375
CO4B	b_ulcer-c_remission	0.608813	0.424618	1.43379	6	0.201622		0.257143	0.257143
CO5	b_ulcer-c_remission	0.845641	0.42199	2.00394	6	0.0919235		0.458333	0.458333
CO6	b_ulcer-c_remission	0.415688	0.328946	1.2637	6	0.253217		0.361111	0.361111
CO6A1	b_ulcer-c_remission	-0.067467	0.216683	-0.311362	6	0.76606		0.212963	0.212963
CO6A2	b_ulcer-c_remission	-0.114312	0.314592	-0.363367	6	0.72879		0.416667	0.416667
CO7	b_ulcer-c_remission	0.827297	0.3374	2.45198	4	0.0702956		0.3	0.3
CO8A	b_ulcer-c_remission	Inf					oneConditionMissing	0.666667	0.166667
CO8B	b_ulcer-c_remission	0.112535	0.497673	0.226123	2	0.842112		0.166667	0
CO8G	b_ulcer-c_remission	0.563492	0.288088	1.95597	5	0.107842		0.416667	0.416667
CO9	b_ulcer-c_remission	0.92823	0.38906	2.38583	6	0.0543345		0.333333	0.333333
COAA1	b_ulcer-c_remission	-2.35212	1.06652	-2.20542	0			0.666667	0
COEA1	b_ulcer-c_remission	-0.209657	0.286431	-0.731964	5	0.497042		0.690476	0.690476
COF1	b_ulcer-c_remission	0.218831	0.361776	0.604878	6	0.567416		0.261905	0.261905
COMT	b_ulcer-c_remission	-0.430008	0.24218	-1.77557	0			0.333333	0
COPD	b_ulcer-c_remission	-0.0864304	0.26906	-0.321231	5	0.761028		0	0
COPZ1	b_ulcer-c_remission	0.120993	0.454824	0.266023	5	0.800843		0.5	0.5
COR1A	b_ulcer-c_remission	0.14739	0.473875	0.311031	6	0.7663		0.241135	0.241135
COR1C	b_ulcer-c_remission	-0.430193	0.565713	-0.760442	3	0.502295		0.333333	0
COTL1	b_ulcer-c_remission	0.127234	0.427447	0.29766	6	0.776		0.429825	0.429825
CP089	b_ulcer-c_remission	-0.0824526	0.488522	-0.16878	3	0.876708		0	0
CPN2	b_ulcer-c_remission	0.898037	0.261737	3.43106	4	0.0265098		0.166667	0.166667
CPNE1	b_ulcer-c_remission	-0.345458	0.313183	-1.10305	0			0.5	0
CPNE3	b_ulcer-c_remission	-0.241447	0.246669	-0.978831	6	0.365465		0.333333	0.333333
CPNS1	b_ulcer-c_remission	0.377831	0.306486	1.23278	6	0.263765		0.37037	0.37037
CPPED	b_ulcer-c_remission	0.369644	0.34409	1.07427	6	0.323995		0.3	0.3
CRIP1	b_ulcer-c_remission	0.452525	0.299067	1.51312	4	0.2048		0.416667	0.25
CRIS3	b_ulcer-c_remission	0.117611	0.395731	0.297199	6	0.776335		0.315182	0.315182
CRNN	b_ulcer-c_remission	0.414452	0.24275	1.70732	6	0.138632		0.264785	0.264785
CSK	b_ulcer-c_remission	Inf					oneConditionMissing	0.666667	0
CTNA1	b_ulcer-c_remission	-Inf					oneConditionMissing	0.666667	0
CUTA	b_ulcer-c_remission	0.0923534	0.160603	0.575043	6	0.586163		0	0
CX6B1	b_ulcer-c_remission	0.211224	0.250577	0.842951	5	0.43771		0	0
CXCL5	b_ulcer-c_remission	-0.277648	0.524486	-0.529371	6	0.615553		0.4	0.4
CY24B	b_ulcer-c_remission	-0.204128	0.57966	-0.352151	6	0.736764		0.333333	0.333333
CYBP	b_ulcer-c_remission	-0.182218	0.304137	-0.599131	5	0.575196		0	0
CYC	b_ulcer-c_remission	0.376361	0.396406	0.949433	6	0.379058		0.133333	0.133333
CYRIB	b_ulcer-c_remission	-0.024765	0.428337	-0.0578165	6	0.955772		0.0555556	0.0555556
CYTA	b_ulcer-c_remission	0.252919	0.330935	0.764254	6	0.47369		0.555556	0.555556
CYTB	b_ulcer-c_remission	0.359555	0.297769	1.2075	6	0.272675		0.297297	0.297297
CYTC	b_ulcer-c_remission	-0.419095	0.281654	-1.48798	6	0.187323		0.284722	0.284722
CYTD	b_ulcer-c_remission	-0.188611	0.407473	-0.46288	6	0.659763		0.192641	0.192641
CYTM	b_ulcer-c_remission	0.533499	0.128093	4.16493	5	0.00878204		0.222222	0.222222
CYTN	b_ulcer-c_remission	-0.633928	0.213619	-2.96756	6	0.0250366		0.125389	0.125389
CYTS	b_ulcer-c_remission	-0.485322	0.354902	-1.36748	6	0.220483		0.190805	0.190805
CYTT	b_ulcer-c_remission	-0.506031	0.472675	-1.07057	6	0.325527		0.220884	0.220884
DAF	b_ulcer-c_remission	0.378363	0.201648	1.87636	6	0.109708		0.277778	0.277778
DAG1	b_ulcer-c_remission	0.0952081	0.313564	0.303632	6	0.771662		0.409091	0.409091
DBNL	b_ulcer-c_remission	0.575944	0.289627	1.98857	6	0.0939018		0.305556	0.305556
DCD	b_ulcer-c_remission	0.810819	0.8347	0.97139	4	0.38636		0.5	0.333333
DCTN2	b_ulcer-c_remission						completeMissing	1	0
DDAH1	b_ulcer-c_remission	-0.0944336	0.289816	-0.32584	4	0.760879		0.166667	0
DDAH2	b_ulcer-c_remission	0.168007	0.427985	0.392554	4	0.714669		0.5	0.5
DECR	b_ulcer-c_remission	0.863827	0.187594	4.60476	4	0.009995		0.25	0.0833333
DEF1	b_ulcer-c_remission	-0.405813	0.579145	-0.70071	5	0.514742		0	0
DEF3	b_ulcer-c_remission	-0.224083	0.526047	-0.425975	6	0.684984		0.189815	0.189815
DEFB1	b_ulcer-c_remission	-0.85872	1.39403	-0.616	0			0.666667	0
DESP	b_ulcer-c_remission	-0.246947	0.637604	-0.387304	6	0.711897		0.431373	0.431373
DEST	b_ulcer-c_remission	-0.371888	0.316666	-1.17439	5	0.293124		0.333333	0.166667
DHE3	b_ulcer-c_remission	-1.2059	0.0971512	-12.4127	0			0.722222	0.388889
DHPR	b_ulcer-c_remission	-0.0208385	0.656081	-0.0317621	6	0.975692		0.583333	0.583333
DHR11	b_ulcer-c_remission	0.0427633	0.740667	0.0577362	1	0.963285		0.333333	0
DIAC	b_ulcer-c_remission	-0.0172905	0.144022	-0.120054	6	0.908359		0.361111	0.361111
DIAP1	b_ulcer-c_remission	-0.41712	0.163104	-2.55739	1	0.237296		0.333333	0
DIRA2	b_ulcer-c_remission	-0.152125	0.774457	-0.196428	2	0.862425		0.333333	0
DLDH	b_ulcer-c_remission	0.381423	0.213473	1.78675	4	0.148512		0.611111	0.444444
DLRB2	b_ulcer-c_remission	0.359291	0.176937	2.03061	3	0.135264		0.166667	0
DMBT1	b_ulcer-c_remission	0.296262	0.436806	0.678246	6	0.522898		0.249545	0.249545
DNAS1	b_ulcer-c_remission	0.198713	0.105534	1.88293	0			0.333333	0
DNER	b_ulcer-c_remission	0.304684	0.13636	2.23441	6	0.0668595		0.119048	0.119048
DNJB9	b_ulcer-c_remission	Inf					oneConditionMissing	0.833333	0
DNJC3	b_ulcer-c_remission	-0.165025	0.231978	-0.711382	6	0.503553		0.444444	0.444444
DNJC8	b_ulcer-c_remission	0.148186	0.527284	0.281036	2	0.805089		0.416667	0.25
DNPH1	b_ulcer-c_remission	0.395149	0.369687	1.06887	5	0.333991		0	0
DNS2A	b_ulcer-c_remission	0.14407	0.230536	0.624936	6	0.555019		0.333333	0.333333
DOPD	b_ulcer-c_remission	-0.156527	0.317685	-0.492711	6	0.639726		0	0
DP13A	b_ulcer-c_remission	-Inf					oneConditionMissing	0.833333	0
DPP2	b_ulcer-c_remission	0.300354	0.20674	1.45281	6	0.196491		0.351852	0.351852
DPP3	b_ulcer-c_remission	0.198373	0.294868	0.672752	6	0.526152		0.266667	0.266667
DPP4	b_ulcer-c_remission	-0.192311	0.511118	-0.376255	3	0.731761		0.388889	0.222222
DPYL2	b_ulcer-c_remission	-Inf					oneConditionMissing	0.833333	0
DSC1	b_ulcer-c_remission	-0.139012	0.258531	-0.537699	6	0.610133		0.111111	0.111111
DSC2	b_ulcer-c_remission	0.334098	0.249679	1.33811	6	0.22934		0.248858	0.248858
DSC3	b_ulcer-c_remission	0.480057	0.35698	1.34477	6	0.227303		0.358974	0.358974
DSG1	b_ulcer-c_remission	0.315641	0.303065	1.0415	6	0.337781		0.190476	0.190476
DSG3	b_ulcer-c_remission	0.388221	0.342275	1.13424	6	0.299969		0.195652	0.195652
DX39B	b_ulcer-c_remission	0.119002	0.320563	0.371227	4	0.729294		0.0833333	0.0833333
DYH7	b_ulcer-c_remission	0.867909	0.299952	2.89349	4	0.0444071		0.166667	0
DYL1	b_ulcer-c_remission	-0.0643078	0.428962	-0.149915	6	0.885744		0.4	0.4
ECH1	b_ulcer-c_remission	0.552442	0.310813	1.77741	4	0.150137		0.277778	0.277778
ECHA	b_ulcer-c_remission	-0.109299			0			0.666667	0
ECHM	b_ulcer-c_remission	Inf					oneConditionMissing	0.666667	0
ECI1	b_ulcer-c_remission	0.213078	0.358812	0.593843	3	0.594417		0.333333	0
ECM1	b_ulcer-c_remission	0.1888	0.293093	0.644165	6	0.543293		0.220588	0.220588
ECP	b_ulcer-c_remission	-0.251464	0.462918	-0.543214	6	0.606558		0.733333	0.733333
EF1A1	b_ulcer-c_remission	-0.10187	0.373634	-0.272645	6	0.794266		0.226496	0.226496
EF1B	b_ulcer-c_remission	0.196492	0.287662	0.683067	6	0.520054		0.375	0.375
EF1D	b_ulcer-c_remission	-0.0976998	0.378951	-0.257816	6	0.805164		0	0
EF1G	b_ulcer-c_remission	-0.0259276	0.349476	-0.0741899	6	0.943271		0.25	0.25
EF2	b_ulcer-c_remission	0.101448	0.321475	0.315571	6	0.763016		0.306202	0.306202
EFHD2	b_ulcer-c_remission	0.0270639	0.423322	0.0639321	6	0.951101		0.275	0.275
EFNA1	b_ulcer-c_remission	-0.0158525	0.191174	-0.0829217	5	0.937131		0	0
EFTU	b_ulcer-c_remission	-0.381994	0.484726	-0.788062	3	0.488191		0.583333	0.25
EGF	b_ulcer-c_remission	0.253541	0.278402	0.910703	6	0.397562		0.291667	0.291667
EHD1	b_ulcer-c_remission	0.137608	0.170334	0.807867	4	0.464469		0.444444	0.277778
ELAF	b_ulcer-c_remission	0.373331	0.380082	0.982238	6	0.363915		0.0833333	0.0833333
ELNE	b_ulcer-c_remission	-0.326082	0.864557	-0.377167	6	0.71903		0.55102	0.55102
ELOC	b_ulcer-c_remission	-0.154083	0.307198	-0.501575	4	0.642315		0.25	0.25
EMAL2	b_ulcer-c_remission	0.522381	0.377295	1.38454	6	0.215483		0.222222	0.222222
ENDD1	b_ulcer-c_remission	-0.0792287	0.46006	-0.172214	5	0.870023		0.555556	0.388889
ENDOU	b_ulcer-c_remission	0.386691	0.216861	1.78313	6	0.124835		0.133333	0.133333
ENOA	b_ulcer-c_remission	0.190448	0.482538	0.39468	6	0.706727		0.255624	0.255624
ENOPH	b_ulcer-c_remission	0.0511949	0.112439	0.455314	4	0.672503		0	0
ENPL	b_ulcer-c_remission	0.0535269	0.28516	0.187709	6	0.857292		0.333333	0.333333
ENPP3	b_ulcer-c_remission	-0.0168583	0.21759	-0.0774774	3	0.943122		0	0
EPCAM	b_ulcer-c_remission	0.297882	0.111721	2.6663	2	0.116575		0.166667	0
EPHB3	b_ulcer-c_remission	0.216792	0.322258	0.672728	1	0.623002		0.5	0.166667
ERAP1	b_ulcer-c_remission	-0.270952	0.271187	-0.999135	6	0.356304		0.333333	0.333333
ERH	b_ulcer-c_remission	0.121472	0.202975	0.598455	5	0.575613		0.166667	0.166667
ERO1A	b_ulcer-c_remission	0.196855	0.256727	0.766787	6	0.472291		0.287037	0.287037
ERP29	b_ulcer-c_remission	0.0792538	0.273915	0.289337	6	0.782061		0.392857	0.392857
ERP44	b_ulcer-c_remission	-0.581126	0.393121	-1.47824	5	0.199397		0.25	0.25
EST1	b_ulcer-c_remission	0.806806	0.430589	1.87373	6	0.110108		0.283333	0.283333
EST2	b_ulcer-c_remission	0.373632	0.277923	1.34437	6	0.227424		0.22973	0.22973
ESTD	b_ulcer-c_remission	0.0885966	0.391848	0.226099	6	0.82863		0.354167	0.354167
ETFA	b_ulcer-c_remission	1.14686	0.532061	2.15551	4	0.0973783		0.388889	0.388889
ETFB	b_ulcer-c_remission	0.541909	0.412098	1.315	1	0.413905		0.541667	0.208333
EVPL	b_ulcer-c_remission	-0.367713	0.722479	-0.508961	5	0.632437		0.5	0.5
EZRI	b_ulcer-c_remission	0.0020316	0.230711	0.00880583	6	0.99326		0.277174	0.277174
F10A1	b_ulcer-c_remission	-0.129267	0.219964	-0.587674	3	0.598056		0.722222	0.555556
F13B	b_ulcer-c_remission	0.801878	0.344624	2.32682	5	0.0674777		0.25	0.25
FA12	b_ulcer-c_remission	0.794056	0.318621	2.49217	5	0.0550149		0.233333	0.233333
FA20C	b_ulcer-c_remission	-Inf					oneConditionMissing	0.666667	0
FAAA	b_ulcer-c_remission	0.089221	0.336315	0.26529	5	0.801376		0.52381	0.52381
FABP5	b_ulcer-c_remission	0.219733	0.303414	0.724201	6	0.496198		0.191092	0.191092
FAHD1	b_ulcer-c_remission	0.359546	0.196898	1.82605	3	0.165319		0.166667	0.166667
FAM3B	b_ulcer-c_remission	0.257254	0.434272	0.592378	6	0.575226		0.298246	0.298246
FAM3C	b_ulcer-c_remission	0.280214	0.0926651	3.02394	5	0.0292838		0.111111	0.111111
FAM3D	b_ulcer-c_remission	0.252727	0.332778	0.759446	6	0.476354		0.166667	0.166667
FAS	b_ulcer-c_remission	0.105842	0.389667	0.271622	2	0.811382		0.5	0.333333
FAT2	b_ulcer-c_remission	0.506563	0.00910732	55.6215	1	0.0114443		0.5	0
FBLN3	b_ulcer-c_remission	0.383523	0.112434	3.41109	2	0.0762442		0.166667	0
FBX50	b_ulcer-c_remission	-0.0867579	0.423674	-0.204775	6	0.844518		0.305556	0.305556
FCG3A	b_ulcer-c_remission						completeMissing	1	0
FCG3B	b_ulcer-c_remission	-0.000429197	0.26747	-0.00160465	6	0.998772		0.314815	0.314815
FCGBP	b_ulcer-c_remission	0.304929	0.275888	1.10526	6	0.311384		0.185926	0.185926
FCL	b_ulcer-c_remission	0.342419	0.277113	1.23566	6	0.262766		0.444444	0.444444
FCN1	b_ulcer-c_remission	-0.267149	0.404373	-0.660649	5	0.538055		0.166667	0.166667
FCN3	b_ulcer-c_remission	Inf					oneConditionMissing	0.5	0
FETUA	b_ulcer-c_remission	0.706157	0.464126	1.52148	6	0.178961		0.156028	0.156028
FETUB	b_ulcer-c_remission	0.181915	0.318852	0.570531	2	0.625872		0.444444	0.277778
FGR	b_ulcer-c_remission	-0.0226738	0.109608	-0.206862	0			0.833333	0.166667
FHR1	b_ulcer-c_remission	0.516558	0.292251	1.76752	5	0.137386		0.222222	0.222222
FHR2	b_ulcer-c_remission	Inf					oneConditionMissing	0.833333	0
FIBA	b_ulcer-c_remission	0.653767	0.507266	1.2888	6	0.244925		0.228205	0.228205
FIBB	b_ulcer-c_remission	0.557844	0.462397	1.20642	6	0.273062		0.187302	0.187302
FIBG	b_ulcer-c_remission	0.499778	0.391065	1.27799	6	0.248466		0.2	0.2
FILA	b_ulcer-c_remission	-0.303601	0.546297	-0.555743	4	0.608003		0.477778	0.477778
FINC	b_ulcer-c_remission	0.875767	0.419315	2.08857	6	0.08176		0.380952	0.380952
FKB1A	b_ulcer-c_remission	-0.0720091	0.35079	-0.205277	6	0.844143		0.12963	0.12963
FKBP2	b_ulcer-c_remission	0.0547173	0.223249	0.245096	0			0.5	0
FKBP4	b_ulcer-c_remission	Inf					oneConditionMissing	0.5	0
FLNA	b_ulcer-c_remission	0.0715341	0.360489	0.198436	6	0.849257		0.388889	0.388889
FM25A	b_ulcer-c_remission	0.77594	0.315753	2.45742	6	0.0492914		0.243056	0.243056
FMOD	b_ulcer-c_remission	0.0823359	0.47377	0.173789	6	0.867747		0.444444	0.444444
FOLH1	b_ulcer-c_remission	-0.207284	0.00669837	-30.9455	1	0.0205651		0.333333	0
FOLR1	b_ulcer-c_remission	0.0337477	0.252723	0.133536	6	0.898136		0.271429	0.271429
FOLR3	b_ulcer-c_remission	0.0951372	1.446	0.0657932	1	0.958175		0.333333	0
FPPS	b_ulcer-c_remission	0.143547	0.385247	0.372611	6	0.722246		0.527778	0.527778
FRIH	b_ulcer-c_remission	0.167932	0.65091	0.257995	0			0.583333	0.25
FSCN1	b_ulcer-c_remission	0.112984	0.553486	0.204131	4	0.848216		0.416667	0.416667
FSTL1	b_ulcer-c_remission	0.275872	0.205497	1.34246	6	0.228007		0.238095	0.238095
FUCO	b_ulcer-c_remission	0.0758943	0.115645	0.65627	5	0.540646		0.0833333	0.0833333
FUMH	b_ulcer-c_remission	0.0906708	0.223142	0.406337	5	0.701302		0.333333	0.333333
FURIN	b_ulcer-c_remission	-0.126113	0.285645	-0.441503	6	0.674315		0.198413	0.198413
FUT6	b_ulcer-c_remission	-0.0325032	0.172548	-0.188372	5	0.857992		0.222222	0.222222
G3P	b_ulcer-c_remission	0.227027	0.430269	0.527638	6	0.616684		0.269461	0.269461
G6PD	b_ulcer-c_remission	-0.126022	0.418209	-0.301338	6	0.773327		0.357639	0.357639
G6PE	b_ulcer-c_remission	-0.222041	0.188557	-1.17758	4	0.304245		0.583333	0.416667
G6PI	b_ulcer-c_remission	0.16838	0.273925	0.614695	6	0.561327		0.219178	0.219178
GALT2	b_ulcer-c_remission	0.180059	0.17043	1.0565	5	0.339091		0	0
GALT5	b_ulcer-c_remission	0.273822	0.155769	1.75787	5	0.139104		0.111111	0.111111
GALT6	b_ulcer-c_remission	0.0882546	0.11131	0.792874	6	0.458047		0.181818	0.181818
GALT7	b_ulcer-c_remission	0.0494062	0.258637	0.191025	6	0.854806		0.333333	0.333333
GANAB	b_ulcer-c_remission	-0.0591076	0.226921	-0.260476	6	0.803205		0.231481	0.231481
GARS	b_ulcer-c_remission	-0.371214	0.365363	-1.01602	4	0.36708		0.666667	0.5
GBB1	b_ulcer-c_remission	0.0549878	0.320518	0.171559	6	0.869424		0.25	0.25
GBB2	b_ulcer-c_remission	-0.0444257	0.117562	-0.377891	5	0.721023		0.333333	0.333333
GBP6	b_ulcer-c_remission	-0.0421141	0.310223	-0.135755	5	0.897312		0.4	0.4
GCNT3	b_ulcer-c_remission	-0.0174161	0.144585	-0.120455	5	0.908813		0.6	0.6
GCSH	b_ulcer-c_remission	0.200863	0.321912	0.623968	4	0.566469		0.166667	0
GDIA	b_ulcer-c_remission	0.377053	0.433619	0.869547	6	0.417971		0.208333	0.208333
GDIB	b_ulcer-c_remission	0.0308836	0.280203	0.110218	6	0.91583		0.231638	0.231638
GDIR1	b_ulcer-c_remission	0.16835	0.310051	0.542975	6	0.606713		0.206349	0.206349
GDIR2	b_ulcer-c_remission	-0.0129784	0.310259	-0.0418309	6	0.967991		0.222222	0.222222
GELS	b_ulcer-c_remission	0.187405	0.351967	0.532449	6	0.613546		0.327251	0.327251
GFRA1	b_ulcer-c_remission	-0.214189	0.325308	-0.658419	3	0.557288		0.166667	0
GFRP	b_ulcer-c_remission	0.151732	0.340437	0.445698	5	0.674452		0.25	0.25
GGCT	b_ulcer-c_remission	0.0638137	0.295392	0.216031	6	0.836121		0.430556	0.430556
GGH	b_ulcer-c_remission	0.172093	0.224854	0.765354	6	0.473082		0.316667	0.316667
GGT6	b_ulcer-c_remission	0.114343	0.0746282	1.53217	2	0.265174		0.333333	0.166667
GILT	b_ulcer-c_remission	0.733832	0.313806	2.33849	3	0.101361		0.25	0.25
GLGB	b_ulcer-c_remission	-0.222889	0.382334	-0.582969	5	0.585216		0.375	0.375
GLNA	b_ulcer-c_remission	0.585955	0.521526	1.12354	6	0.304142		0.411765	0.411765
GLO2	b_ulcer-c_remission	0.0827277	0.230909	0.358269	5	0.734771		0.0833333	0.0833333
GLOD4	b_ulcer-c_remission	0.0530296	0.211451	0.250789	6	0.810344		0.135417	0.135417
GLRX1	b_ulcer-c_remission	-0.0591321	0.515359	-0.11474	5	0.913117		0.452381	0.452381
GLU2B	b_ulcer-c_remission	0.461974	0.37393	1.23545	6	0.262838		0.302083	0.302083
GLYG	b_ulcer-c_remission	0.132772	0.370416	0.358441	6	0.732287		0.518519	0.518519
GMFB	b_ulcer-c_remission	-0.431541	0.712029	-0.606073	1	0.653123		0.333333	0
GMFG	b_ulcer-c_remission	0.0657909	0.406668	0.16178	6	0.876789		0.179487	0.179487
GNA14	b_ulcer-c_remission	-0.617902	0.00726165	-85.0912	1	0.00748127		0.166667	0
GNAI2	b_ulcer-c_remission	-0.169889	0.558642	-0.30411	6	0.771315		0.348485	0.348485
GNAS2	b_ulcer-c_remission	0.179691	0.451223	0.39823	6	0.704244		0.633333	0.633333
GNPTG	b_ulcer-c_remission	0.263995	0.280643	0.940679	6	0.383181		0.416667	0.416667
GNS	b_ulcer-c_remission	0.249251	0.325866	0.764886	6	0.47334		0.366667	0.366667
GOLM1	b_ulcer-c_remission	0.145886	0.119737	1.21839	6	0.268804		0.192308	0.192308
GPC5B	b_ulcer-c_remission	-Inf					oneConditionMissing	0.833333	0
GPX1	b_ulcer-c_remission	0.257534	0.224222	1.14857	5	0.302697		0.25	0.25
GPX3	b_ulcer-c_remission	0.551352	0.215869	2.55411	6	0.0432506		0.380952	0.380952
GRAN	b_ulcer-c_remission	-0.31284	0.372341	-0.840197	6	0.432996		0.333333	0.333333
GRB2	b_ulcer-c_remission	-0.135655	0.479686	-0.2828	5	0.788664		0	0
GRHPR	b_ulcer-c_remission	0.058508	0.259206	0.22572	5	0.830356		0.388889	0.388889
GRN	b_ulcer-c_remission	0.292177	0.231451	1.26237	6	0.253662		0.25641	0.25641
GRP75	b_ulcer-c_remission	0.242051	0.241151	1.00373	6	0.354255		0.277778	0.277778
GSHB	b_ulcer-c_remission	0.406254	0.276517	1.46918	6	0.192173		0.369048	0.369048
GSHR	b_ulcer-c_remission	0.153662	0.233089	0.659238	6	0.534211		0.291667	0.291667
GSLG1	b_ulcer-c_remission	0.26388	0.223223	1.18213	6	0.281874		0.195652	0.195652
GSTM1	b_ulcer-c_remission	0.164758	0.0567028	2.90564	1	0.211015		0.666667	0.166667
GSTO1	b_ulcer-c_remission	0.316456	0.300945	1.05154	6	0.333506		0.287037	0.287037
GSTP1	b_ulcer-c_remission	0.206154	0.394373	0.52274	6	0.619888		0.228814	0.228814
H10	b_ulcer-c_remission						completeMissing	1	0
H12	b_ulcer-c_remission	-0.120983	0.693494	-0.174454	6	0.867246		0.388889	0.388889
H13	b_ulcer-c_remission	-1.66475	0.328452	-5.06846	1	0.124011		0.666667	0.166667
H14	b_ulcer-c_remission	0.17123	0.372152	0.460109	6	0.66164		0.550725	0.550725
H15	b_ulcer-c_remission	-0.257892	0.375255	-0.687244	6	0.517597		0.466667	0.466667
H2A1	b_ulcer-c_remission	-0.453019	1.02266	-0.442982	6	0.673303		0.449275	0.449275
H2A1C	b_ulcer-c_remission	-0.958347	0.981018	-0.976891	6	0.366351		0.555556	0.555556
H2A2C	b_ulcer-c_remission	-0.974026	0.862393	-1.12945	6	0.301832		0.425926	0.425926
H2AX	b_ulcer-c_remission	0.0940655	0.617497	0.152333	2	0.892904		0.666667	0.333333
H2AY	b_ulcer-c_remission	-0.587121	0.382952	-1.53315	4	0.200014		0.333333	0.166667
H2AZ	b_ulcer-c_remission	0.903585	0.000938386	962.914	1	0.000661138		0.333333	0
H2B1J	b_ulcer-c_remission	-0.139102	0.540244	-0.257479	3	0.81346		0.555556	0.388889
H2B1K	b_ulcer-c_remission	-0.513083	0.757804	-0.677065	6	0.523597		0.448276	0.448276
H31	b_ulcer-c_remission	-0.312097	1.01889	-0.30631	5	0.771713		0.592593	0.592593
H32	b_ulcer-c_remission	-0.418631	0.892124	-0.469251	6	0.655457		0.442708	0.442708
H33	b_ulcer-c_remission	0.705879	0.542129	1.30205	6	0.240648		0.375	0.375
H4	b_ulcer-c_remission	-0.63903	0.810591	-0.78835	6	0.460496		0.424837	0.424837
HABP2	b_ulcer-c_remission						completeMissing	1	0
HBA	b_ulcer-c_remission	1.49456	0.657254	2.27394	6	0.0633242		0.276786	0.276786
HBB	b_ulcer-c_remission	1.41335	0.595324	2.37408	6	0.0552124		0.230435	0.230435
HBD	b_ulcer-c_remission	1.34183	0.677459	1.98068	6	0.0949345		0.152778	0.152778
HBG1	b_ulcer-c_remission	0.397916	0.22646	1.75711	0			0.5	0.166667
HCDH	b_ulcer-c_remission	0.429059	0.0629775	6.8129	4	0.00242597		0.208333	0.208333
HCLS1	b_ulcer-c_remission	-0.112151	0.248979	-0.450445	1	0.730567		0.5	0
HDGF	b_ulcer-c_remission	0.399404	0.366886	1.08863	6	0.318099		0.380952	0.380952
HEBP1	b_ulcer-c_remission						completeMissing	1	0
HEBP2	b_ulcer-c_remission	0.640038	0.651877	0.981838	4	0.381769		0.555556	0.555556
HEM2	b_ulcer-c_remission	0.0427317	0.295602	0.144558	5	0.890706		0.291667	0.291667
HEMO	b_ulcer-c_remission	0.690499	0.361228	1.91153	6	0.104486		0.130435	0.130435
HEP2	b_ulcer-c_remission	0.550863	0.431055	1.27794	5	0.257382		0.0833333	0.0833333
HEXA	b_ulcer-c_remission	0.103208	0.224225	0.460287	5	0.664635		0.208333	0.208333
HEXB	b_ulcer-c_remission	-0.0127583	0.289653	-0.0440469	6	0.966296		0.296296	0.296296
HINT1	b_ulcer-c_remission	0.249611	0.266778	0.935652	6	0.385564		0.238095	0.238095
HIS1	b_ulcer-c_remission	-0.530587	0.565224	-0.93872	6	0.384108		0.366667	0.366667
HLAB	b_ulcer-c_remission	-0.167699	0.191626	-0.875141	2	0.473787		0.583333	0.416667
HMCS1	b_ulcer-c_remission	-0.574758	0.153946	-3.7335	0			0.5	0
HMGA1	b_ulcer-c_remission	Inf					oneConditionMissing	0.666667	0
HMGB1	b_ulcer-c_remission	0.0358101	0.717128	0.0499354	6	0.961795		0.380952	0.380952
HMGB2	b_ulcer-c_remission	0.114632	0.450393	0.254515	6	0.807596		0.371795	0.371795
HMGN2	b_ulcer-c_remission	-0.327323	0.565136	-0.579193	6	0.583534		0.481481	0.481481
HNRH1	b_ulcer-c_remission						completeMissing	1	0
HNRPC	b_ulcer-c_remission	0.188663	0.186722	1.0104	5	0.358672		0.4	0.4
HNRPD	b_ulcer-c_remission	0.278419	0.203625	1.36731	6	0.220534		0.222222	0.222222
HNRPF	b_ulcer-c_remission	0.530663	0.317923	1.66916	4	0.17041		0.333333	0.333333
HNRPK	b_ulcer-c_remission	0.275222	0.268838	1.02375	5	0.352908		0.111111	0.111111
HNRPL	b_ulcer-c_remission	0.344109	0.859008	0.400589	2	0.727463		0.166667	0
HNRPQ	b_ulcer-c_remission	0.115794	0.128309	0.902466	2	0.462059		0.333333	0
HNRPU	b_ulcer-c_remission	0.336991	0.395663	0.851713	5	0.433262		0	0
HOP	b_ulcer-c_remission	0.160552	0.518291	0.309772	5	0.769229		0.203704	0.203704
HORN	b_ulcer-c_remission	-0.167295	0.72488	-0.23079	1	0.855603		0.333333	0
HPRT	b_ulcer-c_remission	0.194828	0.217952	0.893903	6	0.4058		0.291667	0.291667
HPT	b_ulcer-c_remission	0.459291	0.526344	0.872605	6	0.416428		0.230469	0.230469
HPTR	b_ulcer-c_remission	0.491784	0.489249	1.00518	6	0.353611		0.212121	0.212121
HRG	b_ulcer-c_remission	0.583107	0.398442	1.46347	6	0.19367		0.208333	0.208333
HS71A	b_ulcer-c_remission	0.00299514	0.296872	0.010089	6	0.992277		0.241047	0.241047
HS90A	b_ulcer-c_remission	0.203933	0.370566	0.550329	6	0.601965		0.315315	0.315315
HS90B	b_ulcer-c_remission	0.0884046	0.300971	0.293731	6	0.778859		0.222222	0.222222
HSP13	b_ulcer-c_remission	-0.239393	0.252236	-0.949083	6	0.379222		0	0
HSP74	b_ulcer-c_remission	0.367238	0.304598	1.20565	6	0.273337		0.270833	0.270833
HSP7C	b_ulcer-c_remission	0.106666	0.191694	0.556441	6	0.598034		0.327236	0.327236
HSPB1	b_ulcer-c_remission	0.018412	0.501871	0.0366866	6	0.971925		0.177778	0.177778
HTRA1	b_ulcer-c_remission						completeMissing	1	0
HV102	b_ulcer-c_remission	0.542436	0.328206	1.65273	6	0.149473		0.4	0.4
HV108	b_ulcer-c_remission	0.505541	0.181909	2.77909	5	0.0389439		0	0
HV118	b_ulcer-c_remission	0.874143	0.423056	2.06626	6	0.0843229		0.253333	0.253333
HV124	b_ulcer-c_remission	Inf					oneConditionMissing	0.75	0.0833333
HV145	b_ulcer-c_remission	0.312124	0.33182	0.940643	6	0.383198		0.357143	0.357143
HV146	b_ulcer-c_remission	-0.560526	0.746518	-0.750854	2	0.531062		0.583333	0.25
HV158	b_ulcer-c_remission	0.388721	0.386311	1.00624	6	0.353142		0.166667	0.166667
HV205	b_ulcer-c_remission	0.204719	0.148468	1.37888	5	0.226426		0.516667	0.516667
HV226	b_ulcer-c_remission	0.658229	0.76655	0.858689	6	0.423484		0.2	0.2
HV270	b_ulcer-c_remission	-0.310512	0.515697	-0.602122	6	0.569133		0.25	0.25
HV307	b_ulcer-c_remission	0.537983	0.301134	1.78652	6	0.12425		0.202899	0.202899
HV309	b_ulcer-c_remission	0.69712	0.314488	2.21669	6	0.0685097		0.18254	0.18254
HV311	b_ulcer-c_remission	0.392178	0.458041	0.856207	6	0.424752		0.0277778	0.0277778
HV313	b_ulcer-c_remission	1.01923	0.509392	2.00087	6	0.0923153		0.277778	0.277778
HV315	b_ulcer-c_remission	0.712338	0.49479	1.43968	6	0.200022		0.115385	0.115385
HV316	b_ulcer-c_remission	1.18065	0.430616	2.74176	5	0.0407067		0.555556	0.555556
HV320	b_ulcer-c_remission	0.485091	0.423236	1.14615	6	0.29538		0.208333	0.208333
HV321	b_ulcer-c_remission	0.480123	0.212562	2.25874	6	0.06466		0.137255	0.137255
HV323	b_ulcer-c_remission	0.644365	0.320701	2.00924	6	0.0912511		0.293651	0.293651
HV330	b_ulcer-c_remission	0.716003	0.37445	1.91214	6	0.104397		0.5	0.5
HV335	b_ulcer-c_remission	0.469314	0.225069	2.0852	6	0.082142		0.2	0.2
HV338	b_ulcer-c_remission	0.333129	0.155708	2.13944	6	0.0762091		0.111111	0.111111
HV343	b_ulcer-c_remission	0.890123	0.325143	2.73764	6	0.0338414		0.266667	0.266667
HV348	b_ulcer-c_remission	0.295822	0.40574	0.729092	5	0.49865		0.533333	0.533333
HV349	b_ulcer-c_remission	0.401632	0.413637	0.970978	6	0.369058		0.25	0.25
HV353	b_ulcer-c_remission	-0.170307	0.190058	-0.896077	6	0.404727		0.0416667	0.0416667
HV364	b_ulcer-c_remission	0.629583	0.289439	2.17518	6	0.0725417		0.229167	0.229167
HV366	b_ulcer-c_remission	0.932624	0.212254	4.39391	6	0.0045985		0.296296	0.296296
HV372	b_ulcer-c_remission	0.904824	0.471282	1.91992	6	0.103278		0.236111	0.236111
HV373	b_ulcer-c_remission	0.40161	0.374475	1.07246	6	0.324742		0.166667	0.166667
HV374	b_ulcer-c_remission	0.582274	0.228055	2.55322	6	0.0433026		0.245614	0.245614
HV404	b_ulcer-c_remission	0.175928	0.162194	1.08468	2	0.39141		0.5	0.166667
HV428	b_ulcer-c_remission	0.483037	0.374507	1.2898	6	0.244602		0.240741	0.240741
HV432	b_ulcer-c_remission	0.691662	0.245073	2.82227	6	0.0302638		0	0
HV434	b_ulcer-c_remission	0.474078	0.193185	2.45401	6	0.0495203		0.184211	0.184211
HV551	b_ulcer-c_remission	0.644333	0.326536	1.97324	6	0.0959189		0.235294	0.235294
HV5X1	b_ulcer-c_remission	0.23372	0.454512	0.514222	6	0.625481		0.0625	0.0625
HV601	b_ulcer-c_remission	0.64703	0.456696	1.41676	6	0.20632		0.212121	0.212121
HV64D	b_ulcer-c_remission	0.46292	0.171395	2.7009	6	0.0355334		0.0833333	0.0833333
HV692	b_ulcer-c_remission	0.442062	0.284286	1.55499	6	0.170946		0.277778	0.277778
HV69D	b_ulcer-c_remission	0.567189	0.187002	3.03307	6	0.023007		0.344444	0.344444
HV70D	b_ulcer-c_remission	0.2333	0.488684	0.477406	6	0.649966		0.361111	0.361111
HV741	b_ulcer-c_remission	0.600218	0.245505	2.44483	6	0.0501418		0	0
HXK1	b_ulcer-c_remission	0.262943	0.0589589	4.45977	2	0.046778		0.5	0.333333
HXK3	b_ulcer-c_remission	0.159183	0.402403	0.395582	6	0.706096		0.359649	0.359649
HYOU1	b_ulcer-c_remission	0.157644	0.0826082	1.90834	5	0.11463		0.177083	0.177083
I36RA	b_ulcer-c_remission	0.238981	0.222356	1.07477	6	0.323787		0.166667	0.166667
IC1	b_ulcer-c_remission	1.07711	0.42986	2.50573	6	0.0461691		0.486111	0.486111
ICAL	b_ulcer-c_remission	0.500818	0.465284	1.07637	6	0.323126		0.388889	0.388889
IDE	b_ulcer-c_remission	0.293563	0.468792	0.626213	1	0.64383		0.5	0.166667
IDHC	b_ulcer-c_remission	0.181377	0.365439	0.496326	6	0.637321		0.270115	0.270115
IDHP	b_ulcer-c_remission	Inf					oneConditionMissing	0.666667	0
IF2A	b_ulcer-c_remission	Inf					oneConditionMissing	0.666667	0
IF4A1	b_ulcer-c_remission	0.139489	0.247862	0.56277	5	0.597888		0.208333	0.208333
IF4E	b_ulcer-c_remission	-0.0785458	0.196123	-0.400492	5	0.705333		0	0
IF5A1	b_ulcer-c_remission	0.918412	0.451266	2.03519	5	0.0974645		0.277778	0.277778
IF6	b_ulcer-c_remission	0.45162	0.322861	1.39881	6	0.211381		0.222222	0.222222
IGFL1	b_ulcer-c_remission	0.366098	0.335604	1.09086	6	0.317191		0.0555556	0.0555556
IGHA1	b_ulcer-c_remission	0.188231	0.543194	0.346527	6	0.740776		0.202846	0.202846
IGHA2	b_ulcer-c_remission	0.356807	0.572394	0.62336	6	0.555987		0.285311	0.285311
IGHD	b_ulcer-c_remission	0.872934	0.637367	1.36959	5	0.229121		0.305556	0.305556
IGHG1	b_ulcer-c_remission	0.627417	0.429259	1.46163	6	0.194154		0.227513	0.227513
IGHG2	b_ulcer-c_remission	0.754875	0.450957	1.67394	6	0.145167		0.221122	0.221122
IGHG3	b_ulcer-c_remission	0.86841	0.571471	1.5196	6	0.179419		0.185185	0.185185
IGHG4	b_ulcer-c_remission	0.569356	0.588721	0.967106	6	0.37084		0.191358	0.191358
IGHM	b_ulcer-c_remission	0.818426	0.610597	1.34037	6	0.228647		0.226608	0.226608
IGJ	b_ulcer-c_remission	0.254008	0.411729	0.616929	6	0.559947		0.197595	0.197595
IGKC	b_ulcer-c_remission	0.148815	0.570796	0.260714	6	0.80303		0.195946	0.195946
IGLC2	b_ulcer-c_remission	0.293096	0.618525	0.473863	6	0.652349		0.196581	0.196581
IGLC3	b_ulcer-c_remission	-0.0799159	0.107591	-0.742773	3	0.511493		0.791667	0.625
IGLC6	b_ulcer-c_remission	-0.232681	0.555306	-0.419014	5	0.692598		0.25	0.25
IGLC7	b_ulcer-c_remission	0.590203	0.441849	1.33576	6	0.230062		0.305556	0.305556
IGLL1	b_ulcer-c_remission	-0.0367109	0.280924	-0.130679	6	0.900301		0.0555556	0.0555556
IGLL5	b_ulcer-c_remission	0.546325	0.710125	0.769336	6	0.470885		0.314103	0.314103
IL18	b_ulcer-c_remission	0.44585	0.319201	1.39677	6	0.211963		0.319444	0.319444
IL19	b_ulcer-c_remission	-0.743411	0.545741	-1.3622	1	0.403139		0.333333	0
IL1RA	b_ulcer-c_remission	0.0738877	0.435092	0.169821	6	0.870732		0.277778	0.277778
IL36A	b_ulcer-c_remission	0.248457	0.302356	0.821738	6	0.442647		0.25	0.25
IL36G	b_ulcer-c_remission	0.439369	0.209094	2.1013	5	0.089605		0.444444	0.444444
IL6RB	b_ulcer-c_remission	0.308317	0.397016	0.776586	6	0.466905		0.240741	0.240741
ILEU	b_ulcer-c_remission	0.113406	0.400381	0.283245	6	0.786508		0.241497	0.241497
ILF2	b_ulcer-c_remission						completeMissing	1	0
ILF3	b_ulcer-c_remission	-0.409059	0.0861904	-4.74599	0			0.5	0
IMB1	b_ulcer-c_remission	0.0205736	0.369858	0.0556255	6	0.957446		0.305556	0.305556
IMPA1	b_ulcer-c_remission	0.249641	0.375074	0.665579	6	0.53042		0.25	0.25
IMPA2	b_ulcer-c_remission	0.16929	0.241296	0.701586	5	0.51424		0.444444	0.444444
IMUP	b_ulcer-c_remission	0.613278	0.00302379	202.818	0			0.5	0.166667
INPP	b_ulcer-c_remission	-Inf					oneConditionMissing	0.833333	0
INVO	b_ulcer-c_remission	-0.0409824	0.29036	-0.141144	6	0.892376		0.298851	0.298851
IPYR	b_ulcer-c_remission	0.338803	0.309216	1.09568	5	0.323166		0.259259	0.259259
IQGA1	b_ulcer-c_remission	-0.0380683	0.316592	-0.120244	6	0.908215		0.319444	0.319444
ISK5	b_ulcer-c_remission	0.253357	0.26621	0.951719	6	0.377987		0.246667	0.246667
ISK7	b_ulcer-c_remission	0.196812	0.44308	0.444191	5	0.67547		0.375	0.375
ISOC1	b_ulcer-c_remission	-0.114161	0.133112	-0.857627	4	0.439446		0.25	0.25
ITAM	b_ulcer-c_remission	-0.125592	0.336634	-0.373083	6	0.721912		0.4	0.4
ITB2	b_ulcer-c_remission	-0.0016311	0.587216	-0.00277769	6	0.997874		0.435897	0.435897
ITIH1	b_ulcer-c_remission	0.834143	0.508258	1.64118	6	0.151869		0.25	0.25
ITIH2	b_ulcer-c_remission	1.17452	0.589493	1.99242	6	0.0934028		0.341667	0.341667
ITIH3	b_ulcer-c_remission	0.293763	0.415522	0.706974	5	0.51116		0	0
ITIH4	b_ulcer-c_remission	0.859336	0.450238	1.90863	6	0.104907		0.22449	0.22449
ITLN1	b_ulcer-c_remission	-0.415918	0.356872	-1.16546	5	0.296404		0.333333	0.333333
ITPR2	b_ulcer-c_remission	Inf					oneConditionMissing	0.916667	0.0833333
JAM1	b_ulcer-c_remission	0.415693	0.308681	1.34667	6	0.226725		0	0
JMJD7	b_ulcer-c_remission	Inf					oneConditionMissing	0.833333	0
JUPI1	b_ulcer-c_remission	0.383477	0.295748	1.29663	4	0.2645		0	0
K1C10	b_ulcer-c_remission	0.442865	0.39815	1.11231	6	0.308575		0.19883	0.19883
K1C13	b_ulcer-c_remission	-0.160414	0.796958	-0.201283	6	0.847128		0.327434	0.327434
K1C14	b_ulcer-c_remission	0.150814	0.576175	0.26175	6	0.802268		0.303922	0.303922
K1C16	b_ulcer-c_remission	0.0713113	0.764052	0.0933331	6	0.928678		0.25	0.25
K1C17	b_ulcer-c_remission	0.301518	0.449331	0.671037	5	0.531943		0.25	0.25
K1C18	b_ulcer-c_remission	0.529847	0.187102	2.83187	1	0.216104		0.5	0
K1C19	b_ulcer-c_remission	-0.4842	0.236279	-2.04927	5	0.0957316		0.333333	0.333333
K1C9	b_ulcer-c_remission	0.435598	0.513477	0.848331	6	0.428793		0.190476	0.190476
K22E	b_ulcer-c_remission	0.431074	0.375999	1.14648	6	0.295253		0.184783	0.184783
K22O	b_ulcer-c_remission	-0.12713	1.06838	-0.118993	5	0.909914		0.537037	0.537037
K2C1	b_ulcer-c_remission	0.261898	0.463128	0.565498	6	0.592237		0.248512	0.248512
K2C3	b_ulcer-c_remission	-0.982842	0.712613	-1.37921	3	0.261664		0.541667	0.375
K2C4	b_ulcer-c_remission	-0.16508	0.928008	-0.177886	6	0.864666		0.276389	0.276389
K2C5	b_ulcer-c_remission	0.0164221	0.693518	0.0236795	6	0.981876		0.279412	0.279412
K2C6A	b_ulcer-c_remission	-0.217173	0.771474	-0.281504	6	0.78778		0.289562	0.289562
K2C6B	b_ulcer-c_remission	0.370325	0.864772	0.428235	6	0.683426		0.555556	0.555556
K2C6C	b_ulcer-c_remission	-0.25585	0.519272	-0.492709	5	0.64309		0.545455	0.545455
K2C7	b_ulcer-c_remission	-1.47407	0.350909	-4.20072	0			0.5	0
K2C73	b_ulcer-c_remission	-0.402953	0.619357	-0.6506	4	0.550785		0	0
K2C78	b_ulcer-c_remission	-0.139548	0.591769	-0.235816	5	0.822931		0.416667	0.416667
KAD1	b_ulcer-c_remission	-0.566731	0.352296	-1.60868	0			0.333333	0
KAD2	b_ulcer-c_remission	0.0748007	0.261917	0.285589	5	0.786646		0.472222	0.472222
KAP0	b_ulcer-c_remission	0.175773	0.378438	0.464469	4	0.666466		0.619048	0.619048
KAP2	b_ulcer-c_remission	0.0271071	0.321239	0.084383	5	0.936026		0.5	0.5
KCAB2	b_ulcer-c_remission	-1.06737	0.00990116	-107.803	0			0.5	0
KCD12	b_ulcer-c_remission	0.161487	0.307352	0.525416	2	0.651734		0.333333	0
KCRB	b_ulcer-c_remission	1.6071	0.773391	2.07799	4	0.106265		0.333333	0.333333
KCRU	b_ulcer-c_remission	0.568727	0.24107	2.35918	5	0.0648169		0.296296	0.296296
KCY	b_ulcer-c_remission	0.168256	0.345213	0.487396	5	0.646595		0.217949	0.217949
KJ01	b_ulcer-c_remission	0.687668	0.888478	0.773984	6	0.468331		0.233333	0.233333
KLK1	b_ulcer-c_remission	-0.00455592	0.308827	-0.0147523	6	0.988708		0.240741	0.240741
KLK10	b_ulcer-c_remission	-0.346511	0.235406	-1.47197	6	0.191446		0.0625	0.0625
KLK11	b_ulcer-c_remission	0.164557	0.338386	0.4863	6	0.644005		0.123457	0.123457
KLK12	b_ulcer-c_remission	-0.881923	0.497967	-1.77105	6	0.12694		0.481481	0.481481
KLK13	b_ulcer-c_remission	0.45889	0.284313	1.61403	6	0.157648		0.0833333	0.0833333
KLK14	b_ulcer-c_remission	-1.85158	0.645266	-2.86948	2	0.103021		0.5	0
KLK6	b_ulcer-c_remission	0.043737	0.404472	0.108134	6	0.917415		0.25	0.25
KLK7	b_ulcer-c_remission	0.0308764	0.246327	0.125347	5	0.905133		0.439394	0.439394
KLK8	b_ulcer-c_remission	0.407975	0.197938	2.06112	5	0.0942985		0.0416667	0.0416667
KLKB1	b_ulcer-c_remission	0.997198	0.501504	1.98841	5	0.103459		0.444444	0.444444
KNG1	b_ulcer-c_remission	0.742449	0.417071	1.78015	6	0.12535		0.15	0.15
KPYM	b_ulcer-c_remission	0.307621	0.451734	0.680979	6	0.521285		0.247664	0.247664
KV105	b_ulcer-c_remission	0.563642	0.195608	2.88149	6	0.0280032		0.210145	0.210145
KV106	b_ulcer-c_remission	0.857959	0.355071	2.4163	6	0.0521247		0.111111	0.111111
KV109	b_ulcer-c_remission	0.417856	0.358082	1.16693	6	0.287515		0.285714	0.285714
KV112	b_ulcer-c_remission	0.76842	0.446838	1.71969	6	0.136284		0.314815	0.314815
KV116	b_ulcer-c_remission	0.63844	0.426571	1.49668	6	0.185116		0.266667	0.266667
KV117	b_ulcer-c_remission	0.763403	0.324489	2.35263	6	0.0568538		0.166667	0.166667
KV127	b_ulcer-c_remission	0.884892	0.382259	2.3149	6	0.0598654		0.452381	0.452381
KV137	b_ulcer-c_remission	0.605256	0.371284	1.63017	6	0.154188		0.208333	0.208333
KV139	b_ulcer-c_remission	0.638735	0.239452	2.66749	6	0.0371509		0.154321	0.154321
KV224	b_ulcer-c_remission	0.827736	0.381162	2.17161	6	0.0729		0.254902	0.254902
KV228	b_ulcer-c_remission	0.504667	0.395532	1.27592	6	0.24915		0.133333	0.133333
KV229	b_ulcer-c_remission	0.609695	0.684481	0.89074	6	0.407365		0.0555556	0.0555556
KV230	b_ulcer-c_remission	0.748426	0.541237	1.38281	6	0.215987		0.246032	0.246032
KV240	b_ulcer-c_remission	0.730107	0.310245	2.35332	6	0.0567999		0.190476	0.190476
KV311	b_ulcer-c_remission	0.324882	0.282849	1.14861	6	0.294439		0.151515	0.151515
KV315	b_ulcer-c_remission	0.387989	0.378277	1.02567	6	0.344606		0.5	0.5
KV320	b_ulcer-c_remission	0.560056	0.383542	1.46022	6	0.194525		0.19697	0.19697
KV37	b_ulcer-c_remission	-0.444058	0.514404	-0.863247	6	0.421163		0.611111	0.611111
KV401	b_ulcer-c_remission	0.8474	0.421838	2.00883	6	0.0913026		0.148148	0.148148
KV621	b_ulcer-c_remission	1.13789	0.491712	2.31414	5	0.0685528		0	0
KVD07	b_ulcer-c_remission	0.919807	0.491349	1.872	6	0.110372		0.277778	0.277778
KVD13	b_ulcer-c_remission	0.760803	0.578558	1.315	6	0.236531		0.125	0.125
KVD15	b_ulcer-c_remission	0.601851	0.30319	1.98506	6	0.0943595		0.222222	0.222222
KVD16	b_ulcer-c_remission	0.106992	0.236997	0.451447	4	0.675061		0.166667	0
KVD20	b_ulcer-c_remission	0.443663	0.268376	1.65314	6	0.149389		0	0
KVD21	b_ulcer-c_remission	0.718263	0.389642	1.84339	6	0.114837		0.166667	0.166667
KVD30	b_ulcer-c_remission	0.635967	0.24441	2.60205	3	0.0802339		0.166667	0
KVD33	b_ulcer-c_remission	0.731831	0.340461	2.14953	6	0.0751554		0.454545	0.454545
LACRT	b_ulcer-c_remission	0.467896	0.637545	0.733902	6	0.49068		0.388889	0.388889
LAD1	b_ulcer-c_remission	0.0158541	0.265706	0.0596678	1	0.962059		0.333333	0
LAMP1	b_ulcer-c_remission	0.209238	0.196732	1.06357	6	0.328442		0.125	0.125
LAP2A	b_ulcer-c_remission	0.105306			0			0.666667	0
LASP1	b_ulcer-c_remission	0.4539	0.200949	2.25878	4	0.0867976		0.166667	0
LBR	b_ulcer-c_remission	-0.0169964	0.624501	-0.0272159	5	0.97934		0.208333	0.208333
LC1L1	b_ulcer-c_remission	Inf					oneConditionMissing	0.5	0
LCN1	b_ulcer-c_remission	0.257343	0.720845	0.357002	6	0.73331		0.25641	0.25641
LDHA	b_ulcer-c_remission	0.0935689	0.464013	0.201651	6	0.846852		0.239394	0.239394
LDHB	b_ulcer-c_remission	0.280101	0.255979	1.09423	6	0.315824		0.116667	0.116667
LDLR	b_ulcer-c_remission						completeMissing	1	0
LEG1	b_ulcer-c_remission	0.383269	0.263908	1.45228	5	0.206144		0.333333	0.333333
LEG10	b_ulcer-c_remission	-0.366379	0.393389	-0.931341	6	0.387617		0.257576	0.257576
LEG1H	b_ulcer-c_remission	0.293496	0.264552	1.10941	6	0.30973		0.251603	0.251603
LEG3	b_ulcer-c_remission	-0.00528605	0.462951	-0.0114182	6	0.99126		0.402778	0.402778
[truncated: 1,824 more rows]

## Sheet: Protein findings-MSstats
Identified human proteins		Database content
Protein	UniProtKB	Gene	Name	Label	log2FoldChange	SE	Tvalue	pvalue	MissingPercentage	ImputationPercentage	Comments
HBB	P68871	HBB	Hemoglobin subunit beta	Healthy/Ulcer	-2.62944	0.595324	-4.41682	0.00448626	0.350725	0.350725	Involved in oxygen transport from the lung to the various peripheral tissues. LVV-hemorphin-7 potentiates the activity of bradykinin, causing a decrease in blood pressure. Spinorphin: functions as an endogenous inhibitor of enkephalin-degrading enzymes such as DPP3, and as a selective antagonist of the P2RX3 receptor which is involved in pain signaling, these properties implicate it as a regulato…
HBA	P69905	HBA1	Hemoglobin subunit alpha	Healthy/Ulcer	-2.59352	0.657254	-3.946	0.00757231	0.379464	0.379464	Involved in oxygen transport from the lung to the various peripheral tissues.
HBD	P02042	HBD	Hemoglobin subunit delta	Healthy/Ulcer	-2.45814	0.677459	-3.62847	0.0109852	0.263889	0.263889	Involved in oxygen transport from the lung to the various peripheral tissues.
CAH1	P00915	CA1	Carbonic anhydrase 1	Healthy/Ulcer	-2.25727	0.44183	-5.10891	0.00374192	0.291667	0.291667	Reversible hydration of carbon dioxide. Can hydrates cyanamide to urea.
APOB	P04114	APOB	Apolipoprotein B-100	Healthy/Ulcer	-1.23963	0.454838	-2.72543	0.034394	0.420635	0.420635	Apolipoprotein B is a major protein constituent of chylomicrons (apo B-48), LDL (apo B-100) and VLDL (apo B-100). Apo B-100 functions as a recognition signal for the cellular binding and internalization of LDL particles by the apoB/E receptor.
OLFM4	Q6UX06	OLFM4	Olfactomedin-4	Healthy/Ulcer	-1.19147	0.388159	-3.06955	0.0373093	0.666667	0.5	May promote proliferation of pancreatic cancer cells by favoring the transition from the S to G2/M phase. In myeloid leukemic cell lines, inhibits cell growth and induces cell differentiation and apoptosis. May play a role in the inhibition of EIF4EBP1 phosphorylation/deactivation. Facilitates cell adhesion, most probably through interaction with cell surface lectins and cadherin.
F13B	P05160	F13B	Coagulation factor XIII B chain	Healthy/Ulcer	-1.16489	0.344624	-3.38019	0.0196701	0.166667	0.166667	The B chain of factor XIII is not catalytically active, but is thought to stabilize the A subunits and regulate the rate of transglutaminase formation by thrombin.
NUCL	P19338	NCL	Nucleolin	Healthy/Ulcer	-0.905431	0.251641	-3.59811	0.0227965	0.25	0.25	Nucleolin is the major nucleolar protein of growing eukaryotic cells. It is found associated with intranucleolar chromatin and pre-ribosomal particles. It induces chromatin decondensation by binding to histone H1. It is thought to play a role in pre-rRNA transcription and ribosome assembly. May play a role in the process of transcriptional elongation. Binds RNA oligonucleotides with 5'-UUAGGG-3' …
AACT	P01011	SERPINA3	Alpha-1-antichymotrypsin	Healthy/Ulcer	-0.869404	0.3033	-2.86648	0.0285582	0.142857	0.142857	Although its physiological function is unclear, it can inhibit neutrophil cathepsin G and mast cell chymase, both of which can convert angiotensin-1 to the active angiotensin-2.
GSTM1	P09488	GSTM1	Glutathione S-transferase Mu 1	Healthy/Ulcer	-0.856192	0.0567028	-15.0996	0.0420998	0.75	0.25	Conjugation of reduced glutathione to a wide number of exogenous and endogenous hydrophobic electrophiles. Involved in the formation of glutathione conjugates of both prostaglandin A2 (PGA2) and prostaglandin J2 (PGJ2) (PubMed:9084911). Participates in the formation of novel hepoxilin regioisomers (PubMed:21046276).
FA12	P00748	F12	Coagulation factor XII	Healthy/Ulcer	-0.821418	0.318621	-2.57804	0.0495496	0.233333	0.233333	Factor XII is a serum glycoprotein that participates in the initiation of blood coagulation, fibrinolysis, and the generation of bradykinin and angiotensin. Prekallikrein is cleaved by factor XII to form kallikrein, which then cleaves factor XII first to alpha-factor XIIa and then trypsin cleaves it to beta-factor XIIa. Alpha-factor XIIa activates factor XI to factor XIa.
CAH2	P00918	CA2	Carbonic anhydrase 2	Healthy/Ulcer	-0.739552	0.2292	-3.22666	0.0179858	0.296296	0.296296	Essential for bone resorption and osteoclast differentiation (By similarity). Reversible hydration of carbon dioxide. Can hydrate cyanamide to urea. Involved in the regulation of fluid secretion into the anterior chamber of the eye. Contributes to intracellular pH regulation in the duodenal upper villous epithelium during proton-coupled peptide absorption. Stimulates the chloride-bicarbonate exch…
APOA4	P06727	APOA4	Apolipoprotein A-IV	Healthy/Ulcer	-0.68638	0.264104	-2.59889	0.0407227	0.234375	0.234375	May have a role in chylomicrons and VLDL secretion and catabolism. Required for efficient activation of lipoprotein lipase by ApoC-II; potent activator of LCAT. Apoa-IV is a major component of HDL and chylomicrons.
FAT2	Q9NYQ8	FAT2	Protocadherin Fat 2	Healthy/Ulcer	-0.664603	0.00910732	-72.9746	0.00872331	0.5	0	Involved in the regulation of cell migration (PubMed:18534823). May be involved in mediating the organization of the parallel fibers of granule cells during cerebellar development (By similarity).
HV335	A0A0C4DH35	IGHV3-35	Probable non-functional immunoglobulin heavy variable 3-35	Healthy/Ulcer	-0.605994	0.225069	-2.69247	0.0359341	0.266667	0.266667	Probable non-functional open reading frame (ORF) of V region of the variable domain of immunoglobulin heavy chains (PubMed:24600447). Non-functional ORF generally cannot participate in the synthesis of a productive immunoglobulin chain due to altered V-(D)-J or switch recombination and/or splicing site (at mRNA level) and/or conserved amino acid change (protein level) (PubMed:9619395). Immunoglob…
CH3L1	P36222	CHI3L1	Chitinase-3-like protein 1	Healthy/Ulcer	-0.579888	0.21146	-2.74231	0.0336326	0.111111	0.111111	Carbohydrate-binding lectin with a preference for chitin. Has no chitinase activity. May play a role in tissue remodeling and in the capacity of cells to respond to and cope with changes in their environment. Plays a role in T-helper cell type 2 (Th2) inflammatory response and IL-13-induced inflammation, regulating allergen sensitization, inflammatory cell apoptosis, dendritic cell accumulation a…
HNRPC	P07910	HNRNPC	Heterogeneous nuclear ribonucleoproteins C1/C2	Healthy/Ulcer	-0.509437	0.186722	-2.72832	0.0413627	0.433333	0.433333	Binds pre-mRNA and nucleates the assembly of 40S hnRNP particles (PubMed:8264621). Interacts with poly-U tracts in the 3'-UTR or 5'-UTR of mRNA and modulates the stability and the level of translation of bound mRNA molecules (PubMed:12509468, PubMed:16010978, PubMed:7567451, PubMed:8264621). Single HNRNPC tetramers bind 230-240 nucleotides. Trimers of HNRNPC tetramers bind 700 nucleotides (PubMed…
SLUR1	P55000	SLURP1	Secreted Ly-6/uPAR-related protein 1	Healthy/Ulcer	0.641639	0.239475	2.67935	0.0365677	0.333333	0.333333	Has an antitumor activity (PubMed:8742060). Was found to be a marker of late differentiation of the skin. Implicated in maintaining the physiological and structural integrity of the keratinocyte layers of the skin (PubMed:14721776, PubMed:17008884). In vitro down-regulates keratinocyte proliferation; the function may involve the proposed role as modulator of nicotinic acetylcholine receptors (nAC…
MTND	Q9BV57	ADI1	1,2-dihydroxy-3-keto-5-methylthiopentene dioxygenase	Healthy/Ulcer	0.810171	0.155433	5.21234	0.0137285	0.166667	0	Catalyzes the formation of formate and 2-keto-4-methylthiobutyrate (KMTB) from 1,2-dihydroxy-3-keto-5-methylthiopentene (DHK-MTPene). Also down-regulates cell migration mediated by MMP14. Necessary for hepatitis C virus replication in an otherwise non-permissive cell line.
MK01	P28482	MAPK1	Mitogen-activated protein kinase 1	Ulcer/Remission	-1.1759	0.267062	-4.40308	0.0479045	0.583333	0.25	Serine/threonine kinase which acts as an essential component of the MAP kinase signal transduction pathway. MAPK1/ERK2 and MAPK3/ERK1 are the 2 MAPKs which play an important role in the MAPK/ERK cascade. They participate also in a signaling cascade initiated by activated KIT and KITLG/SCF. Depending on the cellular context, the MAPK/ERK cascade mediates diverse biological functions such as cell g…
CYTN	P01037	CST1	Cystatin-SN	Ulcer/Remission	-0.633928	0.213619	-2.96756	0.0250366	0.125389	0.125389	Human saliva appears to contain several cysteine proteinase inhibitors that are immunologically related to cystatin S but that differ in their specificity due to amino acid sequence differences. Cystatin SN, with a pI of 7.5, is a much better inhibitor of papain and dipeptidyl peptidase I than is cystatin S, although both inhibit ficin equally well.
GNA14	O95837	GNA14	Guanine nucleotide-binding protein subunit alpha-14	Ulcer/Remission	-0.617902	0.00726165	-85.0912	0.00748127	0.166667	0	Guanine nucleotide-binding proteins (G proteins) are involved as modulators or transducers in various transmembrane signaling systems.
HV108	P0DP01	IGHV1-8	Immunoglobulin heavy variable 1-8	Ulcer/Remission	0.505541	0.181909	2.77909	0.0389439	0	0	V region of the variable domain of immunoglobulin heavy chains that participates in the antigen recognition (PubMed:24600447). Immunoglobulins, also known as antibodies, are membrane-bound or secreted glycoproteins produced by B lymphocytes. In the recognition phase of humoral immunity, the membrane-bound immunoglobulins serve as receptors which, upon binding of a specific antigen, trigger the cl…
FAT2	Q9NYQ8	FAT2	Protocadherin Fat 2	Ulcer/Remission	0.506563	0.00910732	55.6215	0.0114443	0.5	0	Involved in the regulation of cell migration (PubMed:18534823). May be involved in mediating the organization of the parallel fibers of granule cells during cerebellar development (By similarity).
CYTM	Q15828	CST6	Cystatin-M	Ulcer/Remission	0.533499	0.128093	4.16493	0.00878204	0.222222	0.222222	High affinity inhibitor for cathepsin L, cathepsin L2 (cathepsin V), and legumain (PubMed:30425301). Involved in the regulation of epidermal cornification, and hair follicle morphogenesis and maintenance (PubMed:30425301).
GPX3	P22352	GPX3	Glutathione peroxidase 3	Ulcer/Remission	0.551352	0.215869	2.55411	0.0432506	0.380952	0.380952	Protects cells and enzymes from oxidative damage, by catalyzing the reduction of hydrogen peroxide, lipid peroxides and organic hydroperoxide, by glutathione.
KV105	P01602	IGKV1-5	Immunoglobulin kappa variable 1-5	Ulcer/Remission	0.563642	0.195608	2.88149	0.0280032	0.210145	0.210145	V region of the variable domain of immunoglobulin light chains that participates in the antigen recognition (PubMed:24600447). Immunoglobulins, also known as antibodies, are membrane-bound or secreted glycoproteins produced by B lymphocytes. In the recognition phase of humoral immunity, the membrane-bound immunoglobulins serve as receptors which, upon binding of a specific antigen, trigger the cl…
HV69D	A0A0B4J2H0	IGHV1-69D	Immunoglobulin heavy variable 1-69D	Ulcer/Remission	0.567189	0.187002	3.03307	0.023007	0.344444	0.344444	V region of the variable domain of immunoglobulin heavy chains that participates in the antigen recognition (PubMed:24600447). Immunoglobulins, also known as antibodies, are membrane-bound or secreted glycoproteins produced by B lymphocytes. In the recognition phase of humoral immunity, the membrane-bound immunoglobulins serve as receptors which, upon binding of a specific antigen, trigger the cl…
HV374	A0A0B4J1X5	IGHV3-74	Immunoglobulin heavy variable 3-74	Ulcer/Remission	0.582274	0.228055	2.55322	0.0433026	0.245614	0.245614	V region of the variable domain of immunoglobulin heavy chains that participates in the antigen recognition (PubMed:24600447). Immunoglobulins, also known as antibodies, are membrane-bound or secreted glycoproteins produced by B lymphocytes. In the recognition phase of humoral immunity, the membrane-bound immunoglobulins serve as receptors which, upon binding of a specific antigen, trigger the cl…
CNDP1	Q96KN2	CNDP1	Beta-Ala-His dipeptidase	Ulcer/Remission	0.593694	0.0801807	7.40444	0.0177553	0.166667	0	Preferential hydrolysis of the beta-Ala-|-His dipeptide (carnosine), and also anserine, Xaa-|-His dipeptides and other dipeptides including homocarnosine.
KV139	P01597	IGKV1-39	Immunoglobulin kappa variable 1-39	Ulcer/Remission	0.638735	0.239452	2.66749	0.0371509	0.154321	0.154321	V region of the variable domain of immunoglobulin light chains that participates in the antigen recognition (PubMed:24600447). Immunoglobulins, also known as antibodies, are membrane-bound or secreted glycoproteins produced by B lymphocytes. In the recognition phase of humoral immunity, the membrane-bound immunoglobulins serve as receptors which, upon binding of a specific antigen, trigger the cl…
LV223	P01705	IGLV2-23	Immunoglobulin lambda variable 2-23	Ulcer/Remission	0.672991	0.227953	2.95232	0.0318	0.333333	0.333333	V region of the variable domain of immunoglobulin light chains that participates in the antigen recognition (PubMed:24600447). Immunoglobulins, also known as antibodies, are membrane-bound or secreted glycoproteins produced by B lymphocytes. In the recognition phase of humoral immunity, the membrane-bound immunoglobulins serve as receptors which, upon binding of a specific antigen, trigger the cl…
HV432	A0A087WSY4	IGHV4-30-2	Immunoglobulin heavy variable 4-30-2	Ulcer/Remission	0.691662	0.245073	2.82227	0.0302638	0	0	V region of the variable domain of immunoglobulin light chains that participates in the antigen recognition (PubMed:24600447). Immunoglobulins, also known as antibodies, are membrane-bound or secreted glycoproteins produced by B lymphocytes. In the recognition phase of humoral immunity, the membrane-bound immunoglobulins serve as receptors which, upon binding of a specific antigen, trigger the cl…
SBSN	Q6UWP8	SBSN	Suprabasin	Ulcer/Remission	0.6987	0.272653	2.5626	0.0427588	0.32	0.32	Up-regulated in differentiating keratinocytes
PLMN	P00747	PLG	Plasminogen	Ulcer/Remission	0.702865	0.27885	2.52058	0.0452514	0.252252	0.252252	Plasmin dissolves the fibrin of blood clots and acts as a proteolytic factor in a variety of other processes including embryonic development, tissue remodeling, tumor invasion, and inflammation. In ovulation, weakens the walls of the Graafian follicle. It activates the urokinase-type plasminogen activator, collagenases and several complement zymogens, such as C1 and C5. Cleavage of fibronectin an…
APOA4	P06727	APOA4	Apolipoprotein A-IV	Ulcer/Remission	0.735683	0.264104	-2.59889	0.0407227	0.234375	0.234375	May have a role in chylomicrons and VLDL secretion and catabolism. Required for efficient activation of lipoprotein lipase by ApoC-II; potent activator of LCAT. Apoa-IV is a major component of HDL and chylomicrons.
NLTP	P22307	SCP2	Non-specific lipid-transfer protein	Ulcer/Remission	0.763442	0.21878	3.48955	0.0174789	0.166667	0.166667	Mediates in vitro the transfer of all common phospholipids, cholesterol and gangliosides between membranes. May play a role in regulating steroidogenesis.
FM25A	B3EWG3	FAM25A	Protein FAM25A	Ulcer/Remission	0.77594	0.315753	2.45742	0.0492914	0.243056	0.243056	Protein inferred from homology.
ACON	Q99798	ACO2	Aconitate hydratase, mitochondrial	Ulcer/Remission	0.805955	0.285239	2.82555	0.0475594	0.333333	0.333333	Catalyzes the isomerization of citrate to isocitrate via cis-aconitate.
T132A	Q24JP5	TMEM132A	Transmembrane protein 132A	Ulcer/Remission	0.808558	0.198666	4.06994	0.0152237	0.5	0.5	May play a role in embryonic and postnatal development of the brain. Increased resistance to cell death induced by serum starvation in cultured cells. Regulates cAMP-induced GFAP gene expression via STAT3 phosphorylation (By similarity).
DECR	Q16698	DECR1	2,4-dienoyl-CoA reductase, mitochondrial	Ulcer/Remission	0.863827	0.187594	4.60476	0.009995	0.25	0.0833333	Auxiliary enzyme of beta-oxidation. It participates in the metabolism of unsaturated fatty enoyl-CoA esters having double bonds in both even- and odd-numbered positions in mitochondria. Catalyzes the NADP-dependent reduction of 2,4-dienoyl-CoA to yield trans-3-enoyl-CoA.
DYH7	Q8WXX0	DNAH7	Dynein heavy chain 7, axonemal	Ulcer/Remission	0.867909	0.299952	2.89349	0.0444071	0.166667	0	Force generating protein of respiratory cilia. Produces force towards the minus ends of microtubules. Dynein has ATPase activity; the force-producing power stroke is thought to occur on release of ADP (By similarity).
HV343	A0A0B4J1X8	IGHV3-43	Immunoglobulin heavy variable 3-43	Ulcer/Remission	0.890123	0.325143	2.73764	0.0338414	0.266667	0.266667	V region of the variable domain of immunoglobulin heavy chains that participates in the antigen recognition (PubMed:24600447). Immunoglobulins, also known as antibodies, are membrane-bound or secreted glycoproteins produced by B lymphocytes. In the recognition phase of humoral immunity, the membrane-bound immunoglobulins serve as receptors which, upon binding of a specific antigen, trigger the cl…
CPN2	P22792	CPN2	Carboxypeptidase N subunit 2	Ulcer/Remission	0.898037	0.261737	3.43106	0.0265098	0.166667	0.166667	The 83 kDa subunit binds and stabilizes the catalytic subunit at 37 degrees Celsius and keeps it in circulation. Under some circumstances it may be an allosteric modifier of the catalytic subunit.
HV366	A0A0C4DH42	IGHV3-66	Immunoglobulin heavy variable 3-66	Ulcer/Remission	0.932624	0.212254	4.39391	0.0045985	0.296296	0.296296	V region of the variable domain of immunoglobulin heavy chains that participates in the antigen recognition (PubMed:24600447). Immunoglobulins, also known as antibodies, are membrane-bound or secreted glycoproteins produced by B lymphocytes. In the recognition phase of humoral immunity, the membrane-bound immunoglobulins serve as receptors which, upon binding of a specific antigen, trigger the cl…
NUCL	P19338	NCL	Nucleolin	Ulcer/Remission	0.955715	0.251641	-3.59811	0.0227965	0.25	0.25	Nucleolin is the major nucleolar protein of growing eukaryotic cells. It is found associated with intranucleolar chromatin and pre-ribosomal particles. It induces chromatin decondensation by binding to histone H1. It is thought to play a role in pre-rRNA transcription and ribosome assembly. May play a role in the process of transcriptional elongation. Binds RNA oligonucleotides with 5'-UUAGGG-3' …
CBG	P08185	SERPINA6	Corticosteroid-binding globulin	Ulcer/Remission	1.01383	0.411302	2.46492	0.0487929	0.444444	0.444444	Major transport protein for glucocorticoids and progestins in the blood of almost all vertebrate species.
LV537	A0A075B6J1	IGLV5-37	Immunoglobulin lambda variable 5-37	Ulcer/Remission	1.02879	0.301257	3.41499	0.0269038	0.444444	0.444444	V region of the variable domain of immunoglobulin light chains that participates in the antigen recognition (PubMed:24600447). Immunoglobulins, also known as antibodies, are membrane-bound or secreted glycoproteins produced by B lymphocytes. In the recognition phase of humoral immunity, the membrane-bound immunoglobulins serve as receptors which, upon binding of a specific antigen, trigger the cl…
RNAS1	P07998	RNASE1	Ribonuclease pancreatic	Ulcer/Remission	1.05592	0.34389	3.0705	0.0372746	0.433333	0.433333	Endonuclease that catalyzes the cleavage of RNA on the 3' side of pyrimidine nucleotides. Acts on single-stranded and double-stranded RNA.
IC1	P05155	SERPING1	Plasma protease C1 inhibitor	Ulcer/Remission	1.07711	0.42986	2.50573	0.0461691	0.486111	0.486111	Activation of the C1 complex is under control of the C1-inhibitor. It forms a proteolytically inactive stoichiometric complex with the C1r or C1s proteases. May play a potentially crucial role in regulating important physiological pathways including complement activation, blood coagulation, fibrinolysis and the generation of kinins. Very efficient inhibitor of FXIIa. Inhibits chymotrypsin and kal…
AACT	P01011	SERPINA3	Alpha-1-antichymotrypsin	Ulcer/Remission	1.08107	0.3033	3.56438	0.0118644	0.190476	0.190476	Although its physiological function is unclear, it can inhibit neutrophil cathepsin G and mast cell chymase, both of which can convert angiotensin-1 to the active angiotensin-2.
A2MG	P01023	A2M	Alpha-2-macroglobulin	Ulcer/Remission	1.08358	0.414977	2.61118	0.0400568	0.210078	0.210078	Is able to inhibit all four classes of proteinases by a unique 'trapping' mechanism. This protein has a peptide stretch, called the 'bait region' which contains specific cleavage sites for different proteinases. When a proteinase cleaves the bait region, a conformational change is induced in the protein which traps the proteinase. The entrapped enzyme remains active against low molecular weight s…
HV316	A0A0C4DH30	IGHV3-16	Probable non-functional immunoglobulin heavy variable 3-16	Ulcer/Remission	1.18065	0.430616	2.74176	0.0407067	0.555556	0.555556	Is able to inhibit all four classes of proteinases by a unique 'trapping' mechanism. This protein has a peptide stretch, called the 'bait region' which contains specific cleavage sites for different proteinases. When a proteinase cleaves the bait region, a conformational change is induced in the protein which traps the proteinase. The entrapped enzyme remains active against low molecular weight s…
LV301	P01715	IGLV3-1	Immunoglobulin lambda variable 3-1	Ulcer/Remission	1.22989	0.451884	2.7217	0.0345649	0.25	0.25	Probable non-functional open reading frame (ORF) of V region of the variable domain of immunoglobulin heavy chains (PubMed:24600447). Non-functional ORF generally cannot participate in the synthesis of a productive immunoglobulin chain due to altered V-(D)-J or switch recombination and/or splicing site (at mRNA level) and/or conserved amino acid change (protein level) (PubMed:9619395). Immunoglob…
LV325	P01717	IGLV3-25	Immunoglobulin lambda variable 3-25	Ulcer/Remission	1.25751	0.435837	2.88527	0.0447753	0.416667	0.25	V region of the variable domain of immunoglobulin light chains that participates in the antigen recognition (PubMed:24600447). Immunoglobulins, also known as antibodies, are membrane-bound or secreted glycoproteins produced by B lymphocytes. In the recognition phase of humoral immunity, the membrane-bound immunoglobulins serve as receptors which, upon binding of a specific antigen, trigger the cl…
LV460	A0A075B6I1	IGLV4-60	Immunoglobulin lambda variable 4-60	Ulcer/Remission	1.4665	0.29807	4.91999	0.0160874	0.375	0.208333	V region of the variable domain of immunoglobulin light chains that participates in the antigen recognition (PubMed:24600447). Immunoglobulins, also known as antibodies, are membrane-bound or secreted glycoproteins produced by B lymphocytes. In the recognition phase of humoral immunity, the membrane-bound immunoglobulins serve as receptors which, upon binding of a specific antigen, trigger the cl…
CYTN	P01037	CST1	Cystatin-SN	Remission/Recurrence	1.21138	0.213619	5.67072	0.00129424	0.178349	0.178349
CATL1				Remission/Recurrence	0.732935	0.135736	5.39969	0.00166438	0.166667	0.166667
SEPP1	P49908	SELENOP	Selenoprotein P	Remission/Recurrence	1.11726	0.174001	6.42102	0.003024	0.583333	0.25
AGAL				Remission/Recurrence	0.546597	0.114913	4.75661	0.0031373	0.472222	0.472222
PRIO				Remission/Recurrence	0.908792	0.197773	4.59512	0.00371099	0	0
VS10L	Q86VR7	VSIG10L	V-set and immunoglobulin domain-containing protein 10-like	Remission/Recurrence	1.16156	0.258532	4.49292	0.004135	0.380952	0.380952
CASPE				Remission/Recurrence	1.02062	0.235291	4.3377	0.00488754	0.347222	0.347222
RAB6A				Remission/Recurrence	0.502815	0.0360474	13.9487	0.00510033	0.583333	0.0833333
AGRG1				Remission/Recurrence	1.01263	0.23644	4.28281	0.00518957	0.25	0.25
RALA	P11233	RALA	Ras-related protein Ral-A	Remission/Recurrence	-1.31053	0.283657	-4.62014	0.0057347	0.333333	0.333333
RL22				Remission/Recurrence	-0.877453	0.166398	-5.27323	0.00619854	0.333333	0
AMY1	P04745	AMY1A	Alpha-amylase 1	Remission/Recurrence	1.12348	0.277608	4.04699	0.00674904	0.286981	0.286981
PRPC				Remission/Recurrence	1.79567	0.475542	3.77606	0.00922289	0.416216	0.416216
AMD				Remission/Recurrence	0.6433	0.170719	3.76818	0.00930864	0.410256	0.410256
KLK10				Remission/Recurrence	0.865512	0.235406	3.67667	0.0103716	0.229167	0.229167
CCL28	Q9NRJ3	CCL28	C-C motif chemokine 28	Remission/Recurrence	-1.21804	0.305872	-3.98218	0.0105079	0.166667	0
PTPRS				Remission/Recurrence	0.752409	0.205356	3.66393	0.0105301	0.222222	0.222222
NDKA				Remission/Recurrence	0.737055	0.188451	3.91113	0.0112821	0.333333	0.166667
CEAM5				Remission/Recurrence	-0.577859	0.147905	-3.90696	0.0113296	0.366667	0.2
CBPE				Remission/Recurrence	0.591448	0.165839	3.56641	0.0118353	0.267857	0.267857
QOR				Remission/Recurrence	0.984423	0.22634	4.34931	0.0121636	0.666667	0.333333
TYB10				Remission/Recurrence	0.680067	0.193226	3.51954	0.0125256	0.5	0.5
NAGAB				Remission/Recurrence	0.735343	0.213624	3.44223	0.0137633	0.25	0.25
KLK1				Remission/Recurrence	1.06296	0.308827	3.44191	0.0137686	0.388889	0.388889
TRFM				Remission/Recurrence	0.800148	0.235924	3.39154	0.0146477	0.327381	0.327381
CYTC				Remission/Recurrence	0.954262	0.281654	3.38806	0.0147108	0.340278	0.340278
GGH				Remission/Recurrence	0.758887	0.224854	3.37502	0.0149494	0.583333	0.583333
ZA2G				Remission/Recurrence	0.871571	0.264622	3.29365	0.0165384	0.273504	0.273504
PMGE				Remission/Recurrence	1.03576	0.316507	3.27248	0.0169815	0.4	0.4
HPRT				Remission/Recurrence	0.705565	0.217952	3.23725	0.0177481	0.416667	0.416667
CALU				Remission/Recurrence	0.690388	0.213896	3.22767	0.017963	0.297619	0.297619
NPC2				Remission/Recurrence	0.570251	0.178758	3.19007	0.0188347	0.21875	0.21875
EFNA1				Remission/Recurrence	0.727722	0.213739	3.40473	0.0191526	0.166667	0
ARSA				Remission/Recurrence	0.595792	0.188078	3.1678	0.0193726	0.208333	0.208333
SPIT1				Remission/Recurrence	0.55894	0.178415	3.13281	0.020252	0.45614	0.45614
B2MG				Remission/Recurrence	0.841789	0.273839	3.07403	0.0218292	0.268293	0.268293
PPIB				Remission/Recurrence	0.553521	0.18016	3.07238	0.0218753	0.282407	0.282407
CYTS				Remission/Recurrence	1.08896	0.354902	3.06835	0.0219885	0.274713	0.274713
CAH6				Remission/Recurrence	1.00136	0.327884	3.054	0.0223967	0.306785	0.306785
APOA4				Remission/Recurrence	0.806514	0.264104	3.05377	0.0224033	0.515625	0.515625
PRR27	Q6MZM9	PRR27	Proline-rich protein 27	Remission/Recurrence	1.32278	0.433504	3.05136	0.0224725	0.462963	0.462963
TMEDA				Remission/Recurrence	-0.825415	0.231388	-3.56724	0.0234336	0.611111	0.277778
PRDX5	P30044	PRDX5	Peroxiredoxin-5, mitochondrial	Remission/Recurrence	1.11509	0.370417	3.01038	0.023689	0.319444	0.319444
VATB2				Remission/Recurrence	-0.620108	0.194054	-3.19555	0.0241149	0.5	0.333333
ITLN1	Q8WWA0	ITLN1	Intelectin-1	Remission/Recurrence	1.13184	0.356872	3.17156	0.0247715	0.375	0.375
NUCB2				Remission/Recurrence	0.804056	0.275492	2.91862	0.0266793	0.344633	0.344633
PROL4				Remission/Recurrence	0.879924	0.305466	2.88059	0.028036	0.537037	0.537037
NIT2				Remission/Recurrence	0.631791	0.220251	2.86851	0.0284827	0.452381	0.452381
THTR				Remission/Recurrence	-0.715975	0.23598	-3.03405	0.028947	0.333333	0.166667
NUCB1				Remission/Recurrence	0.815146	0.287073	2.83951	0.0295861	0.323333	0.323333
MAAI				Remission/Recurrence	-1.05743	0.351791	-3.00583	0.0298984	0.166667	0
VAS1				Remission/Recurrence	0.842934	0.298549	2.82343	0.0302174	0.166667	0.166667
GALT2				Remission/Recurrence	-0.563908	0.190547	-2.95942	0.0315398	0.166667	0
LYAG				Remission/Recurrence	0.581211	0.210749	2.75783	0.0329484	0.4	0.4
CH3L2				Remission/Recurrence	0.617928	0.224522	2.7522	0.033195	0.277778	0.277778
RS21				Remission/Recurrence	0.612021	0.209997	2.91442	0.0332285	0.166667	0
CD109	Q6YHK3	CD109	CD109 antigen	Remission/Recurrence	-1.19594	0.415003	-2.88175	0.0345174	0.611111	0.444444
FURIN				Remission/Recurrence	0.767332	0.285645	2.68632	0.0362299	0.190476	0.190476
HBA	P69905	HBA1	Hemoglobin subunit alpha	Remission/Recurrence	1.75827	0.657254	2.67517	0.036772	0.608631	0.608631
CAH1	P00915	CA1	Carbonic anhydrase 1	Remission/Recurrence	1.41909	0.503932	2.81603	0.0372823	0.479167	0.3125
CO6A1				Remission/Recurrence	0.575101	0.216683	2.65411	0.0378206	0.333333	0.333333
G6PE				Remission/Recurrence	0.504	0.165089	3.05289	0.0379209	0.625	0.625
LMAN1	P49257	LMAN1	Protein ERGIC-53	Remission/Recurrence	2.41443	0.144664	16.69	0.0380983	0.5	0
DEST				Remission/Recurrence	0.881007	0.316666	2.78214	0.038804	0.555556	0.388889
TPD54				Remission/Recurrence	0.68515	0.246282	2.78197	0.0388117	0.5	0.333333
LACRT	Q9GZZ8	LACRT	Extracellular glycoprotein lacritin	Remission/Recurrence	1.67681	0.637545	2.6301	0.0390544	0.577778	0.577778
CAB45				Remission/Recurrence	0.722654	0.279082	2.58939	0.0412455	0.439394	0.439394
CBPQ				Remission/Recurrence	0.554719	0.215445	2.57476	0.0420649	0.4	0.4
ISK5				Remission/Recurrence	0.682937	0.26621	2.56541	0.0425975	0.397778	0.397778
HBB	P68871	HBB	Hemoglobin subunit beta	Remission/Recurrence	1.52357	0.595324	2.55923	0.0429535	0.510145	0.510145
GSTM1				Remission/Recurrence	0.823179	0.0561375	14.6636	0.0433477	0.708333	0.375
PRB3	Q04118	PRB3	Basic salivary proline-rich protein 3	Remission/Recurrence	1.36189	0.535167	2.5448	0.0437966	0.380208	0.380208
FSTL1				Remission/Recurrence	0.52248	0.205497	2.54252	0.0439315	0.404762	0.404762
CH3L1				Remission/Recurrence	0.53683	0.21146	2.53869	0.0441591	0.333333	0.333333
CAN1				Remission/Recurrence	-0.643127	0.253564	-2.53636	0.0442982	0.464286	0.464286
SAP3				Remission/Recurrence	0.57983	0.228776	2.53448	0.0444102	0.354167	0.354167
BLMH				Remission/Recurrence	0.593934	0.236164	2.51492	0.0455991	0.625	0.625
INVO				Remission/Recurrence	0.725832	0.29036	2.49977	0.0465427	0.477011	0.477011
AACT				Remission/Recurrence	0.754453	0.3033	2.48748	0.0473232	0.404762	0.404762
PHP14	Q9NRX4	PHPT1	14 kDa phosphohistidine phosphatase	Remission/Recurrence	1.35824	0.521987	2.60205	0.0481298	0.166667	0
CYTM	Q15828	CST6	Cystatin-M	Healthy/Remission	0.726173	0.128093	5.6691	0.00237605	0.277778	0.277778	High affinity inhibitor for cathepsin L, cathepsin L2 (cathepsin V), and legumain (PubMed:30425301). Involved in the regulation of epidermal cornification, and hair follicle morphogenesis and maintenance (PubMed:30425301).
LYPD5	Q6UWN5	LYPD5	Ly6/PLAUR domain-containing protein 5	Healthy/Remission	0.743848	0.156734	4.74593	0.00512299	0.222222	0.222222
GNA14	O95837	GNA14	Guanine nucleotide-binding protein subunit alpha-14	Healthy/Remission	-0.598676	0.00960642	-62.3203	0.0102144	0.5	0	Guanine nucleotide-binding proteins (G proteins) are involved as modulators or transducers in various transmembrane signaling systems.
LY6D	Q14210	LY6D	Lymphocyte antigen 6D	Healthy/Remission	1.02898	0.279157	3.68603	0.0102569	0.194444	0.194444	May act as a specification marker at earliest stage specification of lymphocytes between B- and T-cell development. Marks the earliest stage of B-cell specification.
DECR	Q16698	DECR1	2,4-dienoyl-CoA reductase, mitochondrial	Healthy/Remission	0.815789	0.187594	4.34869	0.0121696	0.25	0.0833333	Auxiliary enzyme of beta-oxidation. It participates in the metabolism of unsaturated fatty enoyl-CoA esters having double bonds in both even- and odd-numbered positions in mitochondria. Catalyzes the NADP-dependent reduction of 2,4-dienoyl-CoA to yield trans-3-enoyl-CoA.
CEAM5	P06731	CEACAM5	Carcinoembryonic antigen-related cell adhesion molecule 5	Healthy/Remission	0.507043	0.13229	3.83281	0.0122127	0.333333	0.333333
SLUR2	P0DP57	SLURP2	Secreted Ly-6/uPAR domain-containing protein 2	Healthy/Remission	0.572951	0.161906	3.5388	0.0122367	0	0	Binds and may modulate the functional properties of nicotinic and muscarinic acetylcholine receptors. May regulate keratinocytes proliferation, differentiation and apoptosis. In vitro moderately inhibits ACh-evoked currents of alpha-3:beta-2-containing nAChRs and strongly these of alpha-4:beta-2-containing nAChRs, modulates alpha-7-containing nAChRs, and inhibits nicotine-induced signaling probab…
HV366	A0A0C4DH42	IGHV3-66	Immunoglobulin heavy variable 3-66	Healthy/Remission	0.738124	0.212254	3.47756	0.0131817	0.314815	0.314815	V region of the variable domain of immunoglobulin heavy chains that participates in the antigen recognition (PubMed:24600447). Immunoglobulins, also known as antibodies, are membrane-bound or secreted glycoproteins produced by B lymphocytes. In the recognition phase of humoral immunity, the membrane-bound immunoglobulins serve as receptors which, upon binding of a specific antigen, trigger the cl…
KLK8	O60259	KLK8	Kallikrein-8	Healthy/Remission	0.735271	0.197938	3.71464	0.0137884	0.0833333	0.0833333	Serine protease which is capable of degrading a number of proteins such as casein, fibrinogen, kininogen, fibronectin and collagen type IV. Also cleaves L1CAM in response to increased neural activity. Induces neurite outgrowth and fasciculation of cultured hippocampal neurons. Plays a role in the formation and maturation of orphan and small synaptic boutons in the Schaffer-collateral pathway, reg…
MGP	P08493	MGP	Matrix Gla protein	Healthy/Remission	0.768396	0.215879	3.55939	0.0162251	0.166667	0.166667	Associates with the organic matrix of bone and cartilage. Thought to act as an inhibitor of bone formation.
LV460	A0A075B6I1	IGLV4-60	Immunoglobulin lambda variable 4-60	Healthy/Remission	1.44644	0.29807	4.85267	0.016704	0.375	0.208333	V region of the variable domain of immunoglobulin light chains that participates in the antigen recognition (PubMed:24600447). Immunoglobulins, also known as antibodies, are membrane-bound or secreted glycoproteins produced by B lymphocytes. In the recognition phase of humoral immunity, the membrane-bound immunoglobulins serve as receptors which, upon binding of a specific antigen, trigger the cl…
NLTP	P22307	SCP2	Non-specific lipid-transfer protein	Healthy/Remission	0.76942	0.21878	3.51687	0.0169757	0.166667	0.166667	Mediates in vitro the transfer of all common phospholipids, cholesterol and gangliosides between membranes. May play a role in regulating steroidogenesis.
CNDP1	Q96KN2	CNDP1	Beta-Ala-His dipeptidase	Healthy/Remission	0.585853	0.0805218	7.2757	0.0183718	0.333333	0	Preferential hydrolysis of the beta-Ala-|-His dipeptide (carnosine), and also anserine, Xaa-|-His dipeptides and other dipeptides including homocarnosine.
MTND	Q9BV57	ADI1	1,2-dihydroxy-3-keto-5-methylthiopentene dioxygenase	Healthy/Remission	0.69678	0.155433	4.48282	0.0207021	0.166667	0	Catalyzes the formation of formate and 2-keto-4-methylthiobutyrate (KMTB) from 1,2-dihydroxy-3-keto-5-methylthiopentene (DHK-MTPene). Also down-regulates cell migration mediated by MMP14. Necessary for hepatitis C virus replication in an otherwise non-permissive cell line.
K1C19	P08727	KRT19	Keratin, type I cytoskeletal 19	Healthy/Remission	-0.742188	0.236279	-3.14115	0.0256331	0.333333	0.333333	Involved in the organization of myofibers. Together with KRT8, helps to link the contractile apparatus to dystrophin at the costameres of striated muscle.
SPB8	P50452	SERPINB8	Serpin B8	Healthy/Remission	0.584867	0.18806	3.11	0.0265507	0	0	Has an important role in epithelial desmosome-mediated cell-cell adhesion.
IL36G	Q9NZH8	IL36G	Interleukin-36 gamma	Healthy/Remission	0.643619	0.209094	3.07814	0.0275278	0.5	0.5	Cytokine that binds to and signals through the IL1RL2/IL-36R receptor which in turn activates NF-kappa-B and MAPK signaling pathways in target cells. Part of the IL-36 signaling system that is thought to be present in epithelial barriers and to take part in local inflammatory response; similar to the IL-1 system with which it shares the coreceptor IL1RAP. Seems to be involved in skin inflammatory…
HV353	P01767	IGHV3-53	Immunoglobulin heavy variable 3-53	Healthy/Remission	-0.522639	0.190058	-2.74989	0.0332966	0.0416667	0.0416667	V region of the variable domain of immunoglobulin heavy chains that participates in the antigen recognition (PubMed:24600447). Immunoglobulins, also known as antibodies, are membrane-bound or secreted glycoproteins produced by B lymphocytes. In the recognition phase of humoral immunity, the membrane-bound immunoglobulins serve as receptors which, upon binding of a specific antigen, trigger the cl…
CAH1	P00915	CA1	Carbonic anhydrase 1	Healthy/Remission	-1.27992	0.44183	-2.89686	0.0339146	0.375	0.375	Reversible hydration of carbon dioxide. Can hydrates cyanamide to urea.
PLXB2	O15031	PLXNB2	Plexin-B2	Healthy/Remission	0.512792	0.177216	2.8936	0.0340436	0.305556	0.305556	Cell surface receptor for SEMA4C, SEMA4D and SEMA4G that plays an important role in cell-cell signaling (By similarity). Plays a role in glutamatergic synapse development and is required for SEMA4A-mediated excitatory synapse development (By similarity). Binding to class 4 semaphorins promotes downstream activation of RHOA and phosphorylation of ERBB2 at 'Tyr-1248' (By similarity). Required for n…
LV537	A0A075B6J1	IGLV5-37	Immunoglobulin lambda variable 5-37	Healthy/Remission	0.918446	0.301257	3.04871	0.0380761	0.555556	0.555556	V region of the variable domain of immunoglobulin light chains that participates in the antigen recognition (PubMed:24600447). Immunoglobulins, also known as antibodies, are membrane-bound or secreted glycoproteins produced by B lymphocytes. In the recognition phase of humoral immunity, the membrane-bound immunoglobulins serve as receptors which, upon binding of a specific antigen, trigger the cl…
PODXL	O00592	PODXL	Podocalyxin	Healthy/Remission	0.803113	0.303792	2.64363	0.0383537	0.3	0.3	Involved in the regulation of both adhesion and cell morphology and cancer progression. Functions as an anti-adhesive molecule that maintains an open filtration pathway between neighboring foot processes in the podocyte by charge repulsion. Acts as a pro-adhesive molecule, enhancing the adherence of cells to immobilized ligands, increasing the rate of migration and cell-cell contacts in an integr…
KCRU	P12532	CKMT1A	Creatine kinase U-type, mitochondrial	Healthy/Remission	0.67083	0.24107	2.78272	0.038777	0.296296	0.296296	Reversibly catalyzes the transfer of phosphate between ATP and various phosphogens (e.g. creatine phosphate). Creatine kinase isoenzymes play a central role in energy transduction in tissues with large, fluctuating energy demands, such as skeletal muscle, heart, brain and spermatozoa.
FAHD1	Q6P587	FAHD1	Acylpyruvase FAHD1, mitochondrial	Healthy/Remission	0.746768	0.223831	3.33631	0.0445096	0.333333	0.166667	Probable mitochondrial acylpyruvase which is able to hydrolyze acetylpyruvate and fumarylpyruvate in vitro (PubMed:15551868, PubMed:21878618). Also has oxaloacetate decarboxylase activity (PubMed:25575590).

## Sheet: Oral microbiome
Identified bacterial proteins	Database content
Serie	SEQ_ID	HMT_ID	Genus	Species	Strain	Contigs	Combined_Size	Habitat	Sequence_Source	More than five protein sequences	File	Last modified	Size
1	SEQF1003	750	Atopobium	rimae	ATCC 49626	9	1626291	Oral	ftp://ftp.ncbi.nlm.nih.gov/genomes/all/GCA/000/174/015/GCA_000174015.1_ASM17401v1	No	SEQF1003.faa	2020-11-09 21:04:00	599K
2	SEQF1006	700	Capnocytophaga	ochracea	F0287	9	2663545	Oral	ftp://ftp.ncbi.nlm.nih.gov/genomes/all/GCA/000/183/985/GCA_000183985.1_ASM18398v1	No	SEQF1006.faa	2020-11-09 21:04:00	936K
3	SEQF1008	700	Capnocytophaga	ochracea	DSM 7271	1	2612925	Oral	ftp://ftp.ncbi.nlm.nih.gov/genomes/all/GCA/000/023/285/GCA_000023285.1_ASM2328v1	No	SEQF1008.faa	2020-11-09 21:04:00	933K
4	SEQF1013	666	Corynebacterium	matruchotii	ATCC 14266	8	2855988	Oral	ftp://ftp.ncbi.nlm.nih.gov/genomes/all/GCA/000/175/375/GCA_000175375.1_ASM17537v1	No	SEQF1013.faa	2020-11-09 21:04:00	1.0M
5	SEQF1014	530	Cutibacterium	acnes	SK137	1	2495334	Oral	ftp://ftp.ncbi.nlm.nih.gov/genomes/all/GCA/000/025/765/GCA_000025765.1_ASM2576v1	Yes	SEQF1014.faa	2020-11-09 21:04:00	923K
6	SEQF1016	577	Eikenella	corrodens	ATCC 23834	12	2171245	Oral	ftp://ftp.ncbi.nlm.nih.gov/genomes/all/GCA/000/158/615/GCA_000158615.1_ASM15861v1	No	SEQF1016.faa	2020-11-09 21:04:00	762K
7	SEQF1017	759	Peptostreptococcaceae [XI][G-5]	[Eubacterium] saphenum	ATCC 49989	1	1084901	Oral	ftp://ftp.ncbi.nlm.nih.gov/genomes/all/GCA/000/161/975/GCA_000161975.1_ASM16197v1	Yes	SEQF1017.faa	2020-11-09 21:04:00	431K
8	SEQF1018	539	Filifactor	alocis	ATCC 35896	1	1931012	Oral	ftp://ftp.ncbi.nlm.nih.gov/genomes/all/GCA/000/163/895/GCA_000163895.2_ASM16389v2	No	SEQF1018.faa	2020-11-09 21:04:00	664K
9	SEQF1019	626	Gemella	haemolysans	ATCC 10379	15	1916192	Oral	ftp://ftp.ncbi.nlm.nih.gov/genomes/all/GCA/000/173/915/GCA_000173915.1_ASM17391v1	No	SEQF1019.faa	2020-11-09 21:04:00	684K
10	SEQF1025	659	Mesorhizobium	loti	MAFF303099	3	7596297	Unassigned	ftp://ftp.ncbi.nlm.nih.gov/genomes/all/GCA/000/009/625/GCA_000009625.1_ASM962v1	No	SEQF1025.faa	2020-11-09 21:04:00	2.7M
11	SEQF1026	819	Lactobacillus	johnsonii	NCC 533	1	1992676	Unassigned	ftp://ftp.ncbi.nlm.nih.gov/genomes/all/GCA/000/008/065/GCA_000008065.1_ASM806v1	Yes	SEQF1026.faa	2020-11-09 21:04:00	749K
12	SEQF1027	821	Haemophilus	ducreyi	35000HP	1	1698955	Unassigned	ftp://ftp.ncbi.nlm.nih.gov/genomes/all/GCA/000/007/945/GCA_000007945.1_ASM794v1	No	SEQF1027.faa	2020-11-09 21:04:00	632K
13	SEQF1029	111	Parvimonas	micra	ATCC 33270	16	1703872	Oral	ftp://ftp.ncbi.nlm.nih.gov/genomes/all/GCA/000/154/405/GCA_000154405.1_ASM15440v1	No	SEQF1029.faa	2020-11-09 21:04:00	628K
14	SEQF1031	38	Olsenella	uli	DSM 7084	1	2051896	Oral	ftp://ftp.ncbi.nlm.nih.gov/genomes/all/GCA/000/143/845/GCA_000143845.1_ASM14384v1	No	SEQF1031.faa	2020-11-09 21:04:00	731K
15	SEQF1032	822	Mycobacterium	tuberculosis	CDC1551	1	4403837	Unassigned	ftp://ftp.ncbi.nlm.nih.gov/genomes/all/GCA/000/008/585/GCA_000008585.1_ASM858v1	Yes	SEQF1032.faa	2020-11-09 21:04:00	1.6M
16	SEQF1033	273	Porphyromonas	endodontalis	ATCC 35406	37	2064508	Oral	ftp://ftp.ncbi.nlm.nih.gov/genomes/all/GCA/000/174/815/GCA_000174815.1_ASM17481v1	No	SEQF1033.faa	2020-11-09 21:04:00	764K
17	SEQF1034	822	Mycobacterium	tuberculosis	H37Rv lab strain	1	4411532	Unassigned	ftp://ftp.ncbi.nlm.nih.gov/genomes/all/GCA/000/195/955/GCA_000195955.2_ASM19595v2	Yes	SEQF1034.faa	2020-11-09 21:04:00	1.7M
18	SEQF1035	823	Mycobacterium	leprae	TN	1	3268203	Unassigned	ftp://ftp.ncbi.nlm.nih.gov/genomes/all/GCA/000/195/855/GCA_000195855.1_ASM19585v1	No	SEQF1035.faa	2020-11-09 21:05:00	1.0M
19	SEQF1037	824	Bacillus	anthracis	Ames	1	5227293	Unassigned	ftp://ftp.ncbi.nlm.nih.gov/genomes/all/GCA/000/007/845/GCA_000007845.1_ASM784v1	Yes	SEQF1037.faa	2020-11-09 21:05:00	1.8M
20	SEQF1038	824	Bacillus	anthracis	Ames Ancestor	3	5503926	Unassigned	ftp://ftp.ncbi.nlm.nih.gov/genomes/all/GCA/000/008/445/GCA_000008445.1_ASM844v1	Yes	SEQF1038.faa	2020-11-09 21:05:00	2.0M
21	SEQF1039	681	Rothia	mucilaginosa	ATCC 25296	25	2255158	Oral	ftp://ftp.ncbi.nlm.nih.gov/genomes/all/GCA/000/175/615/GCA_000175615.1_ASM17561v1	No	SEQF1039.faa	2020-11-09 21:05:00	765K
22	SEQF1041	824	Bacillus	anthracis	Sterne	1	5228663	Unassigned	ftp://ftp.ncbi.nlm.nih.gov/genomes/all/GCA/000/008/165/GCA_000008165.1_ASM816v1	Yes	SEQF1041.faa	2020-11-09 21:05:00	1.8M
23	SEQF1045	95	Shuttleworthia	satelles	DSM 14600	5	2169477	Oral	ftp://ftp.ncbi.nlm.nih.gov/genomes/all/GCA/000/160/115/GCA_000160115.1_ASM16011v1	No	SEQF1045.faa	2020-11-09 21:05:00	789K
24	SEQF1050	825	Listeria	monocytogenes	1/2a F6854	133	2950285	Unassigned	ftp://ftp.ncbi.nlm.nih.gov/genomes/all/GCA/000/167/135/GCA_000167135.1_ASM16713v1	Yes	SEQF1050.faa	2020-11-09 21:05:00	1.1M
25	SEQF1051	825	Listeria	monocytogenes	4b F2365	1	2905187	Unassigned	ftp://ftp.ncbi.nlm.nih.gov/genomes/all/GCA/000/008/285/GCA_000008285.1_ASM828v1	Yes	SEQF1051.faa	2020-11-09 21:05:00	1.1M
26	SEQF1052	825	Listeria	monocytogenes	4b H7858	181	2972254	Unassigned	ftp://ftp.ncbi.nlm.nih.gov/genomes/all/GCA/000/167/155/GCA_000167155.1_ASM16715v1	Yes	SEQF1052.faa	2020-11-09 21:05:00	1.1M
27	SEQF1053	825	Listeria	monocytogenes	5578-08-01	2	3109678	Unassigned	ftp://ftp.ncbi.nlm.nih.gov/genomes/all/GCA/000/093/125/GCA_000093125.2_ASM9312v2	Yes	SEQF1053.faa	2020-11-09 21:05:00	1.2M
28	SEQF1054	827	Yersinia	pestis	Antiqua JGI	4	4879836	Unassigned	ftp://ftp.ncbi.nlm.nih.gov/genomes/all/GCA/000/013/825/GCA_000013825.1_ASM1382v1	Yes	SEQF1054.faa	2020-11-09 21:05:00	1.7M
29	SEQF1055	827	Yersinia	pestis	CO92	4	4829855	Unassigned	ftp://ftp.ncbi.nlm.nih.gov/genomes/all/GCA/000/009/065/GCA_000009065.1_ASM906v1	Yes	SEQF1055.faa	2020-11-09 21:05:00	1.6M
30	SEQF1056	827	Yersinia	pestis	KIM10+	2	4701745	Unassigned	ftp://ftp.ncbi.nlm.nih.gov/genomes/all/GCA/000/006/645/GCA_000006645.1_ASM664v1	Yes	SEQF1056.faa	2020-11-09 21:05:00	1.6M
31	SEQF1057	827	Yersinia	pestis	Nepal516	3	4646286	Unassigned	ftp://ftp.ncbi.nlm.nih.gov/genomes/all/GCA/000/013/805/GCA_000013805.1_ASM1380v1	Yes	SEQF1057.faa	2020-11-09 21:05:00	1.6M
32	SEQF1059	734	Streptococcus	pneumoniae	G54	1	2078953	Nasal	ftp://ftp.ncbi.nlm.nih.gov/genomes/all/GCA/000/019/825/GCA_000019825.1_ASM1982v1	Yes	SEQF1059.faa	2020-11-09 21:05:00	762K
33	SEQF1061	584	Treponema	denticola	ATCC 35405	1	2843201	Oral	ftp://ftp.ncbi.nlm.nih.gov/genomes/all/GCA/000/008/185/GCA_000008185.1_ASM818v1	Yes	SEQF1061.faa	2020-11-09 21:05:00	1.1M
34	SEQF1062	805	Treponema	pallidum	str. Nichols	1	1138011	Unassigned	ftp://ftp.ncbi.nlm.nih.gov/genomes/all/GCA/000/008/605/GCA_000008605.1_ASM860v1	Yes	SEQF1062.faa	2020-11-09 21:05:00	431K
35	SEQF1064	619	Porphyromonas	gingivalis	W83	1	2343476	Oral	ftp://ftp.ncbi.nlm.nih.gov/genomes/all/GCA/000/007/585/GCA_000007585.1_ASM758v1	Yes	SEQF1064.faa	2020-11-09 21:05:00	826K
36	SEQF1065	643	Prevotella	intermedia	17	2	2699437	Oral	ftp://ftp.ncbi.nlm.nih.gov/genomes/all/GCA/000/261/025/GCA_000261025.1_ASM26102v1	Yes	SEQF1065.faa	2020-11-09 21:05:00	936K
37	SEQF1066	622	Streptococcus	gordonii	Challis CH1	1	2196662	Oral	ftp://ftp.ncbi.nlm.nih.gov/genomes/all/GCA/000/017/005/GCA_000017005.1_ASM1700v1	No	SEQF1066.faa	2020-11-09 21:05:00	828K
38	SEQF1067	677	Streptococcus	mitis	B6	1	2146611	Nasal,Oral	ftp://ftp.ncbi.nlm.nih.gov/genomes/all/GCA/000/027/165/GCA_000027165.1_ASM2716v1	Yes	SEQF1067.faa	2020-11-09 21:06:00	779K
39	SEQF1069	686	Streptococcus	mutans	UA159	1	2032925	Oral	ftp://ftp.ncbi.nlm.nih.gov/genomes/all/GCA/000/007/465/GCA_000007465.2_ASM746v2	Yes	SEQF1069.faa	2020-11-09 21:06:00	731K
40	SEQF1070	758	Streptococcus	sanguinis	SK36	1	2388435	Oral	ftp://ftp.ncbi.nlm.nih.gov/genomes/all/GCA/000/014/205/GCA_000014205.1_ASM1420v1	Yes	SEQF1070.faa	2020-11-09 21:06:00	892K
41	SEQF1072	613	Tannerella	forsythia	92A2 not ATCC 43037	1	3405521	Oral	ftp://ftp.ncbi.nlm.nih.gov/genomes/all/GCA/000/238/215/GCA_000238215.1_ASM23821v1	No	SEQF1072.faa	2020-11-09 21:06:00	1.2M
42	SEQF1073	529	Lactobacillus	acidophilus	NCFM	1	1993560	Unassigned	ftp://ftp.ncbi.nlm.nih.gov/genomes/all/GCA/000/011/985/GCA_000011985.1_ASM1198v1	Yes	SEQF1073.faa	2020-11-09 21:06:00	743K
43	SEQF1074	531	Aggregatibacter	actinomycetemcomitans	HK1651	1	2105503	Oral	ftp://ftp.ncbi.nlm.nih.gov/genomes/all/GCA/000/604/045/GCA_000604045.1_ASM60404v1	Yes	SEQF1074.faa	2020-11-09 21:06:00	804K
44	SEQF1075	202	Fusobacterium	nucleatum subsp. polymorphum	ATCC 10953	2	2441632	Oral	ftp://ftp.ncbi.nlm.nih.gov/genomes/all/GCA/000/153/625/GCA_000153625.1_ASM15362v1	Yes	SEQF1075.faa	2020-11-09 21:06:00	1.0M
45	SEQF1076	200	Fusobacterium	nucleatum subsp. vincentii	ATCC 49256	302	2118259	Oral	ftp://ftp.ncbi.nlm.nih.gov/genomes/all/GCA/000/182/945/GCA_000182945.1_ASM18294v1	Yes	SEQF1076.faa	2020-11-09 21:06:00	834K
46	SEQF1078	698	Fusobacterium	nucleatum subsp. nucleatum	ATCC 25586	1	2174500	Oral	ftp://ftp.ncbi.nlm.nih.gov/genomes/all/GCA/000/007/325/GCA_000007325.1_ASM732v1	Yes	SEQF1078.faa	2020-11-09 21:06:00	865K
47	SEQF1080	604	Enterococcus	faecalis	V583	4	3359974	Unassigned	ftp://ftp.ncbi.nlm.nih.gov/genomes/all/GCA/000/007/785/GCA_000007785.1_ASM778v1	Yes	SEQF1080.faa	2020-11-09 21:06:00	1.2M
48	SEQF1082	827	Yersinia	pestis	biovar Microtus str. 91001	5	4803217	Unassigned	ftp://ftp.ncbi.nlm.nih.gov/genomes/all/GCA/000/007/885/GCA_000007885.1_ASM788v1	Yes	SEQF1082.faa	2020-11-09 21:06:00	1.7M
49	SEQF1083	738	Anaerococcus	prevotii	DSM 20548	2	1998633	Unassigned	ftp://ftp.ncbi.nlm.nih.gov/genomes/all/GCA/000/024/105/GCA_000024105.1_ASM2410v1	No	SEQF1083.faa	2020-11-09 21:06:00	746K
50	SEQF1084	723	Atopobium	parvulum	DSM 20469	1	1543805	Oral	ftp://ftp.ncbi.nlm.nih.gov/genomes/all/GCA/000/024/225/GCA_000024225.1_ASM2422v1	No	SEQF1084.faa	2020-11-09 21:06:00	573K
51	SEQF1086	828	Bordetella	pertussis	Tohama I	1	4086189	Unassigned	ftp://ftp.ncbi.nlm.nih.gov/genomes/all/GCA/000/195/715/GCA_000195715.1_ASM19571v1	No	SEQF1086.faa	2020-11-09 21:06:00	1.5M
52	SEQF1087	485	Agrobacterium	tumefaciens	biovar II K84	5	7273300	Unassigned	ftp://ftp.ncbi.nlm.nih.gov/genomes/all/GCA/000/016/265/GCA_000016265.1_ASM1626v1	Yes	SEQF1087.faa	2020-11-09 21:06:00	2.7M
53	SEQF1092	684	Mitsuokella	multacida	DSM 20544	6	2577056	Unassigned	ftp://ftp.ncbi.nlm.nih.gov/genomes/all/GCA/000/155/955/GCA_000155955.1_ASM15595v1	No	SEQF1092.faa	2020-11-09 21:06:00	948K
54	SEQF1095	818	Lactobacillus	reuteri clade 818	F275	1	1999618	Unassigned	ftp://ftp.ncbi.nlm.nih.gov/genomes/all/GCA/000/016/825/GCA_000016825.1_ASM1682v1	Yes	SEQF1095.faa	2020-11-09 21:06:00	752K
55	SEQF1096	822	Mycobacterium	tuberculosis	F11 ExPEC	1	4424435	Unassigned	ftp://ftp.ncbi.nlm.nih.gov/genomes/all/GCA/000/016/925/GCA_000016925.1_ASM1692v1	Yes	SEQF1096.faa	2020-11-09 21:06:00	1.6M
56	SEQF1099	827	Yersinia	pestis	Pestoides F	3	4725862	Unassigned	ftp://ftp.ncbi.nlm.nih.gov/genomes/all/GCA/000/016/445/GCA_000016445.1_ASM1644v1	Yes	SEQF1099.faa	2020-11-09 21:06:00	1.6M
57	SEQF1100	669	Neisseria	meningitidis	53442	1	2153416	Oral	ftp://ftp.ncbi.nlm.nih.gov/genomes/all/GCA/000/014/105/GCA_000014105.1_ASM1410v1	Yes	SEQF1100.faa	2020-11-09 21:06:00	749K
58	SEQF1102	833	Moraxella	catarrhalis	RH4	1	1863286	Nasal	ftp://ftp.ncbi.nlm.nih.gov/genomes/all/GCA/000/092/265/GCA_000092265.1_ASM9226v1	Yes	SEQF1102.faa	2020-11-09 21:06:00	661K
59	SEQF1103	118	Dialister	invisus	DSM 15470	1	1895960	Oral	ftp://ftp.ncbi.nlm.nih.gov/genomes/all/GCA/000/160/055/GCA_000160055.1_ASM16005v1	No	SEQF1103.faa	2020-11-09 21:06:00	691K
60	SEQF1104	839	Lactobacillus	jensenii	JV-V16	1	1604632	Vaginal	ftp://ftp.ncbi.nlm.nih.gov/genomes/all/GCA/000/159/335/GCA_000159335.1_ASM15933v1	No	SEQF1104.faa	2020-11-09 21:06:00	601K
61	SEQF1109	621	Neisseria	gonorrhoeae	NCCP11945	2	2236178	Unassigned	ftp://ftp.ncbi.nlm.nih.gov/genomes/all/GCA/000/020/105/GCA_000020105.1_ASM2010v1	No	SEQF1109.faa	2020-11-09 21:07:00	804K
62	SEQF1111	641	Haemophilus	influenzae	6P18H1	28	1912236	Nasal	ftp://ftp.ncbi.nlm.nih.gov/genomes/all/GCA/000/173/335/GCA_000173335.1_ASM17333v1	Yes	SEQF1111.faa	2020-11-09 21:07:00	715K
63	SEQF1112	641	Haemophilus	influenzae	7P49H1	19	1827667	Nasal	ftp://ftp.ncbi.nlm.nih.gov/genomes/all/GCA/000/173/315/GCA_000173315.1_ASM17331v1	Yes	SEQF1112.faa	2020-11-09 21:07:00	681K
64	SEQF1116	734	Streptococcus	pneumoniae	CGSP14	1	2209198	Nasal	ftp://ftp.ncbi.nlm.nih.gov/genomes/all/GCA/000/019/985/GCA_000019985.1_ASM1998v1	Yes	SEQF1116.faa	2020-11-09 21:07:00	812K
65	SEQF1119	812	Helicobacter	pylori	Shi470	1	1608548	Unassigned	ftp://ftp.ncbi.nlm.nih.gov/genomes/all/GCA/000/020/245/GCA_000020245.1_ASM2024v1	Yes	SEQF1119.faa	2020-11-09 21:07:00	606K
66	SEQF1120	818	Lactobacillus	reuteri clade 818	100-23	2	2305557	Unassigned	ftp://ftp.ncbi.nlm.nih.gov/genomes/all/GCA/000/168/255/GCA_000168255.1_ASM16825v1	Yes	SEQF1120.faa	2020-11-09 21:07:00	865K
67	SEQF1121	818	Lactobacillus	reuteri clade 818	JCM 1112	1	2039414	Unassigned	ftp://ftp.ncbi.nlm.nih.gov/genomes/all/GCA/000/010/005/GCA_000010005.1_ASM1000v1	Yes	SEQF1121.faa	2020-11-09 21:07:00	775K
68	SEQF1129	822	Mycobacterium	tuberculosis	H37Ra	1	4419977	Unassigned	ftp://ftp.ncbi.nlm.nih.gov/genomes/all/GCA/000/016/145/GCA_000016145.1_ASM1614v1	Yes	SEQF1129.faa	2020-11-09 21:07:00	1.6M
69	SEQF1130	822	Mycobacterium	tuberculosis	KZN 1435	1	4398250	Unassigned	ftp://ftp.ncbi.nlm.nih.gov/genomes/all/GCA/000/023/625/GCA_000023625.1_ASM2362v1	Yes	SEQF1130.faa	2020-11-09 21:07:00	1.6M
70	SEQF1132	822	Mycobacterium	tuberculosis	KZN 605	1	4399120	Unassigned	ftp://ftp.ncbi.nlm.nih.gov/genomes/all/GCA/000/154/605/GCA_000154605.2_ASM15460v2	Yes	SEQF1132.faa	2020-11-09 21:07:00	1.6M
71	SEQF1137	574	Escherichia	coli	O157:H7 str. TW14588	2	5671197	Unassigned	ftp://ftp.ncbi.nlm.nih.gov/genomes/all/GCA/000/155/125/GCA_000155125.1_ASM15512v1	Yes	SEQF1137.faa	2020-11-09 21:07:00	2.1M
72	SEQF1139	824	Bacillus	anthracis	Tsiankovskii-I	56	5504728	Unassigned	ftp://ftp.ncbi.nlm.nih.gov/genomes/all/GCA/000/181/675/GCA_000181675.2_ASM18167v2	Yes	SEQF1139.faa	2020-11-09 21:07:00	2.0M
73	SEQF1140	824	Bacillus	anthracis	str. A0174	60	5291908	Unassigned	ftp://ftp.ncbi.nlm.nih.gov/genomes/all/GCA/000/182/055/GCA_000182055.1_ASM18205v1	Yes	SEQF1140.faa	2020-11-09 21:07:00	1.9M
74	SEQF1141	824	Bacillus	anthracis	str. A0193	60	5392880	Unassigned	ftp://ftp.ncbi.nlm.nih.gov/genomes/all/GCA/000/181/915/GCA_000181915.1_ASM18191v1	Yes	SEQF1141.faa	2020-11-09 21:07:00	1.9M
75	SEQF1142	469	Prevotella	melaninogenica	ATCC 25845	2	3168282	Oral	ftp://ftp.ncbi.nlm.nih.gov/genomes/all/GCA/000/144/405/GCA_000144405.1_ASM14440v1	No	SEQF1142.faa	2020-11-09 21:07:00	1.1M
76	SEQF1143	824	Bacillus	anthracis	str. A0389	68	5420403	Unassigned	ftp://ftp.ncbi.nlm.nih.gov/genomes/all/GCA/000/219/895/GCA_000219895.1_ASM21989v1	Yes	SEQF1143.faa	2020-11-09 21:07:00	1.9M
77	SEQF1150	824	Bacillus	anthracis	str. A0442	46	5374836	Unassigned	ftp://ftp.ncbi.nlm.nih.gov/genomes/all/GCA/000/181/935/GCA_000181935.1_ASM18193v1	Yes	SEQF1150.faa	2020-11-09 21:07:00	1.9M
78	SEQF1151	824	Bacillus	anthracis	str. A0465	57	5407149	Unassigned	ftp://ftp.ncbi.nlm.nih.gov/genomes/all/GCA/000/181/995/GCA_000181995.1_ASM18199v1	Yes	SEQF1151.faa	2020-11-09 21:07:00	1.9M
79	SEQF1153	824	Bacillus	anthracis	str. A0488	63	5392168	Unassigned	ftp://ftp.ncbi.nlm.nih.gov/genomes/all/GCA/000/181/835/GCA_000181835.1_ASM18183v1	Yes	SEQF1153.faa	2020-11-09 21:07:00	1.9M
80	SEQF1159	160	Veillonella	dispar	ATCC 17748	3	2118767	Oral	ftp://ftp.ncbi.nlm.nih.gov/genomes/all/GCA/000/160/015/GCA_000160015.1_ASM16001v1	No	SEQF1159.faa	2020-11-09 21:07:00	774K
81	SEQF1160	201	Fusobacterium	periodonticum	ATCC 33693	53	2615003	Oral	ftp://ftp.ncbi.nlm.nih.gov/genomes/all/GCA/000/160/475/GCA_000160475.1_ASM16047v1	No	SEQF1160.faa	2020-11-09 21:08:00	970K
82	SEQF1161	554	Acinetobacter	baumannii	SDF	4	3477996	Unassigned	ftp://ftp.ncbi.nlm.nih.gov/genomes/all/GCA/000/069/205/GCA_000069205.1_ASM6920v1	Yes	SEQF1161.faa	2020-11-09 21:08:00	1.3M
83	SEQF1164	554	Acinetobacter	baumannii	AYE	5	4048735	Unassigned	ftp://ftp.ncbi.nlm.nih.gov/genomes/all/GCA/000/069/245/GCA_000069245.1_ASM6924v1	Yes	SEQF1164.faa	2020-11-09 21:08:00	1.4M
84	SEQF1165	476	Neisseria	subflava	NJ9703	63	2292986	Oral	ftp://ftp.ncbi.nlm.nih.gov/genomes/all/GCA/000/173/955/GCA_000173955.1_ASM17395v1	No	SEQF1165.faa	2020-11-09 21:08:00	829K
85	SEQF1166	598	Neisseria	elongata	ATCC 29315	153	2275949	Oral	ftp://ftp.ncbi.nlm.nih.gov/genomes/all/GCA/000/176/755/GCA_000176755.2_ASM17675v1	No	SEQF1166.faa	2020-11-09 21:08:00	800K
86	SEQF1167	485	Agrobacterium	tumefaciens	str. C58	4	5674258	Unassigned	ftp://ftp.ncbi.nlm.nih.gov/genomes/all/GCA/000/092/025/GCA_000092025.1_ASM9202v1	Yes	SEQF1167.faa	2020-11-09 21:08:00	2.1M
87	SEQF1170	45	Bacillus	clausii	KSM-K16	1	4303871	Unassigned	ftp://ftp.ncbi.nlm.nih.gov/genomes/all/GCA/000/009/825/GCA_000009825.1_ASM982v1	No	SEQF1170.faa	2020-11-09 21:08:00	1.5M
88	SEQF1173	468	Bacillus	subtilis	BSn5	1	4093599	Unassigned	ftp://ftp.ncbi.nlm.nih.gov/genomes/all/GCA/000/186/745/GCA_000186745.1_ASM18674v1	Yes	SEQF1173.faa	2020-11-09 21:08:00	1.5M
89	SEQF1175	682	Neisseria	mucosa	ATCC 25996	67	2578748	Oral	ftp://ftp.ncbi.nlm.nih.gov/genomes/all/GCA/000/173/875/GCA_000173875.1_ASM17387v1	No	SEQF1175.faa	2020-11-09 21:08:00	889K
90	SEQF1177	575	Campylobacter	concisus	strain 13826	3	2099413	Oral	ftp://ftp.ncbi.nlm.nih.gov/genomes/all/GCA/000/017/725/GCA_000017725.2_ASM1772v2	Yes	SEQF1177.faa	2020-11-09 21:08:00	819K
91	SEQF1178	580	Campylobacter	curvus	525.92	1	1971270	Oral	ftp://ftp.ncbi.nlm.nih.gov/genomes/all/GCA/000/017/465/GCA_000017465.2_ASM1746v2	No	SEQF1178.faa	2020-11-09 21:08:00	754K
92	SEQF1179	733	Chlamydophila	pneumoniae	AR39	2	1234385	Unassigned	ftp://ftp.ncbi.nlm.nih.gov/genomes/all/GCA/000/091/085/GCA_000091085.2_ASM9108v2	Yes	SEQF1179.faa	2020-11-09 21:08:00	452K
93	SEQF1180	733	Chlamydophila	pneumoniae	CWL029	1	1230230	Unassigned	ftp://ftp.ncbi.nlm.nih.gov/genomes/all/GCA/000/008/745/GCA_000008745.1_ASM874v1	Yes	SEQF1180.faa	2020-11-09 21:08:00	453K
94	SEQF1181	733	Chlamydophila	pneumoniae	J138	1	1226565	Unassigned	ftp://ftp.ncbi.nlm.nih.gov/genomes/all/GCA/000/011/165/GCA_000011165.1_ASM1116v1	Yes	SEQF1181.faa	2020-11-09 21:08:00	449K
95	SEQF1182	733	Chlamydophila	pneumoniae	TW-183	1	1225935	Unassigned	ftp://ftp.ncbi.nlm.nih.gov/genomes/all/GCA/000/007/205/GCA_000007205.1_ASM720v1	Yes	SEQF1182.faa	2020-11-09 21:08:00	451K
96	SEQF1183	737	Neisseria	polysaccharea	ATCC 43768	139	2030958	Unassigned	ftp://ftp.ncbi.nlm.nih.gov/genomes/all/GCA/000/176/735/GCA_000176735.1_ASM17673v1	No	SEQF1183.faa	2020-11-09 21:08:00	734K
97	SEQF1184	591	Corynebacterium	diphtheriae	NCTC 13129	1	2488635	Unassigned	ftp://ftp.ncbi.nlm.nih.gov/genomes/all/GCA/000/195/815/GCA_000195815.1_ASM19581v1	Yes	SEQF1184.faa	2020-11-09 21:08:00	946K
98	SEQF1185	753	Cronobacter	sakazakii	ATCC BAA-894	3	4530777	Unassigned	ftp://ftp.ncbi.nlm.nih.gov/genomes/all/GCA/000/017/665/GCA_000017665.1_ASM1766v1	Yes	SEQF1185.faa	2020-11-09 21:08:00	1.6M
99	SEQF1186	574	Escherichia	coli	101-1	91	4979767	Unassigned	ftp://ftp.ncbi.nlm.nih.gov/genomes/all/GCA/000/168/095/GCA_000168095.1_ASM16809v1	Yes	SEQF1186.faa	2020-11-09 21:08:00	1.8M
100	SEQF1187	811	Arcanobacterium	haemolyticum	DSM 20595	1	1986154	Unassigned	ftp://ftp.ncbi.nlm.nih.gov/genomes/all/GCA/000/092/365/GCA_000092365.1_ASM9236v1	No	SEQF1187.faa	2020-11-09 21:08:00	752K
101	SEQF1188	574	Escherichia	coli	53638	4	5371790	Unassigned	ftp://ftp.ncbi.nlm.nih.gov/genomes/all/GCA/000/167/915/GCA_000167915.2_ASM16791v2	Yes	SEQF1188.faa	2020-11-09 21:08:00	1.9M
102	SEQF1189	574	Escherichia	coli	55989	1	5154862	Unassigned	ftp://ftp.ncbi.nlm.nih.gov/genomes/all/GCA/000/026/245/GCA_000026245.1_ASM2624v1	Yes	SEQF1189.faa	2020-11-09 21:08:00	1.8M
103	SEQF1191	574	Escherichia	coli	B str. REL606	1	4629812	Unassigned	ftp://ftp.ncbi.nlm.nih.gov/genomes/all/GCA/000/017/985/GCA_000017985.1_ASM1798v1	Yes	SEQF1191.faa	2020-11-09 21:09:00	1.7M
104	SEQF1192	574	Escherichia	coli	B171 O111:NM	265	5654428	Unassigned	ftp://ftp.ncbi.nlm.nih.gov/genomes/all/GCA/000/167/895/GCA_000167895.3_ASM16789v3	Yes	SEQF1192.faa	2020-11-09 21:09:00	2.0M
105	SEQF1193	574	Escherichia	coli	B7A O148:H28:CS6:LT+:ST+	289	5300242	Unassigned	ftp://ftp.ncbi.nlm.nih.gov/genomes/all/GCA/000/167/815/GCA_000167815.1_ASM16781v1	Yes	SEQF1193.faa	2020-11-09 21:09:00	1.9M
106	SEQF1194	574	Escherichia	coli	CFT073	1	5231428	Unassigned	ftp://ftp.ncbi.nlm.nih.gov/genomes/all/GCA/000/007/445/GCA_000007445.1_ASM744v1	Yes	SEQF1194.faa	2020-11-09 21:09:00	1.9M
107	SEQF1195	610	Neisseria	flavescens	NRL30031/H210	117	2205588	Oral	ftp://ftp.ncbi.nlm.nih.gov/genomes/all/GCA/000/173/935/GCA_000173935.1_ASM17393v1	No	SEQF1195.faa	2020-11-09 21:09:00	812K
108	SEQF1196	574	Escherichia	coli	E110019 O111:H9	137	5376211	Unassigned	ftp://ftp.ncbi.nlm.nih.gov/genomes/all/GCA/000/167/875/GCA_000167875.1_ASM16787v1	Yes	SEQF1196.faa	2020-11-09 21:09:00	1.9M
109	SEQF1197	574	Escherichia	coli	E22	127	5528238	Unassigned	ftp://ftp.ncbi.nlm.nih.gov/genomes/all/GCA/000/167/855/GCA_000167855.1_ASM16785v1	Yes	SEQF1197.faa	2020-11-09 21:09:00	1.9M
110	SEQF1198	574	Escherichia	coli	E24377A	7	5249288	Unassigned	ftp://ftp.ncbi.nlm.nih.gov/genomes/all/GCA/000/017/745/GCA_000017745.1_ASM1774v1	Yes	SEQF1198.faa	2020-11-09 21:09:00	1.9M
111	SEQF1199	574	Escherichia	coli	42	2	5355323	Unassigned	ftp://ftp.ncbi.nlm.nih.gov/genomes/all/GCA/000/027/125/GCA_000027125.1_ASM2712v1	Yes	SEQF1199.faa	2020-11-09 21:09:00	1.9M
112	SEQF1200	574	Escherichia	coli	ED1a O81	1	5209548	Unassigned	ftp://ftp.ncbi.nlm.nih.gov/genomes/all/GCA/000/026/305/GCA_000026305.1_ASM2630v1	Yes	SEQF1200.faa	2020-11-09 21:09:00	1.9M
113	SEQF1203	574	Escherichia	coli	F11	119	5215961	Unassigned	ftp://ftp.ncbi.nlm.nih.gov/genomes/all/GCA/000/167/835/GCA_000167835.1_ASM16783v1	Yes	SEQF1203.faa	2020-11-09 21:09:00	1.8M
114	SEQF1205	574	Escherichia	coli	HS	1	4643538	Unassigned	ftp://ftp.ncbi.nlm.nih.gov/genomes/all/GCA/000/017/765/GCA_000017765.1_ASM1776v1	Yes	SEQF1205.faa	2020-11-09 21:09:00	1.6M
115	SEQF1206	574	Escherichia	coli	IAI1 O8	1	4700560	Unassigned	ftp://ftp.ncbi.nlm.nih.gov/genomes/all/GCA/000/026/265/GCA_000026265.1_ASM2626v1	Yes	SEQF1206.faa	2020-11-09 21:09:00	1.7M
116	SEQF1207	574	Escherichia	coli	IAI39 O7:K1	1	5132068	Unassigned	ftp://ftp.ncbi.nlm.nih.gov/genomes/all/GCA/000/026/345/GCA_000026345.1_ASM2634v1	Yes	SEQF1207.faa	2020-11-09 21:09:00	1.9M
117	SEQF1208	574	Escherichia	coli	str. K-12 substr. MG1655	1	4641652	Unassigned	ftp://ftp.ncbi.nlm.nih.gov/genomes/all/GCA/000/005/845/GCA_000005845.2_ASM584v2	Yes	SEQF1208.faa	2020-11-09 21:09:00	1.7M
118	SEQF1213	574	Escherichia	coli	O157:H7 EDL933	2	5620522	Unassigned	ftp://ftp.ncbi.nlm.nih.gov/genomes/all/GCA/000/006/665/GCA_000006665.1_ASM666v1	Yes	SEQF1213.faa	2020-11-09 21:09:00	2.0M
119	SEQF1217	574	Escherichia	coli	S88 O45:K1	2	5166121	Unassigned	ftp://ftp.ncbi.nlm.nih.gov/genomes/all/GCA/000/026/285/GCA_000026285.2_ASM2628v2	Yes	SEQF1217.faa	2020-11-09 21:09:00	1.9M
120	SEQF1218	574	Escherichia	coli	UMN026 O17:K52:H18	3	5358200	Unassigned	ftp://ftp.ncbi.nlm.nih.gov/genomes/all/GCA/000/026/325/GCA_000026325.2_ASM2632v2	Yes	SEQF1218.faa	2020-11-09 21:10:00	2.0M
121	SEQF1219	574	Escherichia	coli	UTI89	2	5179971	Unassigned	ftp://ftp.ncbi.nlm.nih.gov/genomes/all/GCA/000/013/265/GCA_000013265.1_ASM1326v1	Yes	SEQF1219.faa	2020-11-09 21:10:00	1.8M
122	SEQF1220	574	Escherichia	coli	K12 W3110	1	4646332	Unassigned	ftp://ftp.ncbi.nlm.nih.gov/genomes/all/GCA/000/010/245/GCA_000010245.1_ASM1024v1	Yes	SEQF1220.faa	2020-11-09 21:10:00	1.7M
123	SEQF1221	545	Aggregatibacter	aphrophilus	NJ8700	1	2313035	Oral	ftp://ftp.ncbi.nlm.nih.gov/genomes/all/GCA/000/022/985/GCA_000022985.1_ASM2298v1	No	SEQF1221.faa	2020-11-09 21:10:00	872K
124	SEQF1223	641	Haemophilus	influenzae	22.1-21	18	1888582	Nasal	ftp://ftp.ncbi.nlm.nih.gov/genomes/all/GCA/000/169/735/GCA_000169735.1_ASM16973v1	Yes	SEQF1223.faa	2020-11-09 21:10:00	727K
125	SEQF1224	641	Haemophilus	influenzae	22.4-21	44	1851097	Nasal	ftp://ftp.ncbi.nlm.nih.gov/genomes/all/GCA/000/169/855/GCA_000169855.1_ASM16985v1	Yes	SEQF1224.faa	2020-11-09 21:10:00	720K
126	SEQF1226	641	Haemophilus	influenzae	3655	23	1878368	Nasal	ftp://ftp.ncbi.nlm.nih.gov/genomes/all/GCA/000/169/775/GCA_000169775.1_ASM16977v1	Yes	SEQF1226.faa	2020-11-09 21:10:00	702K
127	SEQF1227	641	Haemophilus	influenzae	86-028NP	1	1914490	Nasal	ftp://ftp.ncbi.nlm.nih.gov/genomes/all/GCA/000/012/185/GCA_000012185.1_ASM1218v1	Yes	SEQF1227.faa	2020-11-09 21:10:00	717K
128	SEQF1228	641	Haemophilus	influenzae	PittAA	40	1876892	Nasal	ftp://ftp.ncbi.nlm.nih.gov/genomes/all/GCA/000/169/795/GCA_000169795.1_ASM16979v1	Yes	SEQF1228.faa	2020-11-09 21:10:00	707K
129	SEQF1231	641	Haemophilus	influenzae	PittEE	1	1813033	Nasal	ftp://ftp.ncbi.nlm.nih.gov/genomes/all/GCA/000/016/465/GCA_000016465.1_ASM1646v1	Yes	SEQF1231.faa	2020-11-09 21:10:00	677K
130	SEQF1232	641	Haemophilus	influenzae	PittGG	1	1887192	Nasal	ftp://ftp.ncbi.nlm.nih.gov/genomes/all/GCA/000/016/485/GCA_000016485.1_ASM1648v1	Yes	SEQF1232.faa	2020-11-09 21:10:00	714K
131	SEQF1233	641	Haemophilus	influenzae	PittHH	59	1837347	Nasal	ftp://ftp.ncbi.nlm.nih.gov/genomes/all/GCA/000/169/815/GCA_000169815.1_ASM16981v1	Yes	SEQF1233.faa	2020-11-09 21:10:00	690K
132	SEQF1234	641	Haemophilus	influenzae	PittII	25	1954291	Nasal	ftp://ftp.ncbi.nlm.nih.gov/genomes/all/GCA/000/169/835/GCA_000169835.1_ASM16983v1	Yes	SEQF1234.faa	2020-11-09 21:10:00	736K
133	SEQF1235	641	Haemophilus	influenzae	R2846	1	1819370	Nasal	ftp://ftp.ncbi.nlm.nih.gov/genomes/all/GCA/000/165/575/GCA_000165575.1_ASM16557v1	Yes	SEQF1235.faa	2020-11-09 21:10:00	674K
134	SEQF1236	641	Haemophilus	influenzae	R2866	1	1932306	Nasal	ftp://ftp.ncbi.nlm.nih.gov/genomes/all/GCA/000/165/525/GCA_000165525.1_ASM16552v1	Yes	SEQF1236.faa	2020-11-09 21:10:00	719K
135	SEQF1237	641	Haemophilus	influenzae	R3021	46	1875614	Nasal	ftp://ftp.ncbi.nlm.nih.gov/genomes/all/GCA/000/169/755/GCA_000169755.1_ASM16975v1	Yes	SEQF1237.faa	2020-11-09 21:10:00	714K
136	SEQF1238	641	Haemophilus	influenzae	10810	1	1981535	Nasal	ftp://ftp.ncbi.nlm.nih.gov/genomes/all/GCA/000/210/875/GCA_000210875.1_ASM21087v1	Yes	SEQF1238.faa	2020-11-09 21:10:00	736K
137	SEQF1239	718	Haemophilus	parainfluenzae	T3T1	1	2086875	Nasal,Oral	ftp://ftp.ncbi.nlm.nih.gov/genomes/all/GCA/000/210/895/GCA_000210895.1_ASM21089v1	Yes	SEQF1239.faa	2020-11-09 21:10:00	792K
138	SEQF1240	812	Helicobacter	pylori	26695	1	1667867	Unassigned	ftp://ftp.ncbi.nlm.nih.gov/genomes/all/GCA/000/008/525/GCA_000008525.1_ASM852v1	Yes	SEQF1240.faa	2020-11-09 21:10:00	624K
139	SEQF1243	812	Helicobacter	pylori	52	1	1568826	Unassigned	ftp://ftp.ncbi.nlm.nih.gov/genomes/all/GCA/000/023/805/GCA_000023805.1_ASM2380v1	Yes	SEQF1243.faa	2020-11-09 21:10:00	588K
140	SEQF1244	812	Helicobacter	pylori	HPAG1	2	1605736	Unassigned	ftp://ftp.ncbi.nlm.nih.gov/genomes/all/GCA/000/013/245/GCA_000013245.1_ASM1324v1	Yes	SEQF1244.faa	2020-11-09 21:10:00	601K
141	SEQF1245	812	Helicobacter	pylori	J99	1	1643831	Unassigned	ftp://ftp.ncbi.nlm.nih.gov/genomes/all/GCA/000/008/785/GCA_000008785.1_ASM878v1	Yes	SEQF1245.faa	2020-11-09 21:10:00	607K
142	SEQF1246	568	Lactobacillus	casei	BL23	1	3079196	Unassigned	ftp://ftp.ncbi.nlm.nih.gov/genomes/all/GCA/000/026/485/GCA_000026485.1_ASM2648v1	Yes	SEQF1246.faa	2020-11-09 21:10:00	1.1M
143	SEQF1247	574	Escherichia	coli	O157:H7 str. TW14359	2	5622737	Unassigned	ftp://ftp.ncbi.nlm.nih.gov/genomes/all/GCA/000/022/225/GCA_000022225.1_ASM2222v1	Yes	SEQF1247.faa	2020-11-09 21:10:00	2.1M
144	SEQF1249	731	Klebsiella	pneumoniae	342	3	5920257	Unassigned	ftp://ftp.ncbi.nlm.nih.gov/genomes/all/GCA/000/019/565/GCA_000019565.1_ASM1956v1	Yes	SEQF1249.faa	2020-11-09 21:10:00	2.1M
145	SEQF1250	731	Klebsiella	pneumoniae	MGH 78578	6	5694894	Unassigned	ftp://ftp.ncbi.nlm.nih.gov/genomes/all/GCA/000/016/305/GCA_000016305.1_ASM1630v1	Yes	SEQF1250.faa	2020-11-09 21:11:00	2.1M
146	SEQF1252	558	Lactobacillus	brevis	ATCC 367	3	2340228	Unassigned	ftp://ftp.ncbi.nlm.nih.gov/genomes/all/GCA/000/014/465/GCA_000014465.1_ASM1446v1	No	SEQF1252.faa	2020-11-09 21:11:00	852K
147	SEQF1254	716	Lactobacillus	paracasei	ATCC 334	2	2924325	Oral	ftp://ftp.ncbi.nlm.nih.gov/genomes/all/GCA/000/014/525/GCA_000014525.1_ASM1452v1	Yes	SEQF1254.faa	2020-11-09 21:11:00	1.0M
148	SEQF1255	615	Lactobacillus	gasseri	ATCC 33323	1	1894360	Oral	ftp://ftp.ncbi.nlm.nih.gov/genomes/all/GCA/000/014/425/GCA_000014425.1_ASM1442v1	Yes	SEQF1255.faa	2020-11-09 21:11:00	717K
149	SEQF1257	749	Lactobacillus	rhamnosus	HN001	96	2914408	Oral	ftp://ftp.ncbi.nlm.nih.gov/genomes/all/GCA/000/173/255/GCA_000173255.2_ASM17325v2	Yes	SEQF1257.faa	2020-11-09 21:11:00	1.0M
150	SEQF1259	756	Lactobacillus	salivarius	UCC118	4	2133977	Oral	ftp://ftp.ncbi.nlm.nih.gov/genomes/all/GCA/000/008/925/GCA_000008925.1_ASM892v1	Yes	SEQF1259.faa	2020-11-09 21:11:00	792K
151	SEQF1260	604	Enterococcus	faecalis	TX0104	95	3156478	Unassigned	ftp://ftp.ncbi.nlm.nih.gov/genomes/all/GCA/000/159/255/GCA_000159255.1_ASM15925v1	Yes	SEQF1260.faa	2020-11-09 21:11:00	1.1M
152	SEQF1261	649	Neisseria	lactamica	ATCC 23970	101	2171992	Oral	ftp://ftp.ncbi.nlm.nih.gov/genomes/all/GCA/000/173/995/GCA_000173995.1_ASM17399v1	No	SEQF1261.faa	2020-11-09 21:11:00	775K
153	SEQF1262	716	Lactobacillus	paracasei	362 days, 12:02:00	3	3025352	Oral	ftp://ftp.ncbi.nlm.nih.gov/genomes/all/GCA/000/155/515/GCA_000155515.2_ASM15551v2	Yes	SEQF1262.faa	2020-11-09 21:11:00	1.1M
154	SEQF1263	607	Mycoplasma	fermentans	M64	1	1118751	Unassigned	ftp://ftp.ncbi.nlm.nih.gov/genomes/all/GCA/000/186/005/GCA_000186005.1_ASM18600v1	No	SEQF1263.faa	2020-11-09 21:11:00	388K
155	SEQF1264	764	Neisseria	sicca	ATCC 29256	61	2830772	Oral	ftp://ftp.ncbi.nlm.nih.gov/genomes/all/GCA/000/174/655/GCA_000174655.1_ASM17465v1	No	SEQF1264.faa	2020-11-09 21:11:00	969K
156	SEQF1265	607	Mycoplasma	fermentans	PG18	1	1004014	Unassigned	ftp://ftp.ncbi.nlm.nih.gov/genomes/all/GCA/000/209/735/GCA_000209735.1_ASM20973v1	No	SEQF1265.faa	2020-11-09 21:11:00	344K
157	SEQF1267	616	Mycoplasma	genitalium	G37	1	580076	Unassigned	ftp://ftp.ncbi.nlm.nih.gov/genomes/all/GCA/000/027/325/GCA_000027325.1_ASM2732v1	Yes	SEQF1267.faa	2020-11-09 21:11:00	224K
158	SEQF1271	732	Mycoplasma	pneumoniae	M129	1	816394	Unassigned	ftp://ftp.ncbi.nlm.nih.gov/genomes/all/GCA/000/027/345/GCA_000027345.1_ASM2734v1	Yes	SEQF1271.faa	2020-11-09 21:11:00	319K
159	SEQF1272	621	Neisseria	gonorrhoeae	FA 1090	1	2153922	Unassigned	ftp://ftp.ncbi.nlm.nih.gov/genomes/all/GCA/000/006/845/GCA_000006845.1_ASM684v1	No	SEQF1272.faa	2020-11-09 21:11:00	770K
160	SEQF1275	669	Neisseria	meningitidis	serogroup C	1	2194961	Oral	ftp://ftp.ncbi.nlm.nih.gov/genomes/all/GCA/000/009/465/GCA_000009465.1_ASM946v1	Yes	SEQF1275.faa	2020-11-09 21:11:00	775K
161	SEQF1276	669	Neisseria	meningitidis	MC58	1	2272360	Oral	ftp://ftp.ncbi.nlm.nih.gov/genomes/all/GCA/000/008/805/GCA_000008805.1_ASM880v1	Yes	SEQF1276.faa	2020-11-09 21:11:00	786K
162	SEQF1277	669	Neisseria	meningitidis	8013 serogroup C	1	2277550	Oral	ftp://ftp.ncbi.nlm.nih.gov/genomes/all/GCA/000/026/965/GCA_000026965.1_ASM2696v1	Yes	SEQF1277.faa	2020-11-09 21:11:00	811K
163	SEQF1283	669	Neisseria	meningitidis	serogroup A	1	2184406	Oral	ftp://ftp.ncbi.nlm.nih.gov/genomes/all/GCA/000/009/105/GCA_000009105.1_ASM910v1	Yes	SEQF1283.faa	2020-11-09 21:11:00	772K
164	SEQF1286	530	Cutibacterium	acnes	KPA171202	1	2560265	Oral	ftp://ftp.ncbi.nlm.nih.gov/genomes/all/GCA/000/008/345/GCA_000008345.1_ASM834v1	Yes	SEQF1286.faa	2020-11-09 21:11:00	957K
165	SEQF1287	563	Leptotrichia	buccalis	C-1013-b	1	2465610	Oral	ftp://ftp.ncbi.nlm.nih.gov/genomes/all/GCA/000/023/905/GCA_000023905.1_ASM2390v1	No	SEQF1287.faa	2020-11-09 21:11:00	887K
166	SEQF1289	676	Proteus	mirabilis	HI4320	2	4099895	Unassigned	ftp://ftp.ncbi.nlm.nih.gov/genomes/all/GCA/000/069/965/GCA_000069965.1_ASM6996v1	Yes	SEQF1289.faa	2020-11-09 21:11:00	1.4M
167	SEQF1295	536	Pseudomonas	aeruginosa	PA7	1	6588339	Unassigned	ftp://ftp.ncbi.nlm.nih.gov/genomes/all/GCA/000/017/205/GCA_000017205.1_ASM1720v1	Yes	SEQF1295.faa	2020-11-09 21:11:00	2.4M
168	SEQF1297	536	Pseudomonas	aeruginosa	PAO1	1	6264404	Unassigned	ftp://ftp.ncbi.nlm.nih.gov/genomes/all/GCA/000/006/765/GCA_000006765.1_ASM676v1	Yes	SEQF1297.faa	2020-11-09 21:12:00	2.3M
169	SEQF1298	536	Pseudomonas	aeruginosa	UCBPP-PA14	1	6537648	Unassigned	ftp://ftp.ncbi.nlm.nih.gov/genomes/all/GCA/000/014/625/GCA_000014625.1_ASM1462v1	Yes	SEQF1298.faa	2020-11-09 21:12:00	2.4M
170	SEQF1300	612	Pseudomonas	fluorescens	Pf-5	1	7074893	Unassigned	ftp://ftp.ncbi.nlm.nih.gov/genomes/all/GCA/000/012/265/GCA_000012265.1_ASM1226v1	Yes	SEQF1300.faa	2020-11-09 21:12:00	2.5M
171	SEQF1301	612	Pseudomonas	fluorescens	Pf0-1	1	6438405	Unassigned	ftp://ftp.ncbi.nlm.nih.gov/genomes/all/GCA/000/012/445/GCA_000012445.1_ASM1244v1	Yes	SEQF1301.faa	2020-11-09 21:12:00	2.3M
172	SEQF1302	612	Pseudomonas	fluorescens	SBW25	1	6722539	Unassigned	ftp://ftp.ncbi.nlm.nih.gov/genomes/all/GCA/000/009/225/GCA_000009225.1_ASM922v1	Yes	SEQF1302.faa	2020-11-09 21:12:00	2.4M
173	SEQF1303	477	Pseudomonas	stutzeri	A1501	1	4567418	Unassigned	ftp://ftp.ncbi.nlm.nih.gov/genomes/all/GCA/000/013/785/GCA_000013785.1_ASM1378v1	Yes	SEQF1303.faa	2020-11-09 21:12:00	1.6M
174	SEQF1310	550	Staphylococcus	aureus	RF122	1	2742531	Nasal	ftp://ftp.ncbi.nlm.nih.gov/genomes/all/GCA/000/009/005/GCA_000009005.1_ASM900v1	Yes	SEQF1310.faa	2020-11-09 21:12:00	966K
175	SEQF1311	550	Staphylococcus	aureus	COL	2	2813862	Nasal	ftp://ftp.ncbi.nlm.nih.gov/genomes/all/GCA/000/012/045/GCA_000012045.1_ASM1204v1	Yes	SEQF1311.faa	2020-11-09 21:12:00	1.0M
176	SEQF1312	550	Staphylococcus	aureus	JH1	2	2936936	Nasal	ftp://ftp.ncbi.nlm.nih.gov/genomes/all/GCA/000/017/125/GCA_000017125.1_ASM1712v1	Yes	SEQF1312.faa	2020-11-09 21:12:00	1.0M
177	SEQF1313	550	Staphylococcus	aureus	JH9	2	2937129	Nasal	ftp://ftp.ncbi.nlm.nih.gov/genomes/all/GCA/000/016/805/GCA_000016805.1_ASM1680v1	Yes	SEQF1313.faa	2020-11-09 21:12:00	1.0M
178	SEQF1314	550	Staphylococcus	aureus	MRSA252	1	2902619	Nasal	ftp://ftp.ncbi.nlm.nih.gov/genomes/all/GCA/000/011/505/GCA_000011505.1_ASM1150v1	Yes	SEQF1314.faa	2020-11-09 21:12:00	1.0M
179	SEQF1315	550	Staphylococcus	aureus	MSSA476	2	2820454	Nasal	ftp://ftp.ncbi.nlm.nih.gov/genomes/all/GCA/000/011/525/GCA_000011525.1_ASM1152v1	Yes	SEQF1315.faa	2020-11-09 21:12:00	1.0M
180	SEQF1316	550	Staphylococcus	aureus	Mu50	2	2903636	Nasal	ftp://ftp.ncbi.nlm.nih.gov/genomes/all/GCA/000/009/665/GCA_000009665.1_ASM966v1	Yes	SEQF1316.faa	2020-11-09 21:12:00	1.0M
181	SEQF1317	550	Staphylococcus	aureus	MW2	1	2820462	Nasal	ftp://ftp.ncbi.nlm.nih.gov/genomes/all/GCA/000/011/265/GCA_000011265.1_ASM1126v1	Yes	SEQF1317.faa	2020-11-09 21:12:00	1.0M
182	SEQF1318	550	Staphylococcus	aureus	N315	2	2839469	Nasal	ftp://ftp.ncbi.nlm.nih.gov/genomes/all/GCA/000/009/645/GCA_000009645.1_ASM964v1	Yes	SEQF1318.faa	2020-11-09 21:12:00	1.0M
183	SEQF1319	550	Staphylococcus	aureus	NCTC 8325	1	2821361	Nasal	ftp://ftp.ncbi.nlm.nih.gov/genomes/all/GCA/000/013/425/GCA_000013425.1_ASM1342v1	Yes	SEQF1319.faa	2020-11-09 21:12:00	1.0M
184	SEQF1320	550	Staphylococcus	aureus	MRSA	4	2917469	Nasal	ftp://ftp.ncbi.nlm.nih.gov/genomes/all/GCA/000/013/465/GCA_000013465.1_ASM1346v1	Yes	SEQF1320.faa	2020-11-09 21:12:00	1.0M
185	SEQF1322	601	Staphylococcus	epidermidis	ATCC 12228	7	2564615	Oral	ftp://ftp.ncbi.nlm.nih.gov/genomes/all/GCA/000/007/645/GCA_000007645.1_ASM764v1	Yes	SEQF1322.faa	2020-11-09 21:12:00	922K
186	SEQF1324	601	Staphylococcus	epidermidis	RP62A	2	2643840	Oral	ftp://ftp.ncbi.nlm.nih.gov/genomes/all/GCA/000/011/925/GCA_000011925.1_ASM1192v1	Yes	SEQF1324.faa	2020-11-09 21:13:00	938K
187	SEQF1326	805	Treponema	pallidum	subsp. pertenue Gauthier	1	1139417	Unassigned	ftp://ftp.ncbi.nlm.nih.gov/genomes/all/GCA/000/246/795/GCA_000246795.1_ASM24679v1	Yes	SEQF1326.faa	2020-11-09 21:13:00	441K
188	SEQF1328	805	Treponema	pallidum	subsp. pertenue str. CDC2	1	1139744	Unassigned	ftp://ftp.ncbi.nlm.nih.gov/genomes/all/GCA/000/246/775/GCA_000246775.1_ASM24677v1	Yes	SEQF1328.faa	2020-11-09 21:13:00	442K
189	SEQF1329	663	Stenotrophomonas	maltophilia	K279a	1	4851126	Unassigned	ftp://ftp.ncbi.nlm.nih.gov/genomes/all/GCA/000/072/485/GCA_000072485.1_ASM7248v1	Yes	SEQF1329.faa	2020-11-09 21:13:00	1.8M
190	SEQF1330	663	Stenotrophomonas	maltophilia	R551-3	1	4573969	Unassigned	ftp://ftp.ncbi.nlm.nih.gov/genomes/all/GCA/000/020/665/GCA_000020665.1_ASM2066v1	Yes	SEQF1330.faa	2020-11-09 21:13:00	1.7M
191	SEQF1331	537	Streptococcus	agalactiae	18RS21	553	2193092	Unassigned	ftp://ftp.ncbi.nlm.nih.gov/genomes/all/GCA/000/167/715/GCA_000167715.1_ASM16771v1	Yes	SEQF1331.faa	2020-11-09 21:13:00	701K
192	SEQF1332	537	Streptococcus	agalactiae	2603V/R	1	2160267	Unassigned	ftp://ftp.ncbi.nlm.nih.gov/genomes/all/GCA/000/007/265/GCA_000007265.1_ASM726v1	Yes	SEQF1332.faa	2020-11-09 21:13:00	810K
193	SEQF1333	537	Streptococcus	agalactiae	515	255	2088229	Unassigned	ftp://ftp.ncbi.nlm.nih.gov/genomes/all/GCA/000/167/735/GCA_000167735.1_ASM16773v1	Yes	SEQF1333.faa	2020-11-09 21:13:00	758K
194	SEQF1334	537	Streptococcus	agalactiae	A909	1	2127839	Unassigned	ftp://ftp.ncbi.nlm.nih.gov/genomes/all/GCA/000/012/705/GCA_000012705.1_ASM1270v1	Yes	SEQF1334.faa	2020-11-09 21:13:00	792K
195	SEQF1335	537	Streptococcus	agalactiae	CJB111	155	2105032	Unassigned	ftp://ftp.ncbi.nlm.nih.gov/genomes/all/GCA/000/167/755/GCA_000167755.1_ASM16775v1	Yes	SEQF1335.faa	2020-11-09 21:13:00	771K
196	SEQF1336	537	Streptococcus	agalactiae	COH1	393	2205442	Unassigned	ftp://ftp.ncbi.nlm.nih.gov/genomes/all/GCA/000/167/775/GCA_000167775.1_ASM16777v1	Yes	SEQF1336.faa	2020-11-09 21:13:00	782K
197	SEQF1337	537	Streptococcus	agalactiae	H36B	345	2201150	Unassigned	ftp://ftp.ncbi.nlm.nih.gov/genomes/all/GCA/000/167/795/GCA_000167795.1_ASM16779v1	Yes	SEQF1337.faa	2020-11-09 21:13:00	784K
198	SEQF1338	537	Streptococcus	agalactiae	NEM316	1	2211485	Unassigned	ftp://ftp.ncbi.nlm.nih.gov/genomes/all/GCA/000/196/055/GCA_000196055.1_ASM19605v1	Yes	SEQF1338.faa	2020-11-09 21:13:00	829K
199	SEQF1341	734	Streptococcus	pneumoniae	670-6B	1	2240045	Nasal	ftp://ftp.ncbi.nlm.nih.gov/genomes/all/GCA/000/147/095/GCA_000147095.1_ASM14709v1	Yes	SEQF1341.faa	2020-11-09 21:13:00	832K
200	SEQF1342	734	Streptococcus	pneumoniae	D39	1	2046116	Nasal	ftp://ftp.ncbi.nlm.nih.gov/genomes/all/GCA/000/014/365/GCA_000014365.2_ASM1436v2	Yes	SEQF1342.faa	2020-11-09 21:13:00	750K
201	SEQF1343	734	Streptococcus	pneumoniae	INV104	1	2142122	Nasal	ftp://ftp.ncbi.nlm.nih.gov/genomes/all/GCA/000/210/975/GCA_000210975.1_ASM21097v1	Yes	SEQF1343.faa	2020-11-09 21:13:00	791K
202	SEQF1344	734	Streptococcus	pneumoniae	INV200	1	2093317	Nasal	ftp://ftp.ncbi.nlm.nih.gov/genomes/all/GCA/000/210/935/GCA_000210935.1_ASM21093v1	Yes	SEQF1344.faa	2020-11-09 21:13:00	769K
203	SEQF1345	734	Streptococcus	pneumoniae	OXC141	1	2036867	Nasal	ftp://ftp.ncbi.nlm.nih.gov/genomes/all/GCA/000/210/955/GCA_000210955.1_ASM21095v1	Yes	SEQF1345.faa	2020-11-09 21:13:00	751K
204	SEQF1346	734	Streptococcus	pneumoniae	R6	1	2038615	Nasal	ftp://ftp.ncbi.nlm.nih.gov/genomes/all/GCA/000/007/045/GCA_000007045.1_ASM704v1	Yes	SEQF1346.faa	2020-11-09 21:13:00	743K
205	SEQF1349	734	Streptococcus	pneumoniae	TIGR4	1	2160842	Nasal	ftp://ftp.ncbi.nlm.nih.gov/genomes/all/GCA/000/006/885/GCA_000006885.1_ASM688v1	Yes	SEQF1349.faa	2020-11-09 21:13:00	794K
206	SEQF1350	805	Treponema	pallidum	subsp. pertenue str. SamoaD	1	1139330	Unassigned	ftp://ftp.ncbi.nlm.nih.gov/genomes/all/GCA/000/246/755/GCA_000246755.1_ASM24675v1	Yes	SEQF1350.faa	2020-11-09 21:13:00	443K
207	SEQF1351	812	Helicobacter	pylori	98-10	51	1571772	Unassigned	ftp://ftp.ncbi.nlm.nih.gov/genomes/all/GCA/000/172/935/GCA_000172935.1_ASM17293v1	Yes	SEQF1351.faa	2020-11-09 21:13:00	586K
208	SEQF1352	812	Helicobacter	pylori	B128	73	1649221	Unassigned	ftp://ftp.ncbi.nlm.nih.gov/genomes/all/GCA/000/172/955/GCA_000172955.1_ASM17295v1	Yes	SEQF1352.faa	2020-11-09 21:13:00	619K
209	SEQF1355	745	Streptococcus	pyogenes	Manfredo M5 M5	1	1841271	Oral	ftp://ftp.ncbi.nlm.nih.gov/genomes/all/GCA/000/009/385/GCA_000009385.1_ASM938v1	Yes	SEQF1355.faa	2020-11-09 21:13:00	689K
210	SEQF1356	745	Streptococcus	pyogenes	MGAS10270	1	1928252	Oral	ftp://ftp.ncbi.nlm.nih.gov/genomes/all/GCA/000/013/505/GCA_000013505.1_ASM1350v1	Yes	SEQF1356.faa	2020-11-09 21:13:00	709K
211	SEQF1357	745	Streptococcus	pyogenes	M6 MGAS10394	1	1899877	Oral	ftp://ftp.ncbi.nlm.nih.gov/genomes/all/GCA/000/011/665/GCA_000011665.1_ASM1166v1	Yes	SEQF1357.faa	2020-11-09 21:13:00	704K
212	SEQF1358	745	Streptococcus	pyogenes	MGAS10750	1	1937111	Oral	ftp://ftp.ncbi.nlm.nih.gov/genomes/all/GCA/000/013/545/GCA_000013545.1_ASM1354v1	Yes	SEQF1358.faa	2020-11-09 21:14:00	713K
213	SEQF1359	745	Streptococcus	pyogenes	MGAS2096	1	1860355	Oral	ftp://ftp.ncbi.nlm.nih.gov/genomes/all/GCA/000/013/525/GCA_000013525.1_ASM1352v1	Yes	SEQF1359.faa	2020-11-09 21:14:00	683K
214	SEQF1360	745	Streptococcus	pyogenes	MGAS315	1	1900521	Oral	ftp://ftp.ncbi.nlm.nih.gov/genomes/all/GCA/000/007/425/GCA_000007425.1_ASM742v1	Yes	SEQF1360.faa	2020-11-09 21:14:00	699K
215	SEQF1361	745	Streptococcus	pyogenes	M1 MGAS5005	1	1838562	Oral	ftp://ftp.ncbi.nlm.nih.gov/genomes/all/GCA/000/011/765/GCA_000011765.2_ASM1176v2	Yes	SEQF1361.faa	2020-11-09 21:14:00	678K
216	SEQF1362	745	Streptococcus	pyogenes	M28 MGAS6180	1	1897573	Oral	ftp://ftp.ncbi.nlm.nih.gov/genomes/all/GCA/000/012/165/GCA_000012165.1_ASM1216v1	Yes	SEQF1362.faa	2020-11-09 21:14:00	700K
217	SEQF1363	745	Streptococcus	pyogenes	MGAS8232	1	1895017	Oral	ftp://ftp.ncbi.nlm.nih.gov/genomes/all/GCA/000/007/285/GCA_000007285.1_ASM728v1	Yes	SEQF1363.faa	2020-11-09 21:14:00	701K
218	SEQF1364	745	Streptococcus	pyogenes	MGAS9429	1	1836467	Oral	ftp://ftp.ncbi.nlm.nih.gov/genomes/all/GCA/000/013/485/GCA_000013485.1_ASM1348v1	Yes	SEQF1364.faa	2020-11-09 21:14:00	671K
219	SEQF1365	745	Streptococcus	pyogenes	SSI-1	1	1894275	Oral	ftp://ftp.ncbi.nlm.nih.gov/genomes/all/GCA/000/011/285/GCA_000011285.1_ASM1128v1	Yes	SEQF1365.faa	2020-11-09 21:14:00	696K
220	SEQF1366	755	Streptococcus	salivarius	JIM8777	1	2210574	Oral	ftp://ftp.ncbi.nlm.nih.gov/genomes/all/GCA/000/253/315/GCA_000253315.1_ASM25331v1	Yes	SEQF1366.faa	2020-11-09 21:14:00	810K
221	SEQF1367	755	Streptococcus	salivarius	CCHSS3	1	2217184	Oral	ftp://ftp.ncbi.nlm.nih.gov/genomes/all/GCA/000/253/335/GCA_000253335.1_ASM25333v1	Yes	SEQF1367.faa	2020-11-09 21:14:00	809K
222	SEQF1368	817	Lactobacillus	crispatus	JV-V01	86	2221719	Oral	ftp://ftp.ncbi.nlm.nih.gov/genomes/all/GCA/000/160/515/GCA_000160515.1_ASM16051v1	Yes	SEQF1368.faa	2020-11-09 21:14:00	771K
223	SEQF1369	818	Lactobacillus	reuteri clade 818	SD2112	5	2316838	Unassigned	ftp://ftp.ncbi.nlm.nih.gov/genomes/all/GCA/000/159/455/GCA_000159455.2_ASM15945v2	Yes	SEQF1369.faa	2020-11-09 21:14:00	871K
224	SEQF1376	574	Escherichia	coli	SE11	7	5155626	Unassigned	ftp://ftp.ncbi.nlm.nih.gov/genomes/all/GCA/000/010/385/GCA_000010385.1_ASM1038v1	Yes	SEQF1376.faa	2020-11-09 21:14:00	1.8M
225	SEQF1380	745	Streptococcus	pyogenes	SF370 serotype M1 GAS	1	1852433	Oral	ftp://ftp.ncbi.nlm.nih.gov/genomes/all/GCA/000/006/785/GCA_000006785.2_ASM678v2	Yes	SEQF1380.faa	2020-11-09 21:14:00	699K
226	SEQF1382	686	Streptococcus	mutans	NN2025	1	2013587	Oral	ftp://ftp.ncbi.nlm.nih.gov/genomes/all/GCA/000/091/645/GCA_000091645.1_ASM9164v1	Yes	SEQF1382.faa	2020-11-09 21:14:00	726K
227	SEQF1384	554	Acinetobacter	baumannii	ATCC 17978	3	4001457	Unassigned	ftp://ftp.ncbi.nlm.nih.gov/genomes/all/GCA/000/015/425/GCA_000015425.1_ASM1542v1	Yes	SEQF1384.faa	2020-11-09 21:14:00	1.5M
228	SEQF1385	588	Bifidobacterium	dentium	Bd1	1	2636367	Unassigned	ftp://ftp.ncbi.nlm.nih.gov/genomes/all/GCA/000/024/445/GCA_000024445.1_ASM2444v1	No	SEQF1385.faa	2020-11-09 21:14:00	943K
229	SEQF1388	701	Schaalia	odontolyticus	ATCC 17982	2	2393958	Oral	ftp://ftp.ncbi.nlm.nih.gov/genomes/all/GCA/000/154/225/GCA_000154225.1_ASM15422v1	No	SEQF1388.faa	2020-11-09 21:14:00	879K
230	SEQF1393	112	Peptostreptococcus	stomatis	DSM 17678	74	1988044	Oral	ftp://ftp.ncbi.nlm.nih.gov/genomes/all/GCA/000/147/675/GCA_000147675.2_ASM14767v1	No	SEQF1393.faa	2020-11-09 21:14:00	737K
231	SEQF1395	717	Variovorax	paradoxus	S110	2	6754997	Unassigned	ftp://ftp.ncbi.nlm.nih.gov/genomes/all/GCA/000/023/345/GCA_000023345.1_ASM2334v1	No	SEQF1395.faa	2020-11-09 21:14:00	2.5M
232	SEQF1398	554	Acinetobacter	baumannii	ACICU	3	3996761	Unassigned	ftp://ftp.ncbi.nlm.nih.gov/genomes/all/GCA/000/018/445/GCA_000018445.1_ASM1844v1	Yes	SEQF1398.faa	2020-11-09 21:14:00	1.4M
233	SEQF1399	733	Chlamydophila	pneumoniae	LPCoLN	2	1248550	Unassigned	ftp://ftp.ncbi.nlm.nih.gov/genomes/all/GCA/000/024/145/GCA_000024145.1_ASM2414v1	Yes	SEQF1399.faa	2020-11-09 21:14:00	458K
234	SEQF1400	734	Streptococcus	pneumoniae	SP11-BS70	25	2059769	Nasal	ftp://ftp.ncbi.nlm.nih.gov/genomes/all/GCA/000/170/075/GCA_000170075.1_ASM17007v1	Yes	SEQF1400.faa	2020-11-09 21:14:00	770K
235	SEQF1401	734	Streptococcus	pneumoniae	SP14-BS69	49	2146293	Nasal	ftp://ftp.ncbi.nlm.nih.gov/genomes/all/GCA/000/170/095/GCA_000170095.1_ASM17009v1	Yes	SEQF1401.faa	2020-11-09 21:14:00	822K
236	SEQF1402	734	Streptococcus	pneumoniae	SP18-BS74	28	2104549	Nasal	ftp://ftp.ncbi.nlm.nih.gov/genomes/all/GCA/000/170/115/GCA_000170115.1_ASM17011v1	Yes	SEQF1402.faa	2020-11-09 21:15:00	789K
237	SEQF1403	734	Streptococcus	pneumoniae	SP19-BS75	30	2135318	Nasal	ftp://ftp.ncbi.nlm.nih.gov/genomes/all/GCA/000/170/135/GCA_000170135.1_ASM17013v1	Yes	SEQF1403.faa	2020-11-09 21:15:00	801K
238	SEQF1404	734	Streptococcus	pneumoniae	SP23-BS72	32	2102291	Nasal	ftp://ftp.ncbi.nlm.nih.gov/genomes/all/GCA/000/170/155/GCA_000170155.1_ASM17015v1	Yes	SEQF1404.faa	2020-11-09 21:15:00	786K
239	SEQF1405	734	Streptococcus	pneumoniae	SP3-BS71	24	2032681	Nasal	ftp://ftp.ncbi.nlm.nih.gov/genomes/all/GCA/000/170/015/GCA_000170015.1_ASM17001v1	Yes	SEQF1405.faa	2020-11-09 21:15:00	757K
240	SEQF1406	734	Streptococcus	pneumoniae	SP6-BS73	38	2161512	Nasal	ftp://ftp.ncbi.nlm.nih.gov/genomes/all/GCA/000/170/035/GCA_000170035.1_ASM17003v1	Yes	SEQF1406.faa	2020-11-09 21:15:00	810K
241	SEQF1407	734	Streptococcus	pneumoniae	SP9-BS68	61	2115676	Nasal	ftp://ftp.ncbi.nlm.nih.gov/genomes/all/GCA/000/170/055/GCA_000170055.1_ASM17005v1	Yes	SEQF1407.faa	2020-11-09 21:15:00	784K
242	SEQF1408	574	Escherichia	coli	0157:H7 str. Sakai	3	5594605	Unassigned	ftp://ftp.ncbi.nlm.nih.gov/genomes/all/GCA/000/008/865/GCA_000008865.2_ASM886v2	Yes	SEQF1408.faa	2020-11-09 21:15:00	2.1M
243	SEQF1413	23	Delftia	acidovorans	SPH-1	1	6767514	Unassigned	ftp://ftp.ncbi.nlm.nih.gov/genomes/all/GCA/000/018/665/GCA_000018665.1_ASM1866v1	No	SEQF1413.faa	2020-11-09 21:15:00	2.4M
244	SEQF1419	805	Treponema	pallidum	Dallas1	1	1139971	Unassigned	ftp://ftp.ncbi.nlm.nih.gov/genomes/all/GCA/000/246/815/GCA_000246815.1_ASM24681v1	Yes	SEQF1419.faa	2020-11-09 21:15:00	425K
245	SEQF1429	574	Escherichia	coli	C str. ATCC 8739	1	4746218	Unassigned	ftp://ftp.ncbi.nlm.nih.gov/genomes/all/GCA/000/019/385/GCA_000019385.1_ASM1938v1	Yes	SEQF1429.faa	2020-11-09 21:15:00	1.7M
246	SEQF1430	574	Escherichia	coli	APEC O1	3	5497653	Unassigned	ftp://ftp.ncbi.nlm.nih.gov/genomes/all/GCA/000/014/845/GCA_000014845.1_ASM1484v1	Yes	SEQF1430.faa	2020-11-09 21:15:00	2.0M
247	SEQF1431	550	Staphylococcus	aureus	str. Newman	1	2878897	Nasal	ftp://ftp.ncbi.nlm.nih.gov/genomes/all/GCA/000/010/465/GCA_000010465.1_ASM1046v1	Yes	SEQF1431.faa	2020-11-09 21:15:00	1.0M
248	SEQF1433	574	Escherichia	coli	536	1	4938920	Unassigned	ftp://ftp.ncbi.nlm.nih.gov/genomes/all/GCA/000/013/305/GCA_000013305.1_ASM1330v1	Yes	SEQF1433.faa	2020-11-09 21:15:00	1.7M
249	SEQF1449	604	Enterococcus	faecalis	HH22	103	3129930	Unassigned	ftp://ftp.ncbi.nlm.nih.gov/genomes/all/GCA/000/160/155/GCA_000160155.1_ASM16015v1	Yes	SEQF1449.faa	2020-11-09 21:15:00	1.0M
250	SEQF1451	274	Bacteroidales [G-2]	bacterium HMT 274	F0058	10	2113539	Oral	ftp://ftp.ncbi.nlm.nih.gov/genomes/all/GCA/000/163/695/GCA_000163695.1_ASM16369v1	No	SEQF1451.faa	2020-11-09 21:15:00	795K
251	SEQF1452	299	Prevotella	nanceiensis	F0039	2	2480269	Oral	ftp://ftp.ncbi.nlm.nih.gov/genomes/all/GCA/000/163/055/GCA_000163055.2_ASM16305v2	No	SEQF1452.faa	2020-11-09 21:15:00	869K
252	SEQF1456	825	Listeria	monocytogenes	10403S	1	2903106	Unassigned	ftp://ftp.ncbi.nlm.nih.gov/genomes/all/GCA/000/168/695/GCA_000168695.2_ASM16869v2	Yes	SEQF1456.faa	2020-11-09 21:15:00	1.1M
253	SEQF1457	544	Ochrobactrum	anthropi	ATCC 49188	6	5205777	Unassigned	ftp://ftp.ncbi.nlm.nih.gov/genomes/all/GCA/000/017/405/GCA_000017405.1_ASM1740v1	Yes	SEQF1457.faa	2020-11-09 21:15:00	1.9M
254	SEQF1459	825	Listeria	monocytogenes	F6900	23	2968620	Unassigned	ftp://ftp.ncbi.nlm.nih.gov/genomes/all/GCA/000/168/615/GCA_000168615.1_ASM16861v1	Yes	SEQF1459.faa	2020-11-09 21:15:00	1.1M
255	SEQF1468	348	Saccharibacteria (TM7) [G-1]	bacterium HMT 348	TM7b	85	112753	Oral	ftp://ftp.ncbi.nlm.nih.gov/genomes/all/GCA/000/170/655/GCA_000170655.1_ASM17065v1	No	SEQF1468.faa	2020-11-09 21:15:00	33K
256	SEQF1469	348	Saccharibacteria (TM7) [G-1]	bacterium HMT 348	TM7c	129	474179	Oral	ftp://ftp.ncbi.nlm.nih.gov/genomes/all/GCA/000/170/675/GCA_000170675.1_ASM17067v1	No	SEQF1469.faa	2020-11-09 21:15:00	168K
257	SEQF1472	386	Peptoniphilus	sp. HMT 386	F0131	11	1569385	Unassigned	ftp://ftp.ncbi.nlm.nih.gov/genomes/all/GCA/000/090/945/GCA_000090945.1_ASM9094v1	No	SEQF1472.faa	2020-11-09 21:15:00	578K
258	SEQF1477	317	Prevotella	sp. HMT 317	F0108	61	4099098	Oral	ftp://ftp.ncbi.nlm.nih.gov/genomes/all/GCA/000/162/415/GCA_000162415.1_ASM16241v1	No	SEQF1477.faa	2020-11-09 21:16:00	1.3M
259	SEQF1478	107	Lachnoanaerobaculum	umeaense	F0167	70	3288100	Oral	ftp://ftp.ncbi.nlm.nih.gov/genomes/all/GCA/000/209/465/GCA_000209465.1_Lach_bact_F0167_V1	No	SEQF1478.faa	2020-11-09 21:16:00	1.2M
260	SEQF1479	825	Listeria	monocytogenes	FSL J1-194	30	2989818	Unassigned	ftp://ftp.ncbi.nlm.nih.gov/genomes/all/GCA/000/168/395/GCA_000168395.1_ASM16839v1	Yes	SEQF1479.faa	2020-11-09 21:16:00	1.1M
261	SEQF1480	579	Cryptobacterium	curtum	DSM 15641	1	1617804	Oral	ftp://ftp.ncbi.nlm.nih.gov/genomes/all/GCA/000/023/845/GCA_000023845.1_ASM2384v1	No	SEQF1480.faa	2020-11-09 21:16:00	588K
262	SEQF1481	565	Enterobacter	cancerogenus	ATCC 35316	10	4638653	Unassigned	ftp://ftp.ncbi.nlm.nih.gov/genomes/all/GCA/000/155/995/GCA_000155995.1_ASM15599v1	No	SEQF1481.faa	2020-11-09 21:16:00	1.7M
263	SEQF1482	804	Lactococcus	lactis	IL1403	1	2365589	Oral	ftp://ftp.ncbi.nlm.nih.gov/genomes/all/GCA/000/006/865/GCA_000006865.1_ASM686v1	Yes	SEQF1482.faa	2020-11-09 21:16:00	865K
264	SEQF1485	554	Acinetobacter	baumannii	AB0057	2	4063879	Unassigned	ftp://ftp.ncbi.nlm.nih.gov/genomes/all/GCA/000/021/245/GCA_000021245.2_ASM2124v2	Yes	SEQF1485.faa	2020-11-09 21:16:00	1.5M
265	SEQF1486	554	Acinetobacter	baumannii	MDR-ZJ06	1	4022275	Unassigned	ftp://ftp.ncbi.nlm.nih.gov/genomes/all/GCA/000/226/275/GCA_000226275.2_ASM22627v2	Yes	SEQF1486.faa	2020-11-09 21:16:00	1.5M
266	SEQF1487	641	Haemophilus	influenzae	HK1212	1262	859497	Nasal	ftp://ftp.ncbi.nlm.nih.gov/genomes/all/GCA/000/171/475/GCA_000171475.1_ASM17147v1	Yes	SEQF1487.faa	2020-11-09 21:16:00	202K
267	SEQF1488	550	Staphylococcus	aureus	930918-3	736	2923460	Nasal	ftp://ftp.ncbi.nlm.nih.gov/genomes/all/GCA/000/171/435/GCA_000171435.1_ASM17143v1	Yes	SEQF1488.faa	2020-11-09 21:16:00	1.0M
268	SEQF1489	550	Staphylococcus	aureus	D30	463	2775621	Nasal	ftp://ftp.ncbi.nlm.nih.gov/genomes/all/GCA/000/171/455/GCA_000171455.1_ASM17145v1	Yes	SEQF1489.faa	2020-11-09 21:16:00	958K
269	SEQF1490	550	Staphylococcus	aureus	Mu3	1	2880168	Nasal	ftp://ftp.ncbi.nlm.nih.gov/genomes/all/GCA/000/010/445/GCA_000010445.1_ASM1044v1	Yes	SEQF1490.faa	2020-11-09 21:16:00	1.0M
270	SEQF1491	550	Staphylococcus	aureus	USA300_TCH959	174	2845480	Nasal	ftp://ftp.ncbi.nlm.nih.gov/genomes/all/GCA/000/153/665/GCA_000153665.1_ASM15366v1	Yes	SEQF1491.faa	2020-11-09 21:16:00	1.0M
271	SEQF1492	550	Staphylococcus	aureus	MRSA USA300_TCH1516	3	2903081	Nasal	ftp://ftp.ncbi.nlm.nih.gov/genomes/all/GCA/000/017/085/GCA_000017085.1_ASM1708v1	Yes	SEQF1492.faa	2020-11-09 21:16:00	1.0M
272	SEQF1493	568	Lactobacillus	casei	str. Zhang	2	2898456	Unassigned	ftp://ftp.ncbi.nlm.nih.gov/genomes/all/GCA/000/019/245/GCA_000019245.3_ASM1924v3	Yes	SEQF1493.faa	2020-11-09 21:16:00	1.0M
273	SEQF1494	745	Streptococcus	pyogenes	NZ131	1	1815785	Oral	ftp://ftp.ncbi.nlm.nih.gov/genomes/all/GCA/000/018/125/GCA_000018125.1_ASM1812v1	Yes	SEQF1494.faa	2020-11-09 21:16:00	655K
274	SEQF1495	604	Enterococcus	faecalis	OG1RF	1	2739625	Unassigned	ftp://ftp.ncbi.nlm.nih.gov/genomes/all/GCA/000/172/575/GCA_000172575.2_ASM17257v2	Yes	SEQF1495.faa	2020-11-09 21:16:00	1.0M
275	SEQF1496	161	Veillonella	parvula	DSM 2008	1	2132142	Oral	ftp://ftp.ncbi.nlm.nih.gov/genomes/all/GCA/000/024/945/GCA_000024945.1_ASM2494v1	No	SEQF1496.faa	2020-11-09 21:16:00	772K
276	SEQF1497	588	Bifidobacterium	dentium	ATCC 27678	2	2642081	Unassigned	ftp://ftp.ncbi.nlm.nih.gov/genomes/all/GCA/000/172/135/GCA_000172135.1_ASM17213v1	No	SEQF1497.faa	2020-11-09 21:16:00	960K
277	SEQF1498	654	Eggerthella	lenta	DSM 2243	1	3632260	Unassigned	ftp://ftp.ncbi.nlm.nih.gov/genomes/all/GCA/000/024/265/GCA_000024265.1_ASM2426v1	No	SEQF1498.faa	2020-11-09 21:16:00	1.3M
278	SEQF1499	805	Treponema	pallidum	SS14	1	1139457	Unassigned	ftp://ftp.ncbi.nlm.nih.gov/genomes/all/GCA/000/017/825/GCA_000017825.1_ASM1782v1	Yes	SEQF1499.faa	2020-11-09 21:16:00	423K
279	SEQF1500	804	Lactococcus	lactis	MG1363	1	2529478	Oral	ftp://ftp.ncbi.nlm.nih.gov/genomes/all/GCA/000/009/425/GCA_000009425.1_ASM942v1	Yes	SEQF1500.faa	2020-11-09 21:16:00	921K
280	SEQF1501	804	Lactococcus	lactis	SK11	6	2598348	Oral	ftp://ftp.ncbi.nlm.nih.gov/genomes/all/GCA/000/014/545/GCA_000014545.1_ASM1454v1	Yes	SEQF1501.faa	2020-11-09 21:16:00	941K
281	SEQF1503	574	Escherichia	coli	BL21DE3	1	4558953	Unassigned	ftp://ftp.ncbi.nlm.nih.gov/genomes/all/GCA/000/022/665/GCA_000022665.2_ASM2266v1	Yes	SEQF1503.faa	2020-11-09 21:17:00	1.6M
282	SEQF1504	574	Escherichia	coli	str. K-12 substr. DH10B	1	4686137	Unassigned	ftp://ftp.ncbi.nlm.nih.gov/genomes/all/GCA/000/019/425/GCA_000019425.1_ASM1942v1	Yes	SEQF1504.faa	2020-11-09 21:17:00	1.7M
283	SEQF1507	574	Escherichia	coli	O157:H7 str. EC4042	4	5617728	Unassigned	ftp://ftp.ncbi.nlm.nih.gov/genomes/all/GCA/000/181/775/GCA_000181775.1_ASM18177v1	Yes	SEQF1507.faa	2020-11-09 21:17:00	2.1M
284	SEQF1508	574	Escherichia	coli	O157:H7 str. EC4045	8	5634850	Unassigned	ftp://ftp.ncbi.nlm.nih.gov/genomes/all/GCA/000/181/755/GCA_000181755.1_ASM18175v1	Yes	SEQF1508.faa	2020-11-09 21:17:00	2.1M
285	SEQF1509	574	Escherichia	coli	O157:H7 str. EC4076	135	5705645	Unassigned	ftp://ftp.ncbi.nlm.nih.gov/genomes/all/GCA/000/171/955/GCA_000171955.1_ASM17195v1	Yes	SEQF1509.faa	2020-11-09 21:17:00	2.1M
286	SEQF1510	574	Escherichia	coli	O157:H7 str. EC4113	231	5655847	Unassigned	ftp://ftp.ncbi.nlm.nih.gov/genomes/all/GCA/000/171/935/GCA_000171935.1_ASM17193v1	Yes	SEQF1510.faa	2020-11-09 21:17:00	2.1M
287	SEQF1511	574	Escherichia	coli	O157:H7 str. EC4115	3	5704171	Unassigned	ftp://ftp.ncbi.nlm.nih.gov/genomes/all/GCA/000/021/125/GCA_000021125.1_ASM2112v1	Yes	SEQF1511.faa	2020-11-09 21:17:00	2.1M
288	SEQF1512	574	Escherichia	coli	O157:H7 str. EC4196	186	5620606	Unassigned	ftp://ftp.ncbi.nlm.nih.gov/genomes/all/GCA/000/171/915/GCA_000171915.1_ASM17191v1	Yes	SEQF1512.faa	2020-11-09 21:17:00	2.0M
289	SEQF1513	574	Escherichia	coli	O157:H7 str. EC4206	7	5629932	Unassigned	ftp://ftp.ncbi.nlm.nih.gov/genomes/all/GCA/000/181/735/GCA_000181735.1_ASM18173v1	Yes	SEQF1513.faa	2020-11-09 21:17:00	2.1M
290	SEQF1514	574	Escherichia	coli	O157:H7 str. EC4401	186	5733133	Unassigned	ftp://ftp.ncbi.nlm.nih.gov/genomes/all/GCA/000/171/975/GCA_000171975.1_ASM17197v1	Yes	SEQF1514.faa	2020-11-09 21:17:00	2.1M
291	SEQF1515	574	Escherichia	coli	O157:H7 str. EC4486	165	5933166	Unassigned	ftp://ftp.ncbi.nlm.nih.gov/genomes/all/GCA/000/171/995/GCA_000171995.1_ASM17199v1	Yes	SEQF1515.faa	2020-11-09 21:17:00	2.2M
292	SEQF1516	574	Escherichia	coli	O157:H7 str. EC4501	250	5677181	Unassigned	ftp://ftp.ncbi.nlm.nih.gov/genomes/all/GCA/000/172/015/GCA_000172015.1_ASM17201v1	Yes	SEQF1516.faa	2020-11-09 21:17:00	2.1M
293	SEQF1517	574	Escherichia	coli	O157:H7 str. EC508	272	5656666	Unassigned	ftp://ftp.ncbi.nlm.nih.gov/genomes/all/GCA/000/172/055/GCA_000172055.1_ASM17205v1	Yes	SEQF1517.faa	2020-11-09 21:17:00	2.0M
294	SEQF1518	574	Escherichia	coli	O157:H7 str. EC869	147	5731065	Unassigned	ftp://ftp.ncbi.nlm.nih.gov/genomes/all/GCA/000/172/035/GCA_000172035.1_ASM17203v1	Yes	SEQF1518.faa	2020-11-09 21:17:00	2.1M
295	SEQF1519	574	Escherichia	coli	SECEC SMS-3-5	5	5215377	Unassigned	ftp://ftp.ncbi.nlm.nih.gov/genomes/all/GCA/000/019/645/GCA_000019645.1_ASM1964v1	Yes	SEQF1519.faa	2020-11-09 21:17:00	1.9M
296	SEQF1523	734	Streptococcus	pneumoniae	70585	1	2184682	Nasal	ftp://ftp.ncbi.nlm.nih.gov/genomes/all/GCA/000/018/965/GCA_000018965.1_ASM1896v1	Yes	SEQF1523.faa	2020-11-09 21:17:00	806K
297	SEQF1524	734	Streptococcus	pneumoniae	CDC0288-04	38	2049808	Nasal	ftp://ftp.ncbi.nlm.nih.gov/genomes/all/GCA/000/171/675/GCA_000171675.1_ASM17167v1	Yes	SEQF1524.faa	2020-11-09 21:17:00	750K
298	SEQF1525	734	Streptococcus	pneumoniae	CDC1087-00	75	2187960	Nasal	ftp://ftp.ncbi.nlm.nih.gov/genomes/all/GCA/000/171/595/GCA_000171595.1_ASM17159v1	Yes	SEQF1525.faa	2020-11-09 21:17:00	800K
299	SEQF1526	734	Streptococcus	pneumoniae	CDC1873-00	53	2263323	Nasal	ftp://ftp.ncbi.nlm.nih.gov/genomes/all/GCA/000/171/575/GCA_000171575.1_ASM17157v1	Yes	SEQF1526.faa	2020-11-09 21:18:00	833K
300	SEQF1527	734	Streptococcus	pneumoniae	CDC3059-06	33	2292125	Nasal	ftp://ftp.ncbi.nlm.nih.gov/genomes/all/GCA/000/171/695/GCA_000171695.1_ASM17169v1	Yes	SEQF1527.faa	2020-11-09 21:18:00	851K
301	SEQF1528	734	Streptococcus	pneumoniae	Hungary19A-6	1	2245615	Nasal	ftp://ftp.ncbi.nlm.nih.gov/genomes/all/GCA/000/019/265/GCA_000019265.1_ASM1926v1	Yes	SEQF1528.faa	2020-11-09 21:18:00	845K
302	SEQF1529	734	Streptococcus	pneumoniae	JJA	1	2120234	Nasal	ftp://ftp.ncbi.nlm.nih.gov/genomes/all/GCA/000/018/985/GCA_000018985.1_ASM1898v1	Yes	SEQF1529.faa	2020-11-09 21:18:00	778K
303	SEQF1530	734	Streptococcus	pneumoniae	MLV-016	126	2242383	Nasal	ftp://ftp.ncbi.nlm.nih.gov/genomes/all/GCA/000/171/715/GCA_000171715.1_ASM17171v1	Yes	SEQF1530.faa	2020-11-09 21:18:00	797K
304	SEQF1531	734	Streptococcus	pneumoniae	SP195	41	2196854	Nasal	ftp://ftp.ncbi.nlm.nih.gov/genomes/all/GCA/000/171/655/GCA_000171655.1_ASM17165v1	Yes	SEQF1531.faa	2020-11-09 21:18:00	801K
305	SEQF1532	734	Streptococcus	pneumoniae	Taiwan19F-14	1	2112148	Nasal	ftp://ftp.ncbi.nlm.nih.gov/genomes/all/GCA/000/019/025/GCA_000019025.1_ASM1902v1	Yes	SEQF1532.faa	2020-11-09 21:18:00	789K
306	SEQF1533	608	Lactobacillus	fermentum	IFO 3956	1	2098685	Oral	ftp://ftp.ncbi.nlm.nih.gov/genomes/all/GCA/000/010/145/GCA_000010145.1_ASM1014v1	Yes	SEQF1533.faa	2020-11-09 21:18:00	772K
307	SEQF1536	734	Streptococcus	pneumoniae	BS397	22	2070802	Nasal	ftp://ftp.ncbi.nlm.nih.gov/genomes/all/GCA/000/173/215/GCA_000173215.1_ASM17321v1	Yes	SEQF1536.faa	2020-11-09 21:18:00	764K
308	SEQF1538	619	Porphyromonas	gingivalis	ATCC 33277	1	2354886	Oral	ftp://ftp.ncbi.nlm.nih.gov/genomes/all/GCA/000/010/505/GCA_000010505.1_ASM1050v1	Yes	SEQF1538.faa	2020-11-09 21:18:00	838K
309	SEQF1543	825	Listeria	monocytogenes	FSL J2-071	53	2853713	Unassigned	ftp://ftp.ncbi.nlm.nih.gov/genomes/all/GCA/000/168/475/GCA_000168475.1_ASM16847v1	Yes	SEQF1543.faa	2020-11-09 21:18:00	1.1M
310	SEQF1544	825	Listeria	monocytogenes	FSL N1-017	79	3142060	Unassigned	ftp://ftp.ncbi.nlm.nih.gov/genomes/all/GCA/000/168/515/GCA_000168515.1_ASM16851v1	Yes	SEQF1544.faa	2020-11-09 21:18:00	1.2M
311	SEQF1545	825	Listeria	monocytogenes	FSL N3-165	39	2884080	Unassigned	ftp://ftp.ncbi.nlm.nih.gov/genomes/all/GCA/000/168/535/GCA_000168535.1_ASM16853v1	Yes	SEQF1545.faa	2020-11-09 21:18:00	1.1M
[truncated: 1,776 more rows]

## Sheet: Identified proteins FragPipe2
Identified bacterial proteins	Database content
[truncated: 3,628 more rows]

## Sheet: Comparison results MSStats2
Identified bacterial proteins		Database content
[truncated: 403 more rows]

[truncated: 1 more sheets: Protein findings-MSstats2]
